# Supplementary material for: CHDbase: A Comprehensive Knowledgebase for Congenital Heart Disease-related Genes and Clinical Manifestations
Source: Genomics Proteomics Bioinformatics. 2022 Aug 10;21(1):216–27. doi: 10.1016/j.gpb.2022.08.001 (PMC10372913; doi:10.1016/j.gpb.2022.08.001)
Supplement: Supplementary Table S3 [file mmc4.xlsx]

## Sheet: GO biological process
Table S3 Functional enrichment results of 1124 CHD-related genes						Table S3 Functional enrichment results of 1124 CHD-related genes
GO ID	GO term	Term P value	Term P value corrected with bonferroni step down	Group P value	Group P value corrected with bonferroni step down	GO levels	GO groups	% Associated genes	Nr. genes	Associated genes found
GO:0045176	apical protein localization	0.0683575	1	0.0683575	1	[4]	Group0000	18.75	3	[JAM3, SHROOM3, VANGL2]
GO:0045663	positive regulation of myoblast differentiation	0.0405767	1	0.0405767	1	[4, 5, 6]	Group0001	18.1818	4	[ILK, MEF2C, MYOD1, SMYD1]
GO:0045837	negative regulation of membrane potential	0.0399033	1	0.0399033	1	[4]	Group0002	23.0769	3	[MAPT, PTN, TRPV1]
GO:0046716	muscle cell cellular homeostasis	3.75364e-05	0.0552536	3.75364e-05	0.0188057	[3, 5]	Group0003	34.7826	8	[CAV3, CFL2, DMD, HIF1A, SOD1, SRF, TGFB1, TRIM32]
GO:0047696	beta-adrenergic receptor kinase activity	0.000840511	1	0.000840511	0.358898	[8, 9]	Group0004	75	3	[GRK2, GRK5, GRK6]
GO:0048484	enteric nervous system development	0.0321037	1	0.0321037	1	[4, 5, 6, 7]	Group0005	25	3	[PHOX2B, SOX10, SOX8]
GO:0048625	myoblast fate commitment	0.00200659	1	0.00200659	0.778556	[4, 5]	Group0006	60	3	[EPAS1, MYOD1, TCF7L2]
GO:0002931	response to ischemia	0.0022885	1	0.0022885	0.876494	[3]	Group0007	17.2414	10	[ARID1B, BVES, CAV1, GJA1, GJB2, KCNJ11, PER2, RCAN1, ROCK2, TP53]
GO:0048755	branching morphogenesis of a nerve	0.0191645	1	0.0191645	1	[3, 4, 5, 6]	Group0008	30	3	[FGFR2, RERE, SHOX2]
GO:0048873	homeostasis of number of cells within a tissue	0.0060202	1	0.0060202	1	[4, 5, 6]	Group0009	18.9189	7	[F2R, KRAS, NOS3, NOTCH1, PTPN11, SMO, SOX9]
GO:0050664	oxidoreductase activity, acting on NAD(P)H, oxygen as acceptor	0.15862	1	0.15862	1	[5]	Group0010	11.4286	4	[AGTR1, DRD5, NOX5, SH3PXD2B]
GO:0003057	regulation of the force of heart contraction by chemical signal	0.00979405	1	0.00979405	1	[4, 7, 8]	Group0011	37.5	3	[CAV1, GRK2, NOS3]
GO:0050909	sensory perception of taste	1	1	1	1	[6]	Group0012	5.7971	4	[CD36, ITPR3, LEF1, PKD2L1]
GO:0051385	response to mineralocorticoid	0.135852	1	0.135852	1	[6, 7]	Group0013	12.1212	4	[EDN1, KRAS, NTRK3, SRC]
GO:0051602	response to electrical stimulus	0.00966282	1	0.00966282	1	[3]	Group0014	16	8	[AKAP12, EPO, NQO1, OPA1, PTEN, S100A13, SRC, TIMP1]
GO:0051898	negative regulation of protein kinase B signaling	0.0218442	1	0.0218442	1	[5, 6, 7, 8]	Group0015	14.8936	7	[AKT1, DAG1, PKHD1, PPP2R5C, PTEN, SFRP5, SIRT1]
GO:0060017	parathyroid gland development	0.000400455	0.512181	0.000400455	0.182207	[5, 6, 7]	Group0016	57.1429	4	[CRKL, GATA3, TBX1, TGFBR1]
GO:0001842	neural fold formation	0.0140375	1	0.0140375	1	[3, 4, 5, 6, 7, 8, 9, 10, 11]	Group0017	33.3333	3	[CFL1, HIF1A, NODAL]
GO:0060536	cartilage morphogenesis	2.52025e-05	0.0378542	2.52025e-05	0.0130045	[4, 5, 6, 7]	Group0018	32.1429	9	[COL6A1, COL6A2, HAND1, HAND2, LRP6, MEF2C, MSX1, SNAI1, WNT7B]
GO:0060590	ATPase regulator activity	0.73314	1	0.73314	1	[6]	Group0019	7.5	3	[ATP5IF1, MYBPC3, TSC1]
GO:0010960	magnesium ion homeostasis	0.00610483	1	0.00610483	1	[8]	Group0020	30.7692	4	[ANK3, EGFR, TFAP2B, XK]
GO:0003221	right ventricular cardiac muscle tissue morphogenesis	0.000220076	0.293361	0.000220076	0.103436	[6, 7, 8, 9, 10, 11]	Group0021	100	3	[CHD7, NKX2-5, ZFPM2]
GO:0060971	embryonic heart tube left/right pattern formation	0.000840511	1	0.000840511	0.358898	[5, 6, 7, 8]	Group0022	75	3	[CITED2, MEGF8, NKX2-5]
GO:0003223	ventricular compact myocardium morphogenesis	9.33595e-08	0.000172155	9.33595e-08	5.99368e-05	[6, 7, 8, 9, 10, 11]	Group0023	77.7778	7	[BMPR1A, CHD7, DSP, LRP2, POU4F1, TGFBR1, TGFBR3]
GO:0060992	response to fungicide	0.0485652	1	0.0485652	1	[4]	Group0024	21.4286	3	[EHMT1, KLF2, MYC]
GO:0061029	eyelid development in camera-type eye	5.96427e-09	1.16423e-05	5.96427e-09	4.05571e-06	[3, 7, 8, 9]	Group0025	69.2308	9	[EGFR, HDAC1, HDAC2, JUN, SOS1, SOX11, SRF, STRA6, TWIST1]
GO:0061205	paramesonephric duct development	0.000840511	1	0.000840511	0.358898	[3, 4, 5]	Group0026	75	3	[GREB1L, STRA6, WNT4]
GO:0065001	specification of axis polarity	0.00200659	1	0.00200659	0.778556	[3, 4, 5, 6]	Group0027	60	3	[AHI1, BCOR, NODAL]
GO:0070293	renal absorption	0.0205358	1	0.0205358	1	[4]	Group0028	22.2222	4	[ADIPOQ, GSN, HAS2, HNF1A]
GO:0070365	hepatocyte differentiation	0.000333477	0.43152	0.000333477	0.1544	[5, 6, 7, 8]	Group0029	35.2941	6	[CYP1A1, FRZB, HNF1A, MESP1, PROX1, WNT1]
GO:0070584	mitochondrion morphogenesis	0.205524	1	0.205524	1	[5, 6]	Group0030	11.5385	3	[COL4A3BP, OPA1, PANK2]
GO:0071071	regulation of phospholipid biosynthetic process	0.103639	1	0.103639	1	[5, 6, 7, 8]	Group0031	15.7895	3	[FABP3, HTR2B, PDGFA]
GO:0071392	cellular response to estradiol stimulus	0.0121484	1	0.0121484	1	[5, 6]	Group0032	16.6667	7	[EGFR, ESR1, MSX2, MYOD1, POU4F1, POU4F2, SFRP1]
GO:0003360	brainstem development	0.000400455	0.512181	0.000400455	0.182207	[3]	Group0033	57.1429	4	[GART, PHOX2B, SCN5A, SMAD4]
GO:0090042	tubulin deacetylation	0.0485652	1	0.0485652	1	[8, 9]	Group0034	21.4286	3	[EP300, FLNA, MAPT]
GO:0090131	mesenchyme migration	6.31254e-05	0.0907112	6.31254e-05	0.0311208	[3, 5, 6, 7, 8]	Group0035	80	4	[ACTA1, ACTA2, ACTC1, FOXF1]
GO:0097009	energy homeostasis	0.0700569	1	0.0700569	1	[3, 5]	Group0036	13.5135	5	[CD36, DLL1, FOXO1, IRX3, UBB]
GO:0004177	aminopeptidase activity	1	1	1	1	[8, 9]	Group0037	5.76923	3	[ACE, CTSH, NPEPL1]
GO:0097284	hepatocyte apoptotic process	0.0399033	1	0.0399033	1	[6]	Group0038	23.0769	3	[GSN, KRT18, KRT8]
GO:0098735	positive regulation of the force of heart contraction	0.00383291	1	0.00383291	1	[4, 7, 8]	Group0039	50	3	[MYL2, NOS1, SLC8A1]
GO:0140115	export across plasma membrane	0.0891282	1	0.0891282	1	[3, 5]	Group0040	11.8644	7	[ABCA1, ABCB1, ATP1A2, GJA1, KCNH2, NPPA, SLC8A1]
GO:1902600	proton transmembrane transport	0.524138	1	0.524138	1	[6, 7, 8]	Group0041	4.51977	8	[ATP1A2, ATP2A2, ATP5PO, ATP6V1D, COX6B1, NDUFS7, NOX5, TWIST1]
GO:1903010	regulation of bone development	0.0245587	1	0.0245587	1	[4, 5, 6, 7]	Group0042	17.8571	5	[FBN1, GLI3, GREM1, NOTCH2, POR]
GO:1903025	regulation of RNA polymerase II regulatory region sequence-specific DNA binding	0.0485652	1	0.0485652	1	[6]	Group0043	21.4286	3	[EP300, HAND1, NSD1]
GO:1903251	multi-ciliated epithelial cell differentiation	0.00130705	1	0.00130705	0.528048	[5, 6]	Group0044	44.4444	4	[CCNO, CEP152, E2F4, PLK4]
GO:0016338	calcium-independent cell-cell adhesion via plasma membrane cell-adhesion molecules	0.159194	1	0.159194	1	[5]	Group0045	13.0435	3	[BMP2, CLDN17, CLDN5]
GO:0005200	structural constituent of cytoskeleton	0.00665114	1	0.00665114	1	[6]	Group0046	12.963	14	[ACTA1, ACTG1, ADD2, ANK3, CROCC, DES, DMD, DSP, KRT6A, NEFH, TPM1, TUBA8, TUBB2B, TUBGCP4]
GO:1903729	regulation of plasma membrane organization	0.0794149	1	0.0794149	1	[4, 5, 6]	Group0047	17.6471	3	[DNM2, GSN, TGFB2]
GO:0016538	cyclin-dependent protein serine/threonine kinase regulator activity	1	1	1	1	[6, 7, 8, 9, 10, 11, 12]	Group0048	5.88235	3	[CCNO, CDK4, CDKN2A]
GO:1904837	beta-catenin-TCF complex assembly	4.65458e-10	9.4488e-07	4.65458e-10	3.29544e-07	[6]	Group0049	46.6667	14	[AXIN2, BCL9, CREBBP, CTNNB1, EP300, HDAC1, KMT2D, LEF1, MYC, SMARCA4, TCF7L1, TCF7L2, TLE1, TLE4]
GO:0016572	histone phosphorylation	0.743769	1	0.743769	1	[7, 8, 9]	Group0050	6.97674	3	[CDK2, FMR1, TWIST1]
GO:0016574	histone ubiquitination	0.539019	1	0.539019	1	[7, 8, 9, 10]	Group0051	8.16327	4	[BCOR, DDB2, HUWE1, PHC1]
GO:2000035	regulation of stem cell division	0.0251869	1	0.0251869	1	[4, 5]	Group0052	27.2727	3	[LBH, SFRP2, SOX17]
GO:0006298	mismatch repair	0.338476	1	0.338476	1	[6, 7, 8]	Group0053	9.09091	4	[ABL1, AXIN2, SETD2, XPC]
GO:0017156	calcium-ion regulated exocytosis	0.801708	1	0.801708	1	[5, 6, 7, 8]	Group0054	4.16667	3	[ATP2A2, NOTCH1, RAPGEF4]
GO:0001570	vasculogenesis	3.81495e-20	9.26652e-17	3.81495e-20	3.28468e-17	[4, 5, 6, 7, 8, 9, 10]	Group0055	39.3258	35	[CAV1, CITED2, CTNNB1, ENG, FOXF1, FOXM1, GJC1, HAS2, HEY1, HEY2, KDR, MYOCD, NKX2-5, NOTCH1, NTRK2, RASA1, SETD2, SMO, SOX17, SOX18, TBX20, TBX5, TBXT, TEAD2, TGFB1, TGFBR2, TGFBR3, TIE1, TMEM100, TNNI3, VEGFA, WNT7B, WT1, ZFP36L1, ZFPM2]
GO:0000083	regulation of transcription involved in G1/S transition of mitotic cell cycle	0.00514404	1	0.00514404	1	[4, 5, 6, 7, 8, 9, 10, 11]	Group0056	19.4444	7	[CDC45, DHFR, E2F4, E2F6, ID2, POLA1, TYMS]
GO:0018149	peptide cross-linking	0.0636089	1	0.0636089	1	[6, 7]	Group0057	13.8889	5	[COL3A1, DSP, FGFR1, FN1, THBS1]
GO:0007157	heterophilic cell-cell adhesion via plasma membrane cell adhesion molecules	0.226912	1	0.226912	1	[5]	Group0058	10	5	[CDH2, CRB2, DCHS1, SELE, TENM3]
GO:0007183	SMAD protein complex assembly	0.00100937	1	0.00100937	0.423934	[6, 7, 8]	Group0059	35.7143	5	[SMAD3, SMAD4, SMAD6, TBX20, TGFB1]
GO:0007186	G protein-coupled receptor signaling pathway	0.0208925	1	0.0208925	1	[3, 4, 5]	Group0060	4.65925	67	[ABCA1, ADGRV1, AGTR1, AKAP12, AKT1, APOA1, APOC3, APP, ARHGEF11, ATP2B4, CACNA1D, CALCRL, CAV1, CCK, CCL21, CELSR2, CELSR3, CRKL, CXCL12, DNM2, DRD5, EDN1, ESR1, F2R, FGF8, FLNA, FZD1, FZD2, FZD6, FZD7, FZD8, GNB1L, GNG5, GRK2, GRK5, GRK6, HTR2B, IFNAR1, ITPR3, LRP1, MC1R, MCHR1, MGLL, NOS1, NPPA, NPPB, NPRL3, OBSCN, OR7E24, PAX8, PDE2A, PDE6B, PPBP, RABGAP1, RAPGEF4, RHOA, ROCK1, ROCK2, SCG5, S…
GO:0007190	activation of adenylate cyclase activity	0.752025	1	0.752025	1	[4]	Group0061	6.66667	3	[DRD5, RAF1, TSHR]
GO:0007398	ectoderm development	0.0405767	1	0.0405767	1	[4]	Group0062	18.1818	4	[BMPR1A, CTNNB1, FZD7, SMURF1]
GO:0007512	adult heart development	1.20861e-05	0.0188422	1.20861e-05	0.00652647	[5, 6, 7]	Group0063	46.6667	7	[CHD7, HAND2, MEF2D, MYH6, MYH7, NKX2-5, TCAP]
GO:0007616	long-term memory	0.498824	1	0.498824	1	[4, 7]	Group0064	7.89474	3	[CTNS, MECP2, SRF]
GO:0009225	nucleotide-sugar metabolic process	0.736414	1	0.736414	1	[4, 5, 6]	Group0065	7.31707	3	[CSGALNACT1, GUK1, PMM2]
GO:0001709	cell fate determination	6.19365e-15	1.40472e-11	6.19365e-15	4.93634e-12	[3, 4, 5]	Group0066	48.8372	21	[BMP4, CDC42, CTNNB1, DLL1, GATA3, GATA6, ISL1, JAG1, LBX1, MEF2C, MESP1, MYOD1, NOTCH2, NOTCH4, PAX6, PROX1, PTCH1, PTCH2, SOX17, TBX2, WNT1]
GO:0008344	adult locomotory behavior	0.00258986	1	0.00258986	0.984145	[3]	Group0067	14.6067	13	[APP, ATP1A2, CHD7, CTNS, CXCL12, FGF12, FXN, ID2, MECP2, PBX3, PRKN, TSC1, TSHR]
GO:0008354	germ cell migration	0.00640724	1	0.00640724	1	[3, 4, 5, 6]	Group0068	42.8571	3	[FOXC1, TGFB1, TGFBR1]
GO:0008356	asymmetric cell division	0.0536279	1	0.0536279	1	[3]	Group0069	16.6667	4	[PAX6, POU5F1, SOX5, ZBTB16]
GO:0008360	regulation of cell shape	0.0315668	1	0.0315668	1	[3, 5, 6]	Group0070	10.241	17	[BVES, CDC42, DAG1, DLC1, F11R, FGD5, FN1, KDR, PLXND1, PTN, RAC1, RASA1, S100A13, SHROOM3, TPM1, VEGFA, WDPCP]
GO:0001955	blood vessel maturation	0.00979405	1	0.00979405	1	[4, 6, 7, 8, 9]	Group0071	37.5	3	[ACVRL1, CDH5, MMP2]
GO:0021553	olfactory nerve development	0.000840511	1	0.000840511	0.358898	[5, 7, 8]	Group0072	75	3	[CHD7, DMD, SALL1]
GO:0021591	ventricular system development	0.000942723	1	0.000942723	0.398772	[4, 5, 6, 7, 8]	Group0073	22.8571	8	[ARMC4, CELSR2, DNAH5, HYDIN, KIF27, MECP2, NUMB, TTC21B]
GO:0001764	neuron migration	9.21922e-09	1.78668e-05	9.21922e-09	6.22297e-06	[4, 5, 6, 7, 8]	Group0074	18.3333	33	[ARX, AUTS2, CCK, CELSR2, CELSR3, COL3A1, CRKL, CTNNB1, CXCL12, FGFR1, FLNA, GATA3, MEF2C, NIPBL, NR2F2, NRG1, NRP1, NTRK2, NTRK3, PAX6, PCM1, PHOX2B, PRKG1, PSEN1, RAC1, SEMA3A, SOX1, SRF, TBX20, TUBB2B, TWIST1, USP9X, VEGFA]
GO:0021895	cerebral cortex neuron differentiation	0.432426	1	0.432426	1	[4, 6, 7, 8, 9, 10]	Group0075	9.67742	3	[ARX, CHD5, PSEN1]
GO:0001974	blood vessel remodeling	1.55757e-13	3.4469e-10	1.55757e-13	1.2149e-10	[3]	Group0076	45.4545	20	[ACE, ACVR2B, ACVRL1, BMPR2, CHD7, CST3, DLL4, EPAS1, FGF10, FGF8, FLT4, FOXC1, FOXC2, JAG1, MEF2C, NOS3, NRG1, RBPJ, SEMA3C, TGFB1]
GO:0001976	nervous system process involved in regulation of systemic arterial blood pressure	0.0683575	1	0.0683575	1	[4, 5, 7]	Group0077	18.75	3	[MECP2, SOD2, TNNI3]
GO:0023019	signal transduction involved in regulation of gene expression	3.98535e-11	8.33735e-08	3.98535e-11	2.94517e-08	[3, 4, 5, 6]	Group0078	59.0909	13	[DAND5, EPCAM, FGF5, FGF8, HNF1A, MESP1, MSX1, MSX2, PAX6, PDGFRA, SMAD3, SOX17, TBXT]
GO:0009584	detection of visible light	0.800676	1	0.800676	1	[5, 6]	Group0079	4.22535	3	[EYS, PDE6B, RP1]
GO:0009615	response to virus	1	1	1	1	[3, 5]	Group0080	6.01719	21	[ACTA2, ADAR, ADARB1, APOB, CFL1, CXCL12, CYP1A1, DDX3X, FLNA, FMR1, GATA3, HTRA1, IFNAR1, IFNGR2, IL27, PTPRC, PYCARD, SETD2, SRC, TNF, TRAF3IP1]
GO:0030261	chromosome condensation	1	1	1	1	[8]	Group0081	6.12245	3	[HIST1H1C, NIPBL, TTN]
GO:0030325	adrenal gland development	7.5801e-08	0.00014008	7.5801e-08	4.90433e-05	[5, 6, 7]	Group0082	44	11	[APOA1, CITED2, NF1, PBX1, PDGFRA, SALL1, SMAD3, STRA6, WNT11, WNT4, WT1]
GO:0030574	collagen catabolic process	0.123575	1	0.123575	1	[3]	Group0083	12	6	[COL15A1, CST3, MMP13, MMP2, MMP21, MMP9]
GO:0030579	ubiquitin-dependent SMAD protein catabolic process	0.00383291	1	0.00383291	1	[6, 7, 8, 9, 10]	Group0084	50	3	[SMURF1, TGFB1I1, WNT1]
GO:0009791	post-embryonic development	1.69145e-06	0.00284502	1.69145e-06	0.00100134	[2, 3, 4]	Group0085	20.8791	19	[ABL1, ACVR2B, APOB, BMP4, DSCAM, FBN1, FGFR2, GATA3, ITPR1, MECP2, MORC3, MYL2, PRDM1, PSEN1, SEMA3C, SOX6, STK36, TGFBR1, VEGFA]
GO:0009812	flavonoid metabolic process	0.0794149	1	0.0794149	1	[3]	Group0086	17.6471	3	[CYP1A1, MYC, POR]
GO:0002076	osteoblast development	0.00455343	1	0.00455343	1	[4, 5]	Group0087	26.3158	5	[GLI2, JUND, LRP5, MSX2, SMAD3]
GO:0032026	response to magnesium ion	0.0348119	1	0.0348119	1	[5]	Group0088	19.0476	4	[ANK3, SLFN14, SNCA, THBS1]
GO:0032355	response to estradiol	1.88162e-08	3.58636e-05	1.88162e-08	1.25316e-05	[4, 5]	Group0089	18.9873	30	[ALDH1A2, APOB, CALR, CST3, CTNNB1, EGFR, ESR1, ETS1, EZH2, FGF10, GJA1, GJB2, GPX4, GSTP1, KCNJ11, MSX2, MYC, MYOD1, NQO1, NR2F2, POSTN, POU4F1, POU4F2, PTCH1, PTEN, PTN, RARA, SFRP1, TGFB1, WNT8B]
GO:0032429	regulation of phospholipase A2 activity	0.0485652	1	0.0485652	1	[7]	Group0090	21.4286	3	[AGTR1, EGFR, LRP1]
GO:0001780	neutrophil homeostasis	0.116713	1	0.116713	1	[3, 6]	Group0091	15	3	[JAM3, MERTK, MTHFD1]
GO:0033622	integrin activation	0.0609078	1	0.0609078	1	[6]	Group0092	16	4	[CXCL12, FN1, JAM3, SRC]
GO:0034063	stress granule assembly	0.159194	1	0.159194	1	[6]	Group0093	13.0435	3	[ATXN2, DDX3X, MAPT]
GO:0034260	negative regulation of GTPase activity	0.205726	1	0.205726	1	[2, 3, 4, 6]	Group0094	10.6383	5	[F11R, HRAS, IQGAP1, MKKS, TSC1]
GO:0034333	adherens junction assembly	0.0485652	1	0.0485652	1	[7]	Group0095	21.4286	3	[CTNNB1, JAM3, PAK2]
GO:0034349	glial cell apoptotic process	0.0683575	1	0.0683575	1	[5]	Group0096	18.75	3	[AKAP12, DLL1, TP53]
GO:0034975	protein folding in endoplasmic reticulum	0.0191645	1	0.0191645	1	[3]	Group0097	30	3	[CALR, CANX, PDIA2]
GO:0035054	embryonic heart tube anterior/posterior pattern specification	0.000220076	0.293361	0.000220076	0.103436	[5, 6, 7]	Group0098	100	3	[BMP2, FOXH1, GATA4]
GO:0035162	embryonic hemopoiesis	7.42943e-05	0.105721	7.42943e-05	0.0364785	[5, 6, 7, 8]	Group0099	32	8	[GATA3, HIF1A, KDR, KMT2A, PBX1, TGFBR2, VEGFA, ZFPM1]
GO:0035329	hippo signaling	0.0137745	1	0.0137745	1	[4, 5, 6]	Group0100	16.2791	7	[DCHS1, DVL2, LATS2, NEK8, NPHP4, SOX11, TEAD2]
GO:0035510	DNA dealkylation	0.477928	1	0.477928	1	[6, 7, 8]	Group0101	8.33333	3	[GATA3, MGMT, USP9X]
GO:0036010	protein localization to endosome	0.254414	1	0.254414	1	[6]	Group0102	10.3448	3	[NRP1, ROCK2, VPS35]
GO:0040015	negative regulation of multicellular organism growth	0.0580613	1	0.0580613	1	[3, 4, 5, 6]	Group0103	20	3	[BBS2, FXN, PTCH1]
GO:0042118	endothelial cell activation	0.000442047	0.560958	0.000442047	0.200247	[3]	Group0104	41.6667	5	[FOXP1, SMAD4, TCF4, TCF7L2, TGFBR1]
GO:0042149	cellular response to glucose starvation	0.743769	1	0.743769	1	[5, 6, 7]	Group0105	6.97674	3	[HNRNPA1, SESN1, TP53]
GO:0042813	Wnt-activated receptor activity	1.13502e-05	0.0177517	1.13502e-05	0.00616314	[5, 6, 7, 8]	Group0106	40	8	[FZD1, FZD2, FZD6, FZD7, FZD8, LRP5, LRP6, PKD1]
GO:0042908	xenobiotic transport	0.477928	1	0.477928	1	[4]	Group0107	8.33333	3	[ABCB1, LRRC8A, SLC19A1]
GO:0043277	apoptotic cell clearance	0.0297125	1	0.0297125	1	[4, 6]	Group0108	14	7	[CD36, JMJD6, LRP1, MERTK, RAC1, RARA, THBS1]
GO:0010586	miRNA metabolic process	0.42497	1	0.42497	1	[7, 8]	Group0109	10	3	[DGCR8, HRAS, NFKB1]
GO:0043584	nose development	0.00199001	1	0.00199001	0.774113	[5, 6, 7]	Group0110	31.25	5	[CHD7, GLI3, PROX1, RDH10, STRA6]
GO:0043687	post-translational protein modification	0.27968	1	0.27968	1	[6, 7]	Group0111	7.29167	28	[APOA1, APOB, APP, BMP4, BTRC, CALU, CCDC22, CDH2, COPS5, CST3, CYR61, DDB2, EPAS1, FAM20C, FBN1, FN1, HIF1A, IGFBP1, LTBP1, PPP3CA, RCAN1, SERPIND1, TF, TIMP1, TNNC1, VCAN, WDR5, ZBTB16]
GO:0043954	cellular component maintenance	0.592927	1	0.592927	1	[4]	Group0112	7.8125	5	[F2R, FOXM1, MTHFR, MYOCD, VPS35]
GO:0045104	intermediate filament cytoskeleton organization	0.0151595	1	0.0151595	1	[3, 6]	Group0113	14.8148	8	[CSNK1A1, DES, DSP, KRT18, KRT6A, NEFH, RAF1, SOD1]
GO:0045109	intermediate filament organization	0.205524	1	0.0151595	1	[4, 5, 7]	Group0113	11.5385	3	[DES, DSP, NEFH]
GO:0045066	regulatory T cell differentiation	0.467945	1	0.467945	1	[6, 7, 8, 9, 10, 11]	Group0114	8.57143	3	[NFATC2, SOX12, TGFB1]
GO:0045589	regulation of regulatory T cell differentiation	0.440519	1	0.467945	1	[7, 8, 9, 10, 11, 12]	Group0114	9.375	3	[NFATC2, SOX12, TGFB1]
GO:0045777	positive regulation of blood pressure	0.00325008	1	0.00325008	1	[4, 6]	Group0115	19.0476	8	[ACE, DRD5, F11R, ID2, IFNAR1, NR2F2, RHOA, TPM1]
GO:0003084	positive regulation of systemic arterial blood pressure	0.0134444	1	0.00325008	1	[5, 7]	Group0115	25	4	[ACE, IFNAR1, NR2F2, RHOA]
GO:0007440	foregut morphogenesis	2.94871e-07	0.000528114	2.94871e-07	0.000183705	[3, 4, 5, 6, 7, 8]	Group0116	70	7	[ACVR2B, CTNNB1, FOXF1, GATA4, NOTCH1, SMAD3, SOX17]
GO:0048617	embryonic foregut morphogenesis	3.44498e-06	0.00563599	2.94871e-07	0.000183705	[4, 5, 6, 7, 8, 9]	Group0116	66.6667	6	[ACVR2B, CTNNB1, FOXF1, GATA4, SMAD3, SOX17]
GO:0048875	chemical homeostasis within a tissue	0.0321037	1	0.0321037	1	[4, 5, 6]	Group0117	25	3	[CTSH, EPAS1, VEGFA]
GO:0043129	surfactant homeostasis	0.0191645	1	0.0321037	1	[5, 6, 7]	Group0117	30	3	[CTSH, EPAS1, VEGFA]
GO:0050884	neuromuscular process controlling posture	0.0134444	1	0.0134444	1	[5]	Group0118	25	4	[ADARB1, FXN, MECP2, POU4F1]
GO:0019230	proprioception	0.00200659	1	0.0134444	1	[5, 6]	Group0118	60	3	[FXN, MECP2, POU4F1]
GO:0050905	neuromuscular process	0.0032513	1	0.0032513	1	[4]	Group0119	13.1148	16	[ABL1, ADARB1, APP, CDH23, DVL1, FGF12, FXN, HOXA1, MECP2, POU4F1, POU4F2, PRKN, PTEN, RBFOX1, RBFOX2, STRA6]
GO:0050885	neuromuscular process controlling balance	0.104293	1	0.0032513	1	[5]	Group0119	11.1111	7	[ABL1, APP, CDH23, POU4F1, POU4F2, RBFOX1, RBFOX2]
GO:0050931	pigment cell differentiation	0.0636089	1	0.0636089	1	[3, 4]	Group0120	13.8889	5	[ADAMTS9, GLI3, MEF2C, SOX10, ZEB2]
GO:0030318	melanocyte differentiation	0.0211977	1	0.0636089	1	[4, 5]	Group0120	18.5185	5	[ADAMTS9, GLI3, MEF2C, SOX10, ZEB2]
GO:0051058	negative regulation of small GTPase mediated signal transduction	0.104293	1	0.104293	1	[5, 6, 7, 8]	Group0121	11.1111	7	[DLC1, KCTD10, LZTR1, NF1, PPP2CB, RASA1, TGFB2]
GO:0046580	negative regulation of Ras protein signal transduction	0.0810172	1	0.104293	1	[6, 7, 8, 9]	Group0121	12.5	7	[DLC1, KCTD10, LZTR1, NF1, PPP2CB, RASA1, TGFB2]
GO:0051220	cytoplasmic sequestering of protein	0.0686818	1	0.0686818	1	[4, 5]	Group0122	15.3846	4	[CCDC22, FLNA, PKD1, SUFU]
GO:0042994	cytoplasmic sequestering of transcription factor	0.103639	1	0.0686818	1	[3, 4, 5, 6, 8, 9, 10, 11, 12, 13, 14]	Group0122	15.7895	3	[CCDC22, PKD1, SUFU]
GO:0050000	chromosome localization	1	1	1	1	[4]	Group0123	4.93827	4	[KATNB1, PIBF1, SUN1, ZW10]
GO:0051303	establishment of chromosome localization	1	1	1	1	[4, 5]	Group0123	5	4	[KATNB1, PIBF1, SUN1, ZW10]
GO:0051604	protein maturation	0.0046877	1	0.0046877	1	[4, 5]	Group0124	10.231	31	[ACE, AIP, APH1A, CALR, CCBE1, CORIN, CREBBP, CTSH, DYNC2H1, EP300, FXN, GLI3, GLRX3, GSN, IFT172, MYRF, NAA15, NCSTN, PCSK5, PCSK6, PERP, PPP2R5C, PSEN1, PSEN2, PTCH1, PYCARD, SCG5, SOX4, SPCS1, SRC, THBS1]
GO:0016485	protein processing	0.0118984	1	0.0046877	1	[5, 6]	Group0124	10.2564	24	[ACE, APH1A, CCBE1, CORIN, CTSH, DYNC2H1, FXN, GLI3, GSN, IFT172, MYRF, NCSTN, PCSK5, PCSK6, PERP, PPP2R5C, PSEN1, PSEN2, PTCH1, PYCARD, SCG5, SPCS1, SRC, THBS1]
GO:0051767	nitric-oxide synthase biosynthetic process	0.0247978	1	0.0247978	1	[5]	Group0125	21.0526	4	[AKAP12, EDN1, GSTP1, KDR]
GO:0051769	regulation of nitric-oxide synthase biosynthetic process	0.0247978	1	0.0247978	1	[5, 6]	Group0125	21.0526	4	[AKAP12, EDN1, GSTP1, KDR]
GO:0003228	atrial cardiac muscle tissue development	0.000400455	0.512181	0.000400455	0.182207	[3]	Group0126	57.1429	4	[ENG, MYH6, PROX1, WNT2]
GO:0055009	atrial cardiac muscle tissue morphogenesis	0.000180272	0.244088	0.000400455	0.182207	[4, 5, 6, 7, 8, 9, 10]	Group0126	66.6667	4	[ENG, MYH6, PROX1, WNT2]
GO:0007567	parturition	0.0167564	1	0.0167564	1	[3, 4]	Group0127	23.5294	4	[CYP1A1, EDN1, MAFF, NODAL]
GO:0060137	maternal process involved in parturition	0.00979405	1	0.0167564	1	[3, 4, 5]	Group0127	37.5	3	[CYP1A1, EDN1, NODAL]
GO:0060216	definitive hemopoiesis	0.00154953	1	0.00154953	0.616713	[5, 6, 7, 8]	Group0128	27.2727	6	[ADAR, RBFOX2, TEK, TGFBR3, ZFP36L2, ZFPM1]
GO:0060318	definitive erythrocyte differentiation	0.00200659	1	0.00154953	0.616713	[5, 6, 7, 8, 9, 10]	Group0128	60	3	[RBFOX2, TGFBR3, ZFPM1]
GO:0060462	lung lobe development	0.000400455	0.512181	0.000400455	0.182207	[3, 5, 6, 7, 8]	Group0129	57.1429	4	[FGFR2, FOXF1, GRHL2, TGFBR2]
GO:0060463	lung lobe morphogenesis	0.000400455	0.512181	0.000400455	0.182207	[3, 4, 5, 6, 7, 8, 9]	Group0129	57.1429	4	[FGFR2, FOXF1, GRHL2, TGFBR2]
GO:0060575	intestinal epithelial cell differentiation	0.000893145	1	0.000893145	0.378694	[5, 6, 7]	Group0130	30	6	[GATA4, GATA5, GATA6, HIF1A, PRDM1, TYMS]
GO:0060576	intestinal epithelial cell development	0.0251869	1	0.000893145	0.378694	[6, 7, 8]	Group0130	27.2727	3	[HIF1A, PRDM1, TYMS]
GO:0060896	neural plate pattern specification	0.000762567	0.924231	0.000762567	0.328666	[3, 4, 5]	Group0131	50	4	[BMPR1A, CELSR2, PTCH1, TBX18]
GO:0060897	neural plate regionalization	0.00383291	1	0.000762567	0.328666	[4, 5, 6]	Group0131	50	3	[BMPR1A, CELSR2, TBX18]
GO:0003159	morphogenesis of an endothelium	4.39595e-06	0.00711705	4.39595e-06	0.00247932	[5, 6]	Group0132	44.4444	8	[ACVRL1, BMP4, CTNNB1, DLL4, FGF1, FOXP1, RBPJ, RHOA]
GO:0061154	endothelial tube morphogenesis	4.39595e-06	0.00711705	4.39595e-06	0.00247932	[5, 6, 7]	Group0132	44.4444	8	[ACVRL1, BMP4, CTNNB1, DLL4, FGF1, FOXP1, RBPJ, RHOA]
GO:0060021	roof of mouth development	4.77701e-21	1.17515e-17	4.77701e-21	4.13212e-18	[3]	Group0133	38.9474	37	[ACVR2B, BCOR, BMPR1A, BNC2, CHD7, CLDN5, CPLANE1, FZD1, FZD2, GLI3, HAND2, IFT172, INTU, LEF1, LRP6, MEF2C, MEOX2, MSX1, NPRL3, PDGFRA, SMAD4, SNAI1, SOS1, SOX11, TBX1, TBX2, TBX3, TGFB2, TGFB3, TGFBR1, TGFBR2, TGFBR3, TWIST1, WDPCP, WNT11, WNT3A, WNT5A]
GO:0062009	secondary palate development	3.8851e-11	8.13539e-08	4.77701e-21	4.13212e-18	[4]	Group0133	53.8462	14	[CHD7, FZD1, FZD2, LEF1, SMAD4, SOX11, TBX1, TGFB2, TGFB3, TGFBR2, TGFBR3, WNT11, WNT3A, WNT5A]
GO:0034502	protein localization to chromosome	0.824687	1	0.824687	1	[6]	Group0134	6.52174	6	[ATR, ESR1, EZH2, NIPBL, SETD2, ZW10]
GO:0071168	protein localization to chromatin	0.0856701	1	0.824687	1	[7]	Group0134	14.2857	4	[ESR1, EZH2, NIPBL, SETD2]
GO:0043200	response to amino acid	0.00214083	1	0.00214083	0.82208	[4, 5]	Group0135	13.2812	17	[CFL1, COL3A1, COL6A1, EDN1, EGFR, GCLC, GSTP1, MMP2, MTHFR, NTRK2, OPA1, PDGFRA, PTN, RHOA, SESN1, SST, TNF]
GO:0071230	cellular response to amino acid stimulus	0.0110028	1	0.00214083	0.82208	[5, 6]	Group0135	13.8889	10	[COL3A1, COL6A1, EGFR, GCLC, MMP2, NTRK2, OPA1, PDGFRA, SESN1, TNF]
GO:0046686	response to cadmium ion	0.0253444	1	0.0253444	1	[5]	Group0136	12.987	10	[AKT1, DTYMK, EGFR, GCLC, GSN, HAAO, JUN, MMP9, MT2A, SOD1]
GO:0071276	cellular response to cadmium ion	0.00931824	1	0.0253444	1	[6]	Group0136	17.5	7	[AKT1, EGFR, GSN, JUN, MMP9, MT2A, SOD1]
GO:0070849	response to epidermal growth factor	1.44786e-05	0.0223405	1.44786e-05	0.00773156	[3, 5]	Group0137	24.0741	13	[AKT1, EGFR, FOXC1, GSTP1, ID1, IQGAP1, MCM7, MYC, PTPN11, SOX9, TDGF1, ZFP36L1, ZFP36L2]
GO:0071364	cellular response to epidermal growth factor stimulus	5.80999e-06	0.00931342	1.44786e-05	0.00773156	[4, 6]	Group0137	26	13	[AKT1, EGFR, FOXC1, GSTP1, ID1, IQGAP1, MCM7, MYC, PTPN11, SOX9, TDGF1, ZFP36L1, ZFP36L2]
GO:0071695	anatomical structure maturation	8.59926e-09	1.66998e-05	8.59926e-09	5.8131e-06	[3]	Group0138	16.0784	41	[ACVRL1, ALDH1A2, APP, BMP2, CCL21, CDH3, CDH5, CTNNB1, DAG1, DCHS1, EPAS1, EPO, FAM20C, FGFR1, GATA3, GREM1, HES5, HIF1A, ID2, IRX5, KLF2, MECP2, MMP2, MSX2, NF1, OPA1, RBPJ, RERE, RHOA, SLC26A6, SLFN14, SOX10, SOX18, SOX8, TGFB2, TIMP1, TYMS, VEGFA, WASHC5, WNT1, WNT5A]
GO:0048469	cell maturation	0.00118187	1	8.59926e-09	5.8131e-06	[3, 4, 5]	Group0138	12.3077	24	[APP, CCL21, CTNNB1, EPAS1, EPO, FAM20C, FGFR1, GATA3, HES5, HIF1A, ID2, IRX5, KLF2, MECP2, OPA1, SLC26A6, SLFN14, SOX10, SOX18, SOX8, TIMP1, TYMS, VEGFA, WASHC5]
GO:0007029	endoplasmic reticulum organization	1	1	1	1	[5]	Group0139	5.55556	4	[COL4A3BP, MOSPD3, STX18, TRDN]
GO:0090158	endoplasmic reticulum membrane organization	0.000840511	1	1	1	[5, 6]	Group0139	75	3	[MOSPD3, STX18, TRDN]
GO:0003199	endocardial cushion to mesenchymal transition involved in heart valve formation	0.000220076	0.293361	1.32641e-05	0.00714933	[4, 5, 6, 7, 8, 9, 10, 11]	Group0140	100	3	[EFNA1, HEY2, TWIST1]
GO:0090500	endocardial cushion to mesenchymal transition	1.32641e-05	0.0205328	1.32641e-05	0.00714933	[6, 7, 8, 9, 10]	Group0140	100	4	[EFNA1, HAS2, HEY2, TWIST1]
GO:0090659	walking behavior	0.498824	1	0.498824	1	[3]	Group0141	7.89474	3	[CHD7, CTNS, FXN]
GO:0007628	adult walking behavior	0.44918	1	0.498824	1	[4]	Group0141	9.09091	3	[CHD7, CTNS, FXN]
GO:0060426	lung vasculature development	0.00383291	1	8.19632e-05	0.039998	[5, 6, 7, 8]	Group0142	50	3	[FOXF1, ID1, STRA6]
GO:0097070	ductus arteriosus closure	6.31254e-05	0.0907112	8.19632e-05	0.039998	[6, 7, 8, 9, 10, 11]	Group0142	80	4	[FOXF1, MYOCD, STRA6, TFAP2B]
GO:0098532	histone H3-K27 trimethylation	0.0251869	1	0.0129561	1	[8, 9, 10, 11, 12]	Group0143	27.2727	3	[CHD5, EZH2, HIST1H1C]
GO:0070734	histone H3-K27 methylation	0.0129561	1	0.0129561	1	[7, 8, 9, 10, 11]	Group0143	20.8333	5	[CHD5, EHMT1, EZH2, GATA3, HIST1H1C]
GO:0010996	response to auditory stimulus	0.0282437	1	0.00815866	1	[4]	Group0144	17.2414	5	[ATP1A2, HTT, PTN, STRA6, XPC]
GO:0098597	observational learning	0.0140375	1	0.00815866	1	[4, 7]	Group0144	33.3333	3	[HTT, NF1, STRA6]
GO:0098760	response to interleukin-7	0.73314	1	0.73314	1	[5]	Group0145	7.5	3	[CRKL, IRS1, SMARCA4]
GO:0098761	cellular response to interleukin-7	0.73314	1	0.73314	1	[6]	Group0145	7.5	3	[CRKL, IRS1, SMARCA4]
GO:0005085	guanyl-nucleotide exchange factor activity	0.786143	1	0.786143	1	[4]	Group0146	5.32787	13	[ARFGEF2, ARHGEF11, BMP1, DOCK6, ECT2L, FGD5, OBSCN, RAPGEF4, RCC1L, RPGR, SOS1, TIAM1, VAV2]
GO:0005089	Rho guanyl-nucleotide exchange factor activity	1	1	0.786143	1	[6]	Group0146	5.97015	4	[ARHGEF11, FGD5, SOS1, TIAM1]
GO:0060612	adipose tissue development	0.00176505	1	0.00176505	0.69543	[4, 5, 6]	Group0147	19.1489	9	[AMER1, CDK4, ID2, LRP5, POU4F2, SH3PXD2B, SIRT1, SOX8, UBB]
GO:1904177	regulation of adipose tissue development	0.0140375	1	0.00176505	0.69543	[4, 5, 6, 7]	Group0147	33.3333	3	[POU4F2, SH3PXD2B, SIRT1]
GO:1904627	response to phorbol 13-acetate 12-myristate	0.00383291	1	0.00383291	1	[5]	Group0148	50	3	[CDK4, MAP4K1, MYC]
GO:1904628	cellular response to phorbol 13-acetate 12-myristate	0.00383291	1	0.00383291	1	[5, 6]	Group0148	50	3	[CDK4, MAP4K1, MYC]
GO:1990823	response to leukemia inhibitory factor	0.00392349	1	0.00392349	1	[5]	Group0149	13.3929	15	[CACYBP, CTH, JARID2, KAT6B, NEFH, NFYB, PAX6, RARG, SIRT1, SLC25A5, SOX1, SOX17, TLE4, VEGFC, WDR35]
GO:1990830	cellular response to leukemia inhibitory factor	0.00392349	1	0.00392349	1	[6]	Group0149	13.3929	15	[CACYBP, CTH, JARID2, KAT6B, NEFH, NFYB, PAX6, RARG, SIRT1, SLC25A5, SOX1, SOX17, TLE4, VEGFC, WDR35]
GO:2001222	regulation of neuron migration	0.212354	1	0.212354	1	[5, 6, 7, 8, 9]	Group0150	10.4167	5	[COL3A1, FLNA, NIPBL, NRG1, SEMA3A]
GO:2001224	positive regulation of neuron migration	0.0911907	1	0.212354	1	[5, 6, 7, 8, 9, 10]	Group0150	16.6667	3	[FLNA, NIPBL, SEMA3A]
GO:0097199	cysteine-type endopeptidase activity involved in apoptotic signaling pathway	0.205524	1	0.205524	1	[4, 5, 6, 10, 11]	Group0151	11.5385	3	[GSN, MMP9, SMAD3]
GO:2001267	regulation of cysteine-type endopeptidase activity involved in apoptotic signaling pathway	0.0911907	1	0.205524	1	[5, 6, 7, 8, 9, 10, 11, 12]	Group0151	16.6667	3	[GSN, MMP9, SMAD3]
GO:0001227	DNA-binding transcription repressor activity, RNA polymerase II-specific	4.96914e-10	1.00824e-06	1.70552e-10	1.22456e-07	[7, 8, 9, 10, 11, 12, 13]	Group0152	16.6667	45	[ARX, E2F6, ELK3, FOXK1, FOXO1, GATA3, HAND1, HES5, HES7, HEY1, HEY2, HEYL, IRX1, IRX3, IRX4, IRX5, JARID2, LRRFIP1, MAX, MECP2, MSX1, MSX2, MYC, NFATC2, NFKB1, PAX6, POU4F2, POU5F1, POU6F1, PRDM1, PRKN, PROX1, SALL1, SNAI1, SNAI3, SOX6, TBX18, TBX2, TBX3, TCF3, TCF7L1, TFAP2C, ZBTB16, ZEB2, ZFPM1]
GO:0001217	DNA-binding transcription repressor activity	1.70552e-10	3.50996e-07	1.70552e-10	1.22456e-07	[6, 7, 8, 9, 10, 11, 12]	Group0152	16.9742	46	[ARX, E2F6, ELK3, FOXK1, FOXO1, GATA3, HAND1, HES5, HES7, HEY1, HEY2, HEYL, IRX1, IRX3, IRX4, IRX5, JARID2, LRRFIP1, MAX, MECP2, MSX1, MSX2, MYC, NFATC2, NFKB1, PAX6, POU4F2, POU5F1, POU6F1, PRDM1, PRKN, PROX1, SALL1, SNAI1, SNAI3, SOX13, SOX6, TBX18, TBX2, TBX3, TCF3, TCF7L1, TFAP2C, ZBTB16, ZEB2, ZFPM1]
GO:0006352	DNA-templated transcription, initiation	2.06669e-06	0.00344724	2.06669e-06	0.00120901	[6, 7, 8, 9, 10]	Group0153	13.8686	38	[CDK4, CDK8, CREBBP, CTNNB1, ESR1, ESRRG, HEY2, HNF1A, JUN, MAML1, MAML2, MAML3, MECP2, MED23, MYC, NKX2-5, NOTCH1, NOTCH2, NOTCH3, NOTCH4, NPPA, PTEN, RARA, RARB, RARG, RBPJ, RXRA, SMARCA4, SOX9, SRF, TBX5, TCF4, TCF7L2, TEAD2, TP53, TWIST1, ZFP36L1, ZFP36L2]
GO:0006367	transcription initiation from RNA polymerase II promoter	2.91437e-06	0.00480288	2.06669e-06	0.00120901	[7, 8, 9, 10, 11]	Group0153	14.9038	31	[CDK4, CDK8, CREBBP, ESR1, ESRRG, HEY2, HNF1A, MAML1, MAML2, MAML3, MECP2, MED23, NKX2-5, NOTCH1, NOTCH2, NOTCH3, NOTCH4, NPPA, PTEN, RARA, RARB, RARG, RBPJ, RXRA, SOX9, SRF, TBX5, TCF4, TCF7L2, TEAD2, TP53]
GO:0018200	peptidyl-glutamic acid modification	0.125005	1	0.125005	1	[7, 8]	Group0154	12.5	4	[TTLL10, TTLL4, TTLL5, TTLL6]
GO:0018095	protein polyglutamylation	0.00814301	1	0.125005	1	[8, 9]	Group0154	28.5714	4	[TTLL10, TTLL4, TTLL5, TTLL6]
GO:0008237	metallopeptidase activity	0.198596	1	0.198596	1	[7, 8]	Group0155	8.1448	18	[ACE, ADAM19, ADAMTS1, ADAMTS10, ADAMTS19, ADAMTS9, BMP1, COPS5, LRP1, MMP13, MMP2, MMP21, MMP9, NPEPL1, TIMP1, TIMP3, TIMP4, TLL1]
GO:0004222	metalloendopeptidase activity	0.0125068	1	0.198596	1	[8, 9]	Group0155	11.9048	15	[ADAM19, ADAMTS1, ADAMTS10, ADAMTS19, ADAMTS9, BMP1, COPS5, MMP13, MMP2, MMP21, MMP9, TIMP1, TIMP3, TIMP4, TLL1]
GO:0009566	fertilization	0.542138	1	0.542138	1	[2, 3, 4, 5]	Group0156	4.66321	9	[APOB, CRKL, NOX5, NR2F2, OVGP1, SMAD4, SNU13, SPAG1, TBXT]
GO:0007338	single fertilization	0.501423	1	0.542138	1	[3, 4, 5, 6]	Group0156	4.48718	7	[CRKL, NOX5, OVGP1, SMAD4, SNU13, SPAG1, TBXT]
GO:0030947	regulation of vascular endothelial growth factor receptor signaling pathway	0.114544	1	0.114544	1	[4, 5, 6, 7, 8, 9]	Group0157	12.9032	4	[FGF10, FGF18, HIF1A, VEGFC]
GO:0030949	positive regulation of vascular endothelial growth factor receptor signaling pathway	0.0485652	1	0.114544	1	[4, 5, 6, 7, 8, 9, 10]	Group0157	21.4286	3	[FGF10, FGF18, HIF1A]
GO:0033572	transferrin transport	0.498824	1	1	1	[5, 6, 7, 8, 9]	Group0158	7.89474	3	[ATP6V1D, DNM2, TF]
GO:0006826	iron ion transport	1	1	1	1	[8]	Group0158	5.06329	4	[ATP6V1D, DNM2, NRG1, TF]
GO:0019827	stem cell population maintenance	3.83293e-15	8.73909e-12	3.83293e-15	3.06635e-12	[2, 3]	Group0159	23.8889	43	[ARID1A, BCL9, BMPR1A, BRAF, CDH2, CNOT1, CNOT2, CTNNB1, DLL1, FGF10, FGF2, FOXO1, FOXP1, FZD7, HES5, JAG1, LBH, LRP5, MYC, NIPBL, NODAL, NOTCH1, NOTCH2, PAX8, PBX1, PCM1, POU5F1, PROX1, PTN, RAF1, RBPJ, SALL1, SALL4, SFRP1, SMAD4, SMO, SOX4, SOX9, TBX3, TDGF1, VANGL2, ZFP36L2, ZIC3]
GO:0035019	somatic stem cell population maintenance	3.16729e-10	6.45494e-07	3.83293e-15	3.06635e-12	[3, 4]	Group0159	28.0488	23	[BCL9, BRAF, FGF10, FGF2, FOXP1, LBH, LRP5, MYC, PAX8, PBX1, POU5F1, RAF1, RBPJ, SALL1, SALL4, SFRP1, SMAD4, SOX4, SOX9, TDGF1, VANGL2, ZFP36L2, ZIC3]
GO:0009268	response to pH	0.234794	1	0.234794	1	[3]	Group0160	9.80392	5	[GJA1, PKD2L1, SRC, SST, TRPV1]
GO:0010447	response to acidic pH	0.0948583	1	0.234794	1	[4]	Group0160	13.7931	4	[PKD2L1, SRC, SST, TRPV1]
GO:0036072	direct ossification	0.00383291	1	0.00383291	1	[3]	Group0161	50	3	[AXIN2, FGF18, MMP2]
GO:0001957	intramembranous ossification	0.00383291	1	0.00383291	1	[4]	Group0161	50	3	[AXIN2, FGF18, MMP2]
GO:0042476	odontogenesis	1.7841e-18	4.24974e-15	1.7841e-18	1.49865e-15	[4, 5, 6, 7]	Group0162	29.5775	42	[ACVR2B, ANKRD11, AXIN2, BCOR, BMP2, BMP4, BMPR1A, CTNNB1, EDN1, FAM20C, FGF10, FGF8, FGFR2, FOXC1, FOXO1, GLI2, GLI3, HAND1, HAND2, HDAC1, HDAC2, HTRA1, ID3, LAMA5, LEF1, LRP6, MSX1, MSX2, PDGFRA, PERP, PITX2, RHOA, SCN5A, SMO, SRC, TBX1, TGFB1, TGFB2, TGFB3, TNNC1, TWIST1, WNT10A]
GO:0042475	odontogenesis of dentin-containing tooth	3.66383e-14	8.19598e-11	1.7841e-18	1.49865e-15	[5, 6, 7, 8]	Group0162	30.9278	30	[ACVR2B, ANKRD11, BMP2, BMP4, BMPR1A, CTNNB1, FAM20C, FGF10, FGF8, FOXC1, FOXO1, GLI2, GLI3, HAND1, HAND2, HDAC1, HDAC2, HTRA1, LAMA5, LEF1, LRP6, MSX1, MSX2, PDGFRA, PERP, SCN5A, SMO, TBX1, TNNC1, WNT10A]
GO:0043062	extracellular structure organization	3.07579e-18	7.31116e-15	3.07579e-18	2.57136e-15	[4]	Group0163	18.5	74	[ABL1, ADAM19, ADAMTS9, APP, BMP1, CAPNS1, CAV1, CD44, CDH1, CLASP1, CLASP2, COL11A1, COL15A1, COL18A1, COL3A1, COL6A1, COL6A2, CSGALNACT1, CST3, CYP1B1, CYR61, DAG1, ELN, ENG, ETS1, F11R, FBLN2, FBLN5, FBN1, FBN2, FGF2, FGFR4, FN1, FOXC1, FOXC2, FOXF1, FZR1, GREM1, HAS2, HSPG2, HTRA1, JAM3, KDR, LAMA5, LRP1, MMP13, MMP2, MMP21, MMP9, MYH11, NF1, NOTCH1, NPHS1, PDGFA, PDGFRA, POSTN, PPP3CA, SFRP2…
GO:0030198	extracellular matrix organization	2.65699e-18	6.31833e-15	3.07579e-18	2.57136e-15	[5]	Group0163	18.5464	74	[ABL1, ADAM19, ADAMTS9, APP, BMP1, CAPNS1, CAV1, CD44, CDH1, CLASP1, CLASP2, COL11A1, COL15A1, COL18A1, COL3A1, COL6A1, COL6A2, CSGALNACT1, CST3, CYP1B1, CYR61, DAG1, ELN, ENG, ETS1, F11R, FBLN2, FBLN5, FBN1, FBN2, FGF2, FGFR4, FN1, FOXC1, FOXC2, FOXF1, FZR1, GREM1, HAS2, HSPG2, HTRA1, JAM3, KDR, LAMA5, LRP1, MMP13, MMP2, MMP21, MMP9, MYH11, NF1, NOTCH1, NPHS1, PDGFA, PDGFRA, POSTN, PPP3CA, SFRP2…
GO:0045165	cell fate commitment	4.42516e-52	1.23108e-48	1.02986e-80	1.02162e-77	[3, 4]	Group0164	35.3952	103	[ACVR1, APC, APC2, ARX, BMP2, BMP4, BMPR1A, BRAF, CDC42, CHD5, CTNNB1, DLL1, DLL4, EPAS1, ETV2, FGF10, FGF2, FGF8, FGFR1, FGFR2, FOXC2, FZD7, GATA3, GATA4, GATA5, GATA6, GLI2, GLI3, HES5, HEY2, ID2, ISL1, JAG1, LBX1, MEF2C, MESP1, MYL2, MYOD1, NKX2-5, NODAL, NOTCH1, NOTCH2, NOTCH3, NOTCH4, NR2F2, NRG1, NRP1, NTRK3, PAX6, POU4F1, POU5F1, PRDM1, PROX1, PSEN1, PTCH1, PTCH2, RARA, RBPJ, RHOA, SFRP1, …
GO:0001708	cell fate specification	8.90491e-25	2.2565e-21	1.02986e-80	1.02162e-77	[3, 4, 5]	Group0164	38.9381	44	[APC, APC2, BMPR1A, CTNNB1, DLL1, ETV2, FGF2, FGFR1, FZD7, GLI2, GLI3, ISL1, LBX1, MESP1, MYL2, NODAL, NOTCH1, NRP1, NTRK3, PAX6, POU4F1, POU5F1, PSEN1, PTCH1, PTCH2, RBPJ, SFRP2, SMO, SOX1, SOX17, SOX18, SOX6, SOX9, SUFU, TBX1, TBX18, TBX2, TBX20, TBX3, TBX5, TBXT, WNT11, WNT3A, WNT5A]
GO:0003002	regionalization	5.24216e-62	1.47357e-58	1.02986e-80	1.02162e-77	[3, 4, 5]	Group0164	34.0483	127	[ACVR1, ACVR2B, AHI1, ALDH1A2, AXIN2, BARX1, BMP2, BMP4, BMPR1A, BMPR2, CELSR2, CFC1, CFC1B, CITED2, CRB2, CRKL, CTNNB1, DLL1, DLL4, DNAAF1, DVL2, DYNC2H1, EDN1, EP300, FGF1, FGF10, FGF8, FGFR1, FGFR2, FOXC1, FOXC2, FOXF1, FOXH1, GATA4, GATA5, GLI1, GLI2, GLI3, GREM1, HES5, HES7, HEY1, HEY2, HEYL, HOXB1, HOXC4, HOXC9, IFT140, IFT172, INTU, IRX1, IRX3, ISL1, KDM6A, LEF1, LFNG, LRP2, LRP5, LRP6, ME…
GO:0045292	mRNA cis splicing, via spliceosome	0.477928	1	0.637872	1	[8, 9, 10, 11, 12]	Group0165	8.33333	3	[PSIP1, SRSF10, SRSF2]
GO:0000245	spliceosomal complex assembly	0.411015	1	0.637872	1	[6, 7, 8, 9, 10, 11, 12]	Group0165	8.33333	5	[PSIP1, PUF60, SRPK2, SRSF10, TXNL4A]
GO:0006376	mRNA splice site selection	0.467945	1	0.637872	1	[6, 7, 8, 9, 10, 11, 12, 13]	Group0165	8.57143	3	[PSIP1, PUF60, SRSF10]
GO:0045494	photoreceptor cell maintenance	7.74383e-06	0.0122662	3.04052e-06	0.0017483	[2, 5, 7]	Group0166	27.2727	12	[ADGRV1, ALPK3, BBS1, BBS2, CDH23, CROCC, IQCB1, MKKS, NPHP3, NPHP4, RP1, USH2A]
GO:0001895	retina homeostasis	2.54619e-06	0.00421394	3.04052e-06	0.0017483	[4, 6]	Group0166	21.1765	18	[ACTG1, ADGRV1, ALPK3, BBS1, BBS2, CDH23, CDH3, CROCC, IQCB1, LYZ, MKKS, NPHP3, NPHP4, POC1B, RP1, SOD1, TF, USH2A]
GO:0048496	maintenance of animal organ identity	0.000180272	0.244088	3.04052e-06	0.0017483	[4, 5, 6]	Group0166	66.6667	4	[ADGRV1, IQCB1, NPHP3, USH2A]
GO:0045806	negative regulation of endocytosis	0.358478	1	0.374669	1	[3, 4, 5, 6, 7]	Group0167	8.69565	4	[APOC3, ATXN2, CAV1, RAC1]
GO:0048261	negative regulation of receptor-mediated endocytosis	0.221597	1	0.374669	1	[4, 5, 6, 7, 8]	Group0167	11.1111	3	[APOC3, ATXN2, RAC1]
GO:0097178	ruffle assembly	0.199566	1	0.374669	1	[7]	Group0167	10.8696	5	[CAV1, HRAS, RAC1, STAP1, WDPCP]
GO:0045815	positive regulation of gene expression, epigenetic	0.595771	1	0.545378	1	[5, 6, 7]	Group0168	7.69231	5	[ARID1A, ARID1B, CTNNB1, EP300, HIST1H1C]
GO:0034401	chromatin organization involved in regulation of transcription	0.318057	1	0.545378	1	[5, 6, 7, 8, 9, 10, 11]	Group0168	7.97546	13	[ARID1A, ARID1B, CDC45, CDKN2A, CTNNB1, EZH2, HDAC1, HIRA, HIST1H1C, KMT2D, MECP2, MTHFR, SIRT1]
GO:0048096	chromatin-mediated maintenance of transcription	0.0485652	1	0.545378	1	[6, 7, 8, 9, 10, 11, 12]	Group0168	21.4286	3	[ARID1A, ARID1B, CTNNB1]
GO:0001825	blastocyst formation	0.0137745	1	0.0162117	1	[3, 4, 5, 8, 9]	Group0169	16.2791	7	[CITED2, CNOT2, HAND1, HOPX, NODAL, SOX17, SRF]
GO:0001824	blastocyst development	0.0162117	1	0.0162117	1	[3, 7, 8]	Group0169	12.069	14	[BCOR, CITED2, CNOT2, ETV2, HAND1, HNF1A, HOPX, NEK2, NODAL, POU5F1, SALL4, SOX17, SRF, TGFBR1]
GO:0001829	trophectodermal cell differentiation	0.000474766	0.600104	0.0162117	1	[4, 5, 6, 9, 10]	Group0169	33.3333	6	[CITED2, CNOT2, HAND1, HOPX, NODAL, SRF]
GO:1902894	negative regulation of pri-miRNA transcription by RNA polymerase II	0.0134444	1	0.00205795	0.796428	[7, 8, 9, 10, 11, 12, 13]	Group0170	25	4	[BMP4, POU5F1, SOX9, SRF]
GO:0010669	epithelial structure maintenance	0.0322607	1	0.00205795	0.796428	[4, 6]	Group0170	16.6667	5	[CROCC, MKS1, RBP4, SOX9, SRF]
GO:0061009	common bile duct development	0.000180272	0.244088	0.00205795	0.796428	[4, 5, 6]	Group0170	66.6667	4	[MKS1, NOTCH2, SOX17, SOX9]
GO:0046777	protein autophosphorylation	6.32685e-08	0.000117426	1.69907e-08	1.13328e-05	[7, 8]	Group0171	15.2091	40	[ABL1, ACE, ADIPOQ, AKT1, ALPK3, ATR, CAV1, DDX3X, EGFR, ENG, FGFR1, FGFR2, FGFR4, FLT1, FLT4, GREM1, GRK5, GSK3B, IQGAP1, JUN, KDR, MAP2K2, MAP4K1, NEK2, NLK, NTRK2, PAK2, PDGFA, PDGFRA, PPP2R5A, PPP2R5C, PPP2R5D, PPP2R5E, PTPRC, RIPK3, SRC, STK33, TEK, VEGFA, VEGFC]
GO:0031952	regulation of protein autophosphorylation	3.52001e-09	6.94498e-06	1.69907e-08	1.13328e-05	[7, 8, 9]	Group0171	33.3333	17	[ACE, ADIPOQ, CAV1, DDX3X, ENG, GREM1, IQGAP1, JUN, PDGFA, PPP2R5A, PPP2R5C, PPP2R5D, PPP2R5E, PTPRC, SRC, VEGFA, VEGFC]
GO:0004713	protein tyrosine kinase activity	1.48754e-05	0.0229081	1.69907e-08	1.13328e-05	[8, 9, 10]	Group0171	13.2812	34	[ABL1, ACE, APP, BRAF, CAV1, DVL2, EFNA1, EGFR, ERBB3, FGFR1, FGFR2, FGFR4, FLT1, FLT4, GREM1, KDR, MAP2K1, MAP2K2, MERTK, NRG1, NRP1, NTRK2, NTRK3, PAK2, PDGFRA, PSEN1, PTPRC, SRC, SRCIN1, STAP1, TEK, TIE1, TTN, WNT3A]
GO:0048536	spleen development	0.000175629	0.23868	3.20458e-10	2.28487e-07	[4, 5, 6, 7]	Group0172	25.7143	9	[ABL1, BARX1, CITED2, FGF10, JARID2, NKX2-5, PBX1, PITX2, RIPK3]
GO:0048538	thymus development	4.17237e-10	8.47826e-07	3.20458e-10	2.28487e-07	[4, 5, 6, 7]	Group0172	35.2941	18	[ABL1, BRAF, CITED2, CRKL, CTNNB1, FGF10, GATA3, HAND2, JARID2, MAP2K1, PBX1, PSEN1, RAF1, RIPK3, SOD1, SRF, TBX1, TGFBR1]
GO:0030878	thyroid gland development	3.00184e-06	0.00494103	3.20458e-10	2.28487e-07	[5, 6, 7]	Group0172	35.7143	10	[BRAF, FGF10, FGF8, MAP2K1, NKX2-5, PAX8, RAF1, SMAD3, SRF, TBX1]
GO:0048641	regulation of skeletal muscle tissue development	0.000129734	0.179552	7.40454e-07	0.000450196	[5, 6, 7, 8, 9]	Group0173	22.449	11	[CTNNB1, DLL1, MEF2C, MYOCD, MYOD1, RBFOX1, SHOX2, TBX1, TGFB1, TWIST1, WNT3A]
GO:0060363	cranial suture morphogenesis	3.44498e-06	0.00563599	7.40454e-07	0.000450196	[4, 5, 6, 7, 8, 9, 10]	Group0173	66.6667	6	[BMP4, GLI3, MSX2, TGFB1, TGFB3, TWIST1]
GO:0048642	negative regulation of skeletal muscle tissue development	0.0251869	1	7.40454e-07	0.000450196	[5, 6, 7, 8, 9, 10]	Group0173	27.2727	3	[MYOCD, TGFB1, TWIST1]
GO:0048702	embryonic neurocranium morphogenesis	8.19632e-05	0.116142	8.08359e-08	5.20583e-05	[4, 5, 6, 7, 8, 9, 10]	Group0174	55.5556	5	[FGF8, GLI3, HOXA1, MTHFD1, TGFB3]
GO:0021798	forebrain dorsal/ventral pattern formation	0.000400455	0.512181	8.08359e-08	5.20583e-05	[5, 6, 7, 8, 9, 10]	Group0174	57.1429	4	[FGF8, GLI3, PAX6, TTC21B]
GO:0060364	frontal suture morphogenesis	1.32641e-05	0.0205328	8.08359e-08	5.20583e-05	[5, 6, 7, 8, 9, 10, 11]	Group0174	100	4	[GLI3, MSX2, TGFB1, TGFB3]
GO:0036302	atrioventricular canal development	3.19064e-07	0.000570167	5.53092e-07	0.000339598	[3, 5, 6, 7]	Group0175	85.7143	6	[CHD7, HAS2, PTPN11, RBPJ, SMAD4, TBX2]
GO:0048733	sebaceous gland development	0.00979405	1	5.53092e-07	0.000339598	[5, 6, 7]	Group0175	37.5	3	[RBPJ, SMAD4, WNT10A]
GO:2000138	positive regulation of cell proliferation involved in heart morphogenesis	0.000762567	0.924231	5.53092e-07	0.000339598	[4, 5, 6, 7, 8, 9, 10]	Group0175	50	4	[BMP4, RBPJ, SMAD4, SOX9]
GO:0050877	nervous system process	0.000178323	0.241984	0.000178323	0.0852382	[3]	Group0176	8.26033	132	[ABAT, ABL1, ADARB1, ADGRV1, AKT1, ANK3, APP, ATP1A2, ATP2B4, ATXN1, BBS1, BBS2, BRAF, CACNA1D, CCDC39, CCK, CD36, CDC14A, CDH23, CDH3, CHD7, CLDN5, COL11A1, COL18A1, COMT, CRYM, CTNS, CXCL12, CYP1B1, DAG1, DGCR2, DLL4, DNAH11, DRD5, DVL1, EDN1, EGFR, EP300, EPAS1, EYS, F2R, FEN1, FGF12, FGFR1, FMR1, FOXM1, FXN, FZD2, GJB2, GJC1, GRIK1, GSK3B, HIF1A, HOXA1, HTT, IFNAR1, IRX5, ITPR3, JAM3, JUN, KC…
GO:0007600	sensory perception	1	1	0.000178323	0.0852382	[4]	Group0176	5.99429	63	[ADGRV1, ATP2B4, BBS1, BBS2, CACNA1D, CCK, CD36, CDC14A, CDH23, CDH3, CHD7, COL11A1, COL18A1, COMT, CRYM, CXCL12, CYP1B1, DLL4, EDN1, EPAS1, EYS, F2R, FGFR1, FXN, FZD2, GJB2, GJC1, HOXA1, IRX5, ITPR3, LEF1, LRP2, MC1R, MECP2, MGLL, MKKS, MYO15A, MYO15B, MYO3B, NDUFB9, NIPBL, OPA1, OR7E24, PAX3, PAX6, PDE6B, PKD2L1, POU4F1, POU4F2, PPEF2, RBP4, RDH10, RP1, RPGR, SFRP5, SMR3A, SOD1, STRC, TBX1, TIM…
GO:0050890	cognition	4.59488e-05	0.0670393	0.000178323	0.0852382	[4]	Group0176	11.7994	40	[APP, ATP1A2, ATXN1, BRAF, CCK, CHD7, CLDN5, COMT, CTNS, DGCR2, DNAH11, DRD5, EGFR, EP300, FEN1, HIF1A, HOXA1, HTT, ITPR3, JUN, KRAS, MAPT, MECP2, MEF2C, MEIS2, NCSTN, NF1, NIPBL, NRGN, NTRK2, PRKN, PSEN1, PTEN, PTN, RCAN1, SETD5, SHC3, SRF, STRA6, TNF]
GO:0060042	retina morphogenesis in camera-type eye	3.73402e-06	0.00608645	5.05156e-07	0.000311176	[3, 4, 7, 8, 9, 10]	Group0177	23.8095	15	[AHI1, DLL1, DSCAM, IRX5, LRP5, LRP6, NTRK2, PROX1, PTN, RBP4, RP1, SOX8, SOX9, TFAP2B, TOPORS]
GO:0010842	retina layer formation	0.0609078	1	5.05156e-07	0.000311176	[3, 4, 5, 8, 9, 10, 11]	Group0177	16	4	[AHI1, DSCAM, TFAP2B, TOPORS]
GO:0035845	photoreceptor cell outer segment organization	0.00100937	1	5.05156e-07	0.000311176	[4, 6, 7, 9, 10, 11]	Group0177	35.7143	5	[AHI1, IFT140, NPHP4, RP1, TOPORS]
GO:0052372	modulation by symbiont of entry into host	0.747797	1	0.0555033	1	[3, 4, 6]	Group0178	6.81818	3	[CAV1, GSN, KRT6A]
GO:0031579	membrane raft organization	0.0686818	1	0.0555033	1	[5]	Group0178	15.3846	4	[CAV1, CAV3, GSN, PTPRC]
GO:0035635	entry of bacterium into host cell	0.000474766	0.600104	0.0555033	1	[6]	Group0178	33.3333	6	[CAV1, CDH1, CTNNB1, FZR1, KRT6A, SRC]
GO:0060594	mammary gland specification	0.000220076	0.293361	2.03649e-05	0.0106305	[4, 5, 6, 7, 8, 9, 10]	Group0179	100	3	[FGF10, FGFR2, GLI3]
GO:0060019	radial glial cell differentiation	0.000149738	0.20559	2.03649e-05	0.0106305	[5, 7, 8, 9]	Group0179	40	6	[CDH2, FGF10, GLI3, HES5, LEF1, RHOA]
GO:0021861	forebrain radial glial cell differentiation	0.000762567	0.924231	2.03649e-05	0.0106305	[5, 6, 7, 8, 9, 10]	Group0179	50	4	[GLI3, HES5, LEF1, RHOA]
GO:0060037	pharyngeal system development	8.4672e-12	1.80436e-08	1.15732e-24	1.04043e-21	[4, 5, 6, 7]	Group0180	53.5714	15	[ACVR1, BMP4, BMPR1A, BMPR2, FGF8, FOLR1, GATA3, ISL1, NKX2-5, NKX2-6, PTCH1, RIPPLY3, TBX1, TGFB2, TGFBR1]
GO:0003148	outflow tract septum morphogenesis	2.49506e-23	6.26509e-20	1.15732e-24	1.04043e-21	[4, 5, 6, 7, 8, 9, 10]	Group0180	79.3103	23	[BMP4, BMPR1A, BMPR2, ENG, FGF8, FGFR2, GATA6, ISL1, LRP2, MSX2, NKX2-5, NRP1, RARA, RARB, SEMA3C, SMAD4, SMAD6, TBX1, TBX2, TBX20, TGFB2, TGFBR2, ZFPM2]
GO:0061626	pharyngeal arch artery morphogenesis	0.000155756	0.212919	1.15732e-24	1.04043e-21	[5, 6, 7, 8, 9, 10, 11]	Group0180	50	5	[BMP4, BMPR1A, BMPR2, FOLR1, TGFB2]
GO:0001892	embryonic placenta development	6.73894e-12	1.43809e-08	6.73894e-12	5.09464e-09	[3, 4, 5, 6, 7, 8]	Group0181	27.451	28	[AKT1, CITED2, CYR61, EGFR, EPAS1, FGFR2, GRHL2, HAND1, HEY1, HEY2, HIF1A, IGF2, KRT8, LEF1, MAP2K1, NODAL, NR2F2, PKD1, PLK4, PPP3CA, PRDM1, RBPJ, SETD2, SNAI1, SOX15, WNT2, WNT7B, ZFP36L1]
GO:0060706	cell differentiation involved in embryonic placenta development	6.24074e-05	0.0897419	6.73894e-12	5.09464e-09	[3, 4, 5, 6, 7, 8, 9]	Group0181	29.0323	9	[AKT1, GRHL2, HAND1, KRT8, NR2F2, PLK4, PRDM1, SNAI1, SOX15]
GO:0060707	trophoblast giant cell differentiation	0.000149738	0.20559	6.73894e-12	5.09464e-09	[4, 5, 6, 7, 8, 9, 10]	Group0181	40	6	[HAND1, NR2F2, PLK4, PRDM1, SNAI1, SOX15]
GO:0060976	coronary vasculature development	6.24218e-23	1.56367e-19	5.9356e-48	5.75159e-45	[4, 5, 6, 7, 8, 9]	Group0182	58	29	[BMP4, CPLANE1, DNM2, DYNC2H1, GATA6, HAND2, HEY2, LRP2, LTBP1, MEGF8, MESP1, MMP21, MYOCD, NOTCH1, NRP1, PCSK5, PLXND1, PRDM1, SETD2, SMAD6, SRF, SUFU, TAB1, TBX1, TBX5, TGFBR1, TGFBR3, VEGFA, VEGFB]
GO:0060840	artery development	2.45547e-40	6.67642e-37	5.9356e-48	5.75159e-45	[4, 6, 7, 8, 9]	Group0182	55.6701	54	[ACVR2B, ACVRL1, ADAMTS9, APOB, BMP4, BMPR1A, BMPR2, CHD7, CITED2, COL3A1, DLL4, DNM2, ENG, FGF8, FOLR1, FOXC1, FOXC2, FOXF1, FOXH1, GJA5, GLI3, HAND2, HECTD1, HEY1, HEY2, HOXA1, JAG1, LRP1, LRP2, LTBP1, MYOCD, NF1, NOTCH1, NOTCH3, NPRL3, NRP1, PDE2A, PLXND1, PRDM1, PROX1, RBPJ, SMAD6, SOX4, SRF, STRA6, SUFU, TAB1, TBX1, TBX2, TFAP2B, TGFB2, TGFBR1, VEGFA, WNT11]
GO:0060977	coronary vasculature morphogenesis	3.29999e-10	6.72207e-07	5.9356e-48	5.75159e-45	[5, 6, 7, 8, 9, 10]	Group0182	64.7059	11	[HAND2, HEY2, LRP2, NOTCH1, NRP1, SETD2, TBX1, TBX5, TGFBR1, TGFBR3, VEGFA]
GO:1901998	toxin transport	0.319934	1	0.0022885	0.876494	[4]	Group0183	9.52381	4	[ARID1A, LRP5, LRP6, NRP1]
GO:0061298	retina vasculature development in camera-type eye	7.19076e-06	0.0114189	0.0022885	0.876494	[4, 5, 6, 7, 8, 9, 10]	Group0183	42.1053	8	[ACVR2B, ACVRL1, BMPR2, CYP1B1, HIF1A, LRP5, NRP1, PDGFRA]
GO:0061299	retina vasculature morphogenesis in camera-type eye	0.0321037	1	0.0022885	0.876494	[3, 4, 5, 6, 7, 8, 9, 10, 11]	Group0183	25	3	[CYP1B1, LRP5, NRP1]
GO:0003382	epithelial cell morphogenesis	0.0768507	1	0.00580643	1	[5, 6, 7]	Group0184	13.1579	5	[COL18A1, GRHL2, ID1, NOTCH4, ROCK1]
GO:0045602	negative regulation of endothelial cell differentiation	0.000155756	0.212919	0.00580643	1	[5, 6, 7, 8]	Group0184	50	5	[ACVRL1, ID1, JAG1, NOTCH4, VEGFA]
GO:0001886	endothelial cell morphogenesis	0.0399033	1	0.00580643	1	[6, 7, 8]	Group0184	23.0769	3	[COL18A1, ID1, NOTCH4]
GO:0002088	lens development in camera-type eye	8.84459e-11	1.83791e-07	8.84459e-11	6.43001e-08	[3, 7, 8, 9]	Group0185	27.4725	25	[BMP4, CDK4, CITED2, CTNNB1, CTNS, FGF2, FZR1, GATA3, NHS, NTRK3, PAX6, PDS5B, PROX1, SMAD3, SOX1, SOX11, TGFB1, TGFBR1, TGFBR2, WNT2, WNT2B, WNT5A, WNT5B, WNT7B, ZEB2]
GO:0070306	lens fiber cell differentiation	0.000277445	0.363731	8.84459e-11	6.43001e-08	[4, 5, 6, 8, 9, 10]	Group0185	24.3243	9	[FGF2, FZR1, NTRK3, PROX1, SMAD3, TGFB1, WNT5B, WNT7B, ZEB2]
GO:0070307	lens fiber cell development	0.0399033	1	8.84459e-11	6.43001e-08	[5, 6, 7, 9, 10, 11]	Group0185	23.0769	3	[PROX1, WNT5B, WNT7B]
GO:0045023	G0 to G1 transition	0.0151595	1	0.0151595	1	[3, 4]	Group0186	14.8148	8	[BRCA1, E2F6, EHMT1, EZH2, MAX, MYC, PHC1, SOX15]
GO:0070316	regulation of G0 to G1 transition	0.0359031	1	0.0151595	1	[4, 5, 6]	Group0186	13.4615	7	[BRCA1, E2F6, EHMT1, EZH2, MAX, PHC1, SOX15]
GO:0070317	negative regulation of G0 to G1 transition	0.0623467	1	0.0151595	1	[4, 5, 6, 7]	Group0186	12.766	6	[BRCA1, E2F6, EHMT1, EZH2, MAX, PHC1]
GO:0009798	axis specification	2.07877e-20	5.06181e-17	5.70946e-23	5.04716e-20	[3, 4, 5]	Group0187	38.7097	36	[AHI1, BCOR, BMP4, BMPR1A, CITED2, CTNNB1, DLL1, FGF10, HEY2, IFT172, IRX4, KDM6A, LRP6, MESP1, MESP2, MNS1, NODAL, NOTCH1, NOTCH2, PAX6, PCSK6, PITX2, PKD1L1, PTCH1, SFRP1, SMAD4, SMAD6, SMO, SRF, TBX3, TBXT, TDGF1, WNT1, WNT3, WNT5A, WT1]
GO:0060972	left/right pattern formation	3.90277e-12	8.37926e-09	5.70946e-23	5.04716e-20	[4, 5, 6]	Group0187	60.8696	14	[AHI1, CITED2, DLL1, DNAAF1, IFT172, MEGF8, MNS1, NKX2-5, NOTCH1, NOTCH2, PITX2, PKD1L1, SMO, SNAI1]
GO:0070986	left/right axis specification	1.41723e-09	2.83163e-06	5.70946e-23	5.04716e-20	[4, 5, 6, 7]	Group0187	66.6667	10	[AHI1, CITED2, DLL1, IFT172, MNS1, NOTCH1, NOTCH2, PITX2, PKD1L1, SMO]
GO:0010226	response to lithium ion	0.00314848	1	0.00235639	0.900142	[5]	Group0188	24	6	[ACTA1, CALR, CDH1, FABP4, FZR1, ID2]
GO:0071285	cellular response to lithium ion	0.00199001	1	0.00235639	0.900142	[6]	Group0188	31.25	5	[CALR, CDH1, FABP4, FZR1, ID2]
GO:0099170	postsynaptic modulation of chemical synaptic transmission	0.0167564	1	0.00235639	0.900142	[5, 6, 7, 8, 9]	Group0188	23.5294	4	[CDH1, FZR1, NRGN, PPP3CA]
GO:0070671	response to interleukin-12	0.00260934	1	0.00260934	0.98894	[5]	Group0189	16.9492	10	[AIP, CA1, CDC42, CFL1, CNN2, PAK2, S100A8, S100A9, SOD1, SOD2]
GO:0035722	interleukin-12-mediated signaling pathway	0.00174175	1	0.00260934	0.98894	[5, 6, 7]	Group0189	17.8571	10	[AIP, CA1, CDC42, CFL1, CNN2, PAK2, S100A8, S100A9, SOD1, SOD2]
GO:0071349	cellular response to interleukin-12	0.0022885	1	0.00260934	0.98894	[6]	Group0189	17.2414	10	[AIP, CA1, CDC42, CFL1, CNN2, PAK2, S100A8, S100A9, SOD1, SOD2]
GO:0048485	sympathetic nervous system development	5.60338e-07	0.000982833	2.00255e-13	1.55998e-10	[4, 5, 6, 7]	Group0190	41.6667	10	[CTNNB1, GATA3, HAND2, NF1, NRP1, PHOX2B, SEMA3A, SOX11, SOX4, TFAP2B]
GO:0003211	cardiac ventricle formation	6.24271e-13	1.36341e-09	2.00255e-13	1.55998e-10	[4, 5, 6, 7, 8, 9, 10]	Group0190	100	10	[HAND1, HAND2, MEF2C, MESP1, NKX2-5, NOTCH1, SMARCD3, SOX11, SOX4, TBX5]
GO:0003357	noradrenergic neuron differentiation	0.000400455	0.512181	2.00255e-13	1.55998e-10	[5, 7, 8, 9]	Group0190	57.1429	4	[HAND2, PHOX2B, SOX11, SOX4]
GO:0003712	transcription coregulator activity	4.85999e-22	1.20771e-18	4.85999e-22	4.24277e-19	[7, 8, 9, 10]	Group0191	16.6667	106	[ABL1, AIP, ALPK3, ANKRD1, ARID1A, ARID1B, BCL9, BCOR, BRCA1, CENPJ, CITED2, CNOT2, COPS5, CREBBP, CRYM, CTNNB1, DAND5, E2F6, EP300, EZH2, FGF2, FOXC1, GATA3, GATA4, HAND1, HDAC1, HDAC3, HEYL, HIRA, HMGB2, HOMEZ, HSBP1, ID1, ID2, ID3, ISL1, JAZF1, JMJD6, JUN, JUND, JUP, KAT6A, KDM5A, KMT2C, KMT2D, MAML1, MAML2, MAML3, MAX, MECP2, MED13L, MED23, MEF2A, MEIS2, MRTFB, MSX2, MYOCD, MYOD1, NFYC, NR2F2…
GO:0003713	transcription coactivator activity	3.01076e-19	7.24389e-16	4.85999e-22	4.24277e-19	[7, 8, 9, 10, 11]	Group0191	19.6185	72	[ABL1, AIP, ALPK3, ANKRD1, ARID1A, ARID1B, BCL9, BRCA1, CENPJ, CITED2, COPS5, CREBBP, CTNNB1, DAND5, EP300, FGF2, FOXC1, GATA3, GATA4, HAND1, HMGB2, ID1, ID2, ID3, ISL1, JMJD6, JUN, JUND, JUP, KAT6A, KDM5A, KMT2C, KMT2D, MAML1, MAML2, MAML3, MAX, MED23, MEF2A, MRTFB, MYOCD, MYOD1, NFYC, PER2, POU4F1, POU4F2, RARA, RARB, RARG, RERE, RIPK3, RXRA, SIRT1, SMARCA2, SMARCA4, SMARCD3, SOX10, SOX11, SOX1…
GO:0003714	transcription corepressor activity	2.40137e-09	4.76191e-06	4.85999e-22	4.24277e-19	[7, 8, 9, 10, 11]	Group0191	16.5354	42	[ANKRD1, BCOR, CENPJ, CITED2, CREBBP, CRYM, E2F6, EZH2, HDAC1, HDAC3, HEYL, HIRA, HOMEZ, HSBP1, ID3, JAZF1, MECP2, MEIS2, NR2F2, NSD1, POU4F1, POU4F2, RARA, RBFOX2, RERE, RUNX1T1, SIRT1, SMARCA4, SMYD1, SOX3, SRSF2, SUFU, TBL1Y, TCERG1, TCF4, TCF7L2, TFAP2B, TLE1, TLE4, TOB1, WNT4, ZFPM2]
GO:0051928	positive regulation of calcium ion transport	0.258861	1	0.0354387	1	[4, 5, 6, 7, 8, 9, 10]	Group0192	8.59375	11	[ABL1, CACNA1D, CASK, CAV1, CXCL12, F2R, HTT, MCHR1, SNCA, TRDN, TRPV3]
GO:0090280	positive regulation of calcium ion import	0.130364	1	0.0354387	1	[5, 6, 7, 8, 9, 10, 11]	Group0192	14.2857	3	[CASK, CXCL12, TRPV3]
GO:0090279	regulation of calcium ion import	0.0121484	1	0.0354387	1	[7, 8, 9, 10]	Group0192	16.6667	7	[CASK, CAV3, CTNNB1, CXCL12, DYSF, PSEN2, TRPV3]
GO:0034505	tooth mineralization	0.0181511	1	0.0150578	1	[3, 5, 6, 7, 8]	Group0193	19.2308	5	[BCOR, FAM20C, FOXO1, MSX2, TBX1]
GO:0097186	amelogenesis	0.0211977	1	0.0150578	1	[3, 4, 5, 6, 7, 8, 9]	Group0193	18.5185	5	[FAM20C, FOXO1, MSX2, PERP, TBX1]
GO:0070166	enamel mineralization	0.0247978	1	0.0150578	1	[4, 5, 6, 7, 8, 9, 10]	Group0193	21.0526	4	[FAM20C, FOXO1, MSX2, TBX1]
GO:0098609	cell-cell adhesion	1.54921e-14	3.48573e-11	1.54921e-14	1.22698e-11	[3]	Group0194	12.7212	115	[ABAT, ABL1, ACTG1, ACVR1, ADAM19, ADD2, ADGRV1, ADIPOQ, AKT1, ANK3, APOA1, ARVCF, BMP2, BMP4, BVES, CAV1, CCL21, CD44, CD80, CDC42, CDH1, CDH2, CDH23, CDH3, CDH5, CDKN2A, CELSR2, CELSR3, CITED2, CLDN17, CLDN5, CNN3, CRB2, CTNNB1, CXCL12, CYP1B1, CYR61, DCHS1, DSCAM, DSP, EFNB1, EGFR, EPCAM, EPO, ETS1, F11R, FAT2, FLNA, FOXF1, FZR1, GATA3, GATA5, GLI2, GLI3, HAS2, IGF2, ILK, JAG1, JAM3, JUP, KRT1…
GO:0098742	cell-cell adhesion via plasma-membrane adhesion molecules	0.000551269	0.687984	1.54921e-14	1.22698e-11	[4]	Group0194	11.3879	32	[ACVR1, ADIPOQ, APOA1, ARVCF, BMP2, CDH1, CDH2, CDH23, CDH3, CDH5, CELSR2, CELSR3, CLDN17, CLDN5, CRB2, DCHS1, DSCAM, EPCAM, FAT2, FZR1, GATA5, NEXN, PCDHGA2, PCDHGA4, PKD1, PTPN23, RCAN1, ROBO4, SELE, TENM3, TGFB2, TGFBR2]
GO:0007156	homophilic cell adhesion via plasma membrane adhesion molecules	0.00818827	1	1.54921e-14	1.22698e-11	[5]	Group0194	11.3095	19	[CDH1, CDH2, CDH23, CDH3, CDH5, CELSR2, CELSR3, DCHS1, DSCAM, FAT2, FZR1, NEXN, PCDHGA2, PCDHGA4, PKD1, PTPN23, RCAN1, ROBO4, TENM3]
GO:0098918	structural constituent of synapse	0.159194	1	0.15862	1	[6]	Group0195	13.0435	3	[ACTG1, FOXM1, NEFH]
GO:0099186	structural constituent of postsynapse	0.0794149	1	0.15862	1	[5, 7]	Group0195	17.6471	3	[ACTG1, FOXM1, NEFH]
GO:0099188	postsynaptic cytoskeleton organization	0.130364	1	0.15862	1	[5, 6, 7]	Group0195	14.2857	3	[ACTG1, NEFH, PPP1R9A]
GO:0031345	negative regulation of cell projection organization	0.00228598	1	0.000394942	0.180094	[4, 5, 6]	Group0196	11.6751	23	[ALPK3, CAPZB, CCL21, DNM2, EFNA1, HDAC2, ID1, KREMEN1, LRP1, NRG1, NRP1, PPP3CA, PSEN1, PTEN, RHOA, SEMA3A, SEMA3C, SEMA3D, STAP1, TSC1, WNT3, WNT3A, WNT5A]
GO:0120033	negative regulation of plasma membrane bounded cell projection assembly	0.00815866	1	0.000394942	0.180094	[5, 6, 7, 8]	Group0196	20	6	[ALPK3, CAPZB, CCL21, DNM2, NRG1, STAP1]
GO:0010591	regulation of lamellipodium assembly	0.00198869	1	0.000394942	0.180094	[6, 7, 8]	Group0196	20.5128	8	[AUTS2, AVIL, CAPZB, CDC42, DNM2, NRG1, RAC1, WNT1]
GO:0006900	vesicle budding from membrane	0.558245	1	0.280784	1	[3, 5, 6]	Group0197	4.31034	5	[CSNK1D, DNM2, FOLR1, PRKN, SNAP91]
GO:0016050	vesicle organization	0.175278	1	0.280784	1	[5]	Group0197	4.24929	15	[ABCA1, ARFGEF2, CALR, CAV1, CSNK1D, DNM2, DYSF, EPS15, F2R, FOLR1, PRKN, SNAP29, SNAP91, SNCA, ZEB2]
GO:0048284	organelle fusion	1	1	0.280784	1	[5]	Group0197	5.55556	8	[CALR, DYSF, HUWE1, OPA1, PRKN, RCC1L, SNAP29, SNCA]
GO:1900745	positive regulation of p38MAPK cascade	0.221597	1	0.0677842	1	[7, 8, 9, 10, 11, 12, 13]	Group0198	11.1111	3	[BMP2, HAND2, VEGFA]
GO:0038066	p38MAPK cascade	0.0677842	1	0.0677842	1	[6, 7, 8, 10, 11]	Group0198	12.5	6	[BMP2, CAV3, HAND2, SOS1, VEGFA, ZFP36L1]
GO:1900744	regulation of p38MAPK cascade	0.107383	1	0.0677842	1	[6, 7, 8, 9, 10, 11, 12]	Group0198	11.9048	5	[BMP2, CAV3, HAND2, SOS1, VEGFA]
GO:0038061	NIK/NF-kappaB signaling	0.145532	1	0.145532	1	[4, 5, 6]	Group0199	8.72093	15	[AKT1, APP, BTRC, CALR, DDX3X, EDN1, EGFR, EP300, GREM1, ILK, MAP3K7, NFKB1, RHOA, RIPK3, TNF]
GO:1901222	regulation of NIK/NF-kappaB signaling	0.102717	1	0.145532	1	[5, 6, 7]	Group0199	10	11	[APP, CALR, DDX3X, EDN1, EGFR, EP300, GREM1, ILK, MAP3K7, RHOA, TNF]
GO:1901224	positive regulation of NIK/NF-kappaB signaling	0.00928512	1	0.145532	1	[5, 6, 7, 8]	Group0199	13.5802	11	[APP, CALR, DDX3X, EDN1, EGFR, EP300, GREM1, ILK, MAP3K7, RHOA, TNF]
GO:0016197	endosomal transport	0.79231	1	1	1	[3, 4, 5]	Group0200	5.44747	14	[ABCA1, ALMS1, BVES, CCDC22, CLTCL1, EPS15, PRKN, PTPN23, TMEM50B, UBB, UBC, VPS26C, VPS35, WASHC5]
GO:0016482	cytosolic transport	1	1	1	1	[4, 5]	Group0200	5.68182	10	[CCDC91, CLTCL1, EPS15, MAP2K1, MAP2K2, PRKN, PTPN23, SRC, SRSF10, VPS35]
GO:0032456	endocytic recycling	0.251641	1	1	1	[4, 5, 6]	Group0200	9.43396	5	[BVES, CCDC22, EPS15, PTPN23, VPS26C]
GO:2000617	positive regulation of histone H3-K9 acetylation	0.00979405	1	0.0168293	1	[8, 9, 10, 11, 12, 13, 14, 15]	Group0201	37.5	3	[BRCA1, GATA3, SMAD4]
GO:1902116	negative regulation of organelle assembly	0.0391446	1	0.0168293	1	[5, 6, 7]	Group0201	14.2857	6	[ALPK3, BRCA1, CAV3, CDK5RAP2, DNM2, SMAD4]
GO:0046606	negative regulation of centrosome cycle	0.0794149	1	0.0168293	1	[4, 5, 6, 7, 8, 9, 10]	Group0201	17.6471	3	[BRCA1, CDK5RAP2, NEK2]
GO:0010507	negative regulation of autophagy	0.0244569	1	0.0121441	1	[4, 5, 6, 7]	Group0202	12.0879	11	[AKT1, FOXK1, GATA4, HTR2B, NRBP2, RNF41, SNCA, SOS1, TAB2, TP53, TSC1]
GO:0016241	regulation of macroautophagy	0.0398788	1	0.0121441	1	[5, 6, 7]	Group0202	9.89011	18	[AKT1, ATP6V1D, CAPNS1, HIF1A, HTT, HUWE1, KDR, MAP3K7, NPRL3, NRBP2, PRKN, RNF41, SESN1, SIRT1, SMURF1, TP53, TSC1, VPS35]
GO:0016242	negative regulation of macroautophagy	0.0575097	1	0.0121441	1	[5, 6, 7, 8]	Group0202	14.2857	5	[AKT1, NRBP2, RNF41, TP53, TSC1]
GO:1903131	mononuclear cell differentiation	0.00700303	1	0.00700303	1	[5, 6, 7, 8, 9]	Group0203	18.4211	7	[BMP4, FOXP1, JUN, MEF2C, MYC, VEGFA, ZFP36L1]
GO:0030224	monocyte differentiation	0.00700303	1	0.00700303	1	[6, 7, 8, 9, 10]	Group0203	18.4211	7	[BMP4, FOXP1, JUN, MEF2C, MYC, VEGFA, ZFP36L1]
GO:0045655	regulation of monocyte differentiation	0.0295538	1	0.00700303	1	[6, 7, 8, 9, 10, 11]	Group0203	20	4	[FOXP1, JUN, MYC, ZFP36L1]
GO:0032984	protein-containing complex disassembly	0.00129225	1	0.00129225	0.52724	[5]	Group0204	10.4348	36	[ADD2, AMER1, APC, APC2, ARID1A, AVIL, AXIN1, CAPZB, CAV1, CFL1, CFL2, CLASP1, CLASP2, CSNK1A1, CTNNB1, DVL1, DVL2, FZD1, FZD2, GABARAPL1, GSK3B, GSN, KATNB1, LRP6, MID1, MRPS6, MYC, PBRM1, SMARCA4, SMARCD3, SNAP29, SPTBN5, TNF, WNT1, WNT3A, WNT8B]
GO:1904885	beta-catenin destruction complex assembly	4.55214e-06	0.00735626	0.00129225	0.52724	[6]	Group0204	83.3333	5	[AMER1, APC, AXIN1, CSNK1A1, GSK3B]
GO:1904886	beta-catenin destruction complex disassembly	3.72027e-13	8.166e-10	0.00129225	0.52724	[6, 7, 8, 9]	Group0204	62.5	15	[AMER1, APC, AXIN1, CAV1, CSNK1A1, CTNNB1, DVL1, DVL2, FZD1, FZD2, GSK3B, LRP6, WNT1, WNT3A, WNT8B]
GO:0005248	voltage-gated sodium channel activity	0.237908	1	0.224478	1	[8, 9, 10, 11, 12]	Group0205	10.7143	3	[FGF12, HCN2, SCN5A]
GO:0019228	neuronal action potential	0.303164	1	0.224478	1	[4, 5]	Group0205	10	4	[ANK3, FGF12, FMR1, SCN5A]
GO:0005272	sodium channel activity	0.2546	1	0.224478	1	[7, 8, 9, 10, 11]	Group0205	9.09091	8	[ATP2B4, CAV3, FGF12, GRIK1, HCN2, NOS1, PKD2L1, SCN5A]
GO:0098876	vesicle-mediated transport to the plasma membrane	0.208508	1	0.221155	1	[3, 5]	Group0206	8.91089	9	[ANK3, ARFGEF2, BBS1, BBS2, CCDC22, DNM2, KRT18, VPS26C, VPS35]
GO:0032456	endocytic recycling	0.251641	1	0.221155	1	[4, 5, 6]	Group0206	9.43396	5	[BVES, CCDC22, EPS15, PTPN23, VPS26C]
GO:1990126	retrograde transport, endosome to plasma membrane	0.467945	1	0.221155	1	[4, 5, 6]	Group0206	8.57143	3	[CCDC22, VPS26C, VPS35]
GO:0048641	regulation of skeletal muscle tissue development	0.000129734	0.179552	2.0765e-06	0.00121268	[5, 6, 7, 8, 9]	Group0207	22.449	11	[CTNNB1, DLL1, MEF2C, MYOCD, MYOD1, RBFOX1, SHOX2, TBX1, TGFB1, TWIST1, WNT3A]
GO:2001014	regulation of skeletal muscle cell differentiation	0.0295538	1	2.0765e-06	0.00121268	[4, 5, 6, 7, 8, 9, 10]	Group0207	20	4	[MEF2C, MYOCD, RBFOX1, TBX1]
GO:1904753	negative regulation of vascular associated smooth muscle cell migration	4.55214e-06	0.00735626	2.0765e-06	0.00121268	[6, 7, 8, 9]	Group0207	83.3333	5	[ADIPOQ, MEF2C, MYOCD, PRKG1, TPM1]
GO:0006354	DNA-templated transcription, elongation	0.442822	1	0.442822	1	[6, 7, 8, 9, 10]	Group0208	7.5	9	[AFF4, CDK13, ELOA, EZH2, PBRM1, POU4F1, SETD2, SETD5, SOX10]
GO:0032784	regulation of DNA-templated transcription, elongation	0.573934	1	0.442822	1	[6, 7, 8, 9, 10, 11]	Group0208	7.27273	4	[CDK13, EZH2, POU4F1, SETD5]
GO:0006368	transcription elongation from RNA polymerase II promoter	0.374669	1	0.442822	1	[7, 8, 9, 10, 11]	Group0208	7.95455	7	[AFF4, CDK13, ELOA, EZH2, PBRM1, SETD2, SOX10]
GO:0009101	glycoprotein biosynthetic process	0.368125	1	0.368125	1	[5, 6]	Group0209	4.78873	17	[B3GAT3, BMPR2, CCL21, CSGALNACT1, CTNNB1, GALNT11, GXYLT1, LFNG, MUC16, NCSTN, PMM2, PSEN1, RFNG, TCF7L2, VANGL2, VCAN, VEGFB]
GO:0006493	protein O-linked glycosylation	0.846684	1	0.368125	1	[5, 7, 8]	Group0209	5	6	[GALNT11, GXYLT1, LFNG, MUC16, RFNG, VEGFB]
GO:0016266	O-glycan processing	0.798078	1	0.368125	1	[6, 8, 9]	Group0209	4.54545	3	[GALNT11, GXYLT1, MUC16]
GO:0043648	dicarboxylic acid metabolic process	0.00112258	1	0.0012643	0.518364	[6]	Group0210	14.2857	16	[ASPA, DHFR, FOLR1, FPGS, FTCD, GCLC, GLUL, HAAO, KYNU, MTHFD1, MTHFR, MTRR, PRODH, SDHA, SDHB, SLC19A1]
GO:0009064	glutamine family amino acid metabolic process	0.0728741	1	0.0012643	0.518364	[5, 6, 8]	Group0210	10.8696	10	[ATP2B4, FPGS, FTCD, GCLC, GLUL, MECP2, NOS1, NOS2, NOS3, PRODH]
GO:0006536	glutamate metabolic process	0.0768507	1	0.0012643	0.518364	[6, 7, 9]	Group0210	13.1579	5	[FPGS, FTCD, GCLC, GLUL, PRODH]
GO:0048754	branching morphogenesis of an epithelial tube	1.89698e-37	5.12185e-34	1.12063e-35	1.059e-32	[4, 5, 6, 7]	Group0211	40	66	[ABL1, ACVR1, BMP2, BMP4, BTRC, CAV3, CTNNB1, CTSH, DAG1, DCHS1, DLL4, EDN1, ENG, ESR1, FGF1, FGF10, FGF2, FGF8, FGFR2, FOXC2, FOXF1, GLI2, GLI3, GREB1L, GREM1, ILK, KDR, KRAS, LAMA5, LEF1, LRP5, LRP6, MKS1, MSX2, MYC, NOTCH1, NOTCH4, NRP1, PAX8, PBX1, PKD1, PLXND1, PTCH1, RDH10, SALL1, SFRP2, SMAD4, SMO, SOX8, SOX9, SRC, SRF, TBX20, TBX3, TGFB1, TGFBR2, TNF, TNNC1, VANGL2, VEGFA, WNT1, WNT2, WNT…
GO:0001569	branching involved in blood vessel morphogenesis	1.71149e-13	3.78409e-10	1.12063e-35	1.059e-32	[4, 5, 6, 7, 8, 9, 10, 11]	Group0211	51.4286	18	[ABL1, ACVR1, CTNNB1, DLL4, EDN1, ENG, FGF8, FOXC2, KDR, LEF1, NOTCH4, NRP1, PLXND1, SFRP2, SRF, TBX20, TGFBR2, VEGFA]
GO:0002042	cell migration involved in sprouting angiogenesis	1.55954e-07	0.000283524	1.12063e-35	1.059e-32	[5, 6, 7, 8, 9, 10, 11, 12]	Group0211	28.0702	16	[ABL1, AKT1, AKT3, DLL4, FGF2, FOXC2, GREM1, KDR, MEOX2, NOTCH1, NRP1, RHOA, SRF, TDGF1, THBS1, VEGFA]
GO:0006984	ER-nucleus signaling pathway	0.123575	1	0.518429	1	[3, 4, 5]	Group0212	12	6	[AGR2, ATP2A2, CALR, GSK3B, IGFBP1, TP53]
GO:0030968	endoplasmic reticulum unfolded protein response	0.855155	1	0.518429	1	[3, 4, 5, 6, 7]	Group0212	6.10687	8	[AGR2, CALR, CANX, COPS5, CTH, EP300, IGFBP1, LMNA]
GO:0046827	positive regulation of protein export from nucleus	0.159194	1	0.518429	1	[5, 6, 7, 8, 9, 10, 11]	Group0212	13.0435	3	[GSK3B, TCF7L2, TP53]
GO:0010256	endomembrane system organization	0.0504397	1	0.0504397	1	[4]	Group0213	8.21053	39	[ABCA1, AKT1, ANK3, ARFGEF2, ATP2A2, CAV1, CAV3, CDC42, CLASP1, CLASP2, COL4A3BP, CSNK1A1, CSNK1D, DNM2, DYNC2H1, DYSF, F2R, GSN, HTT, LMNA, MAP2K1, MAP2K2, MOSPD3, MYRF, PPP2CA, PPP2R2A, PRKN, PTEN, PTPRC, SLC4A1, SOD1, SPTBN5, STX18, SUN1, TGFB2, TJAP1, TMEM43, TRDN, ZW10]
GO:0007030	Golgi organization	0.121452	1	0.0504397	1	[5]	Group0213	9.15033	14	[CDC42, CLASP1, CLASP2, CSNK1A1, CSNK1D, DNM2, DYNC2H1, HTT, MAP2K1, MAP2K2, SPTBN5, STX18, TJAP1, ZW10]
GO:1903358	regulation of Golgi organization	0.0167564	1	0.0504397	1	[5, 6]	Group0213	23.5294	4	[DNM2, MAP2K1, MAP2K2, STX18]
GO:0021952	central nervous system projection neuron axonogenesis	0.0686818	1	5.08594e-06	0.00286339	[7, 8, 9, 10, 11, 12, 13, 14]	Group0214	15.3846	4	[ADARB1, GLI2, NIN, ZEB2]
GO:0021954	central nervous system neuron development	5.08594e-06	0.00819346	5.08594e-06	0.00286339	[5, 6, 7, 8, 9, 10]	Group0214	20.2247	18	[ADARB1, ARX, CRKL, FGF8, FGFR2, GLI2, MAPT, NIN, NRP1, NTRK2, PHOX2B, PTEN, SEMA3A, SOX1, TCTN1, UBB, WNT5A, ZEB2]
GO:0021955	central nervous system neuron axonogenesis	0.00514404	1	5.08594e-06	0.00286339	[6, 7, 8, 9, 10, 11, 12, 13]	Group0214	19.4444	7	[ADARB1, GLI2, NIN, PHOX2B, PTEN, TCTN1, ZEB2]
GO:0009415	response to water	0.000658628	0.807479	0.000687052	0.300242	[3, 4]	Group0215	31.5789	6	[ATP2B4, COL18A1, DMD, KRT8, MYC, PKD2L1]
GO:0051599	response to hydrostatic pressure	0.000400455	0.512181	0.000687052	0.300242	[3, 4, 5]	Group0215	57.1429	4	[ATP2B4, COL18A1, KRT8, MYC]
GO:2000169	regulation of peptidyl-cysteine S-nitrosylation	0.0140375	1	0.000687052	0.300242	[6, 7, 8, 9, 10]	Group0215	33.3333	3	[ACE, ATP2B4, DMD]
GO:0022600	digestive system process	0.162431	1	0.162431	1	[3]	Group0216	9.09091	10	[APOA1, CD36, F11R, FGF10, NPRL3, RBP4, SLC26A6, SOX9, TRPV1, TYMP]
GO:0050892	intestinal absorption	0.311307	1	0.162431	1	[4]	Group0216	9.7561	4	[APOA1, CD36, F11R, SLC26A6]
GO:0044058	regulation of digestive system process	0.348313	1	0.162431	1	[4, 5]	Group0216	8.88889	4	[APOA1, FGF10, TRPV1, TYMP]
GO:0002695	negative regulation of leukocyte activation	0.64544	1	0.79231	1	[3, 4, 5, 6]	Group0217	6.80628	13	[BMP4, CD80, CDKN2A, FOXF1, GLI3, ID2, MERTK, MNDA, PIBF1, PTPRC, SFRP1, SOX11, TGFB1]
GO:0030101	natural killer cell activation	1	1	0.79231	1	[4, 5]	Group0217	5.81395	5	[ID2, MERTK, PIBF1, PRDM1, PTPRC]
GO:0001779	natural killer cell differentiation	0.0536279	1	0.79231	1	[5, 6, 7, 8, 9, 10]	Group0217	16.6667	4	[ID2, MERTK, PRDM1, PTPRC]
GO:0031365	N-terminal protein amino acid modification	0.114544	1	0.114544	1	[6, 7]	Group0218	12.9032	4	[CREBBP, EP300, NAA15, SOX4]
GO:0006474	N-terminal protein amino acid acetylation	0.0167564	1	0.114544	1	[5, 6, 7, 8, 9]	Group0218	23.5294	4	[CREBBP, EP300, NAA15, SOX4]
GO:0018076	N-terminal peptidyl-lysine acetylation	0.000840511	1	0.114544	1	[6, 7, 8, 9, 10]	Group0218	75	3	[CREBBP, EP300, SOX4]
GO:0031647	regulation of protein stability	6.25821e-06	0.0100006	6.25821e-06	0.00349834	[3]	Group0219	12.8205	40	[ADGRV1, AHSP, APOA1, BMP2, BTRC, CALR, CAMLG, CDKN2A, CREBBP, CTSH, DVL1, EFNA1, EP300, FLNA, GSN, HDAC3, HTT, ID1, KRAS, LMNA, MORC3, MSX1, NAA15, NLK, PEX6, PRKN, PTEN, PYCARD, SIRT1, SMAD3, SMO, SNCA, SOX17, SOX4, SRC, TF, TP53, TSC1, USP9X, VPS35]
GO:0031648	protein destabilization	3.37903e-07	0.00060282	6.25821e-06	0.00349834	[4]	Group0219	28.3019	15	[BMP2, BTRC, CDKN2A, CREBBP, CTSH, EP300, GSN, HTT, ID1, PRKN, SIRT1, SNCA, SOX17, SRC, VPS35]
GO:0050821	protein stabilization	0.00408427	1	6.25821e-06	0.00349834	[4]	Group0219	11.3861	23	[AHSP, APOA1, CALR, CAMLG, CDKN2A, DVL1, EFNA1, EP300, FLNA, MORC3, MSX1, NAA15, NLK, PEX6, PRKN, PTEN, SMAD3, SMO, SOX17, SOX4, TP53, TSC1, USP9X]
GO:1903579	negative regulation of ATP metabolic process	0.0769399	1	0.19549	1	[3, 4, 5]	Group0220	14.8148	4	[RHOA, SLC4A1, SNCA, TP53]
GO:0043457	regulation of cellular respiration	0.147064	1	0.19549	1	[5, 6]	Group0220	11.7647	4	[HIF1A, MYC, NOS2, SNCA]
GO:0002082	regulation of oxidative phosphorylation	0.440519	1	0.19549	1	[4, 5, 6, 7, 8]	Group0220	9.375	3	[MYC, RHOA, SNCA]
GO:0032613	interleukin-10 production	0.788746	1	0.788746	1	[3, 6]	Group0221	6.45161	4	[DLL1, PIBF1, PYCARD, SOS1]
GO:0032653	regulation of interleukin-10 production	0.78105	1	0.788746	1	[4, 5, 6, 7]	Group0221	6.77966	4	[DLL1, PIBF1, PYCARD, SOS1]
GO:0032733	positive regulation of interleukin-10 production	0.736414	1	0.788746	1	[4, 5, 6, 7, 8]	Group0221	7.31707	3	[PIBF1, PYCARD, SOS1]
GO:0048525	negative regulation of viral process	0.535356	1	0.0792763	1	[2, 3, 4, 5]	Group0222	7.54717	8	[GSN, HDAC1, JUN, PRKN, PROX1, SRPK2, TNF, TRIM32]
GO:0032897	negative regulation of viral transcription	0.205524	1	0.0792763	1	[3, 4, 5, 6, 7]	Group0222	11.5385	3	[HDAC1, JUN, TRIM32]
GO:0046782	regulation of viral transcription	0.0172837	1	0.0792763	1	[4, 5, 6]	Group0222	13.6364	9	[DAND5, EP300, HDAC1, JUN, LEF1, MDFIC, SMARCA4, SP1, TRIM32]
GO:0033273	response to vitamin	4.1132e-07	0.000727625	1.08294e-05	0.0058912	[4, 6]	Group0223	20.3704	22	[ALDH1A2, CYP1A1, CYP26A1, EGFR, EPO, FOLR1, GATA4, GSN, GSTP1, HLCS, KYNU, MGMT, MTHFR, POSTN, PTN, RARA, SFRP1, SRSF2, TGFB1, TIMP1, TNNC1, TYMS]
GO:0033189	response to vitamin A	0.000181517	0.245229	1.08294e-05	0.0058912	[5, 7]	Group0223	28.5714	8	[ALDH1A2, CYP1A1, CYP26A1, EPO, GATA4, RARA, TIMP1, TYMS]
GO:0042573	retinoic acid metabolic process	0.288501	1	1.08294e-05	0.0058912	[4, 6, 7, 8, 9]	Group0223	10.5263	4	[ALDH1A2, CYP1A1, CYP26A1, RDH10]
GO:0033687	osteoblast proliferation	2.4569e-08	4.6632e-05	2.4569e-08	1.61419e-05	[3]	Group0224	39.3939	13	[ABL1, BMP2, CYR61, FBLN5, FGFR2, GREM1, LRP5, NPRL3, PPP3CA, RHOA, SFRP1, SMAD3, SOX8]
GO:0033688	regulation of osteoblast proliferation	1.20909e-09	2.41939e-06	2.4569e-08	1.61419e-05	[4, 5]	Group0224	48.1481	13	[ABL1, BMP2, CYR61, FBLN5, FGFR2, GREM1, LRP5, NPRL3, PPP3CA, RHOA, SFRP1, SMAD3, SOX8]
GO:0033690	positive regulation of osteoblast proliferation	6.80118e-06	0.0108343	2.4569e-08	1.61419e-05	[4, 5, 6]	Group0224	50	7	[ABL1, BMP2, CYR61, FBLN5, LRP5, PPP3CA, SOX8]
GO:0033866	nucleoside bisphosphate biosynthetic process	0.627896	1	0.627896	1	[6, 7, 8]	Group0225	4.10959	3	[PANK2, PDHA1, SLC35B2]
GO:0034033	purine nucleoside bisphosphate biosynthetic process	0.627896	1	0.627896	1	[6, 7, 8, 9]	Group0225	4.10959	3	[PANK2, PDHA1, SLC35B2]
GO:0034030	ribonucleoside bisphosphate biosynthetic process	0.627896	1	0.627896	1	[7, 8, 9]	Group0225	4.10959	3	[PANK2, PDHA1, SLC35B2]
GO:0034113	heterotypic cell-cell adhesion	0.0157435	1	0.037181	1	[4]	Group0226	13.8462	9	[ADIPOQ, APOA1, CD44, DSP, JAM3, JUP, PERP, PTPRC, TNF]
GO:0034114	regulation of heterotypic cell-cell adhesion	0.0769399	1	0.037181	1	[5, 6]	Group0226	14.8148	4	[ADIPOQ, APOA1, CD44, TNF]
GO:0002934	desmosome organization	0.0251869	1	0.037181	1	[6]	Group0226	27.2727	3	[DSP, JUP, PERP]
GO:0034405	response to fluid shear stress	7.95816e-10	1.60039e-06	7.95816e-10	5.57072e-07	[3]	Group0227	41.6667	15	[ABCA1, AKT1, CITED2, ETS1, GJA1, HAS2, HDAC3, KLF2, MEF2C, NOS3, PKD1, SMAD6, SRC, TGFB1, TGFB3]
GO:0034616	response to laminar fluid shear stress	9.4677e-05	0.133211	7.95816e-10	5.57072e-07	[4]	Group0227	42.8571	6	[ABCA1, ETS1, KLF2, SMAD6, TGFB1, TGFB3]
GO:0071498	cellular response to fluid shear stress	0.00455343	1	7.95816e-10	5.57072e-07	[4]	Group0227	26.3158	5	[HAS2, HDAC3, KLF2, MEF2C, SRC]
GO:0001504	neurotransmitter uptake	0.0121849	1	0.0886889	1	[4, 5]	Group0228	15.3846	8	[ATP1A2, GLUL, NOS1, PER2, PRKN, PSEN1, SLC1A1, SNCA]
GO:0051966	regulation of synaptic transmission, glutamatergic	0.136329	1	0.0886889	1	[5, 6, 7, 8, 9]	Group0228	10.6667	8	[ATP1A2, CDH2, EGFR, GLUL, GRIK1, MEF2C, PSEN1, TNF]
GO:0035249	synaptic transmission, glutamatergic	0.109357	1	0.0886889	1	[7, 8]	Group0228	9.73451	11	[ATP1A2, CDH2, EGFR, GLUL, GRIK1, MEF2C, NF1, PRKN, PSEN1, SHC3, TNF]
GO:0035335	peptidyl-tyrosine dephosphorylation	0.845896	1	0.847604	1	[7, 8]	Group0229	5.12821	6	[CDC14A, PTEN, PTPDC1, PTPN11, PTPN23, PTPRC]
GO:0004725	protein tyrosine phosphatase activity	0.845798	1	0.847604	1	[8, 9]	Group0229	5.17241	6	[CDC14A, PTEN, PTPDC1, PTPN11, PTPN23, PTPRC]
GO:0008138	protein tyrosine/serine/threonine phosphatase activity	0.765679	1	0.847604	1	[8, 9]	Group0229	6.25	3	[CDC14A, PTEN, PTPDC1]
GO:0035264	multicellular organism growth	1.41922e-07	0.000259149	1.41922e-07	9.02621e-05	[2, 3]	Group0230	17.7914	29	[ADARB1, ANKRD11, APP, BBS2, CDK4, CHD7, EP300, FXN, GAMT, GRHL2, IGF2, KDM6A, KLF2, MKKS, NIPBL, NOTCH2, PTCH1, PTPN11, RARA, RARB, RARG, SH3PXD2B, SMO, SOD1, SOS1, TP53, TSHR, WDR11, ZFP36L1]
GO:0040014	regulation of multicellular organism growth	0.000161666	0.220351	1.41922e-07	9.02621e-05	[3, 4, 5]	Group0230	18.4211	14	[APP, BBS2, CDK4, CHD7, FXN, GAMT, IGF2, MKKS, NIPBL, PTCH1, SH3PXD2B, SMO, SOD1, TSHR]
GO:0040018	positive regulation of multicellular organism growth	0.00138907	1	1.41922e-07	9.02621e-05	[3, 4, 5, 6]	Group0230	21.6216	8	[BBS2, CHD7, IGF2, MKKS, NIPBL, SH3PXD2B, SMO, TSHR]
GO:0008543	fibroblast growth factor receptor signaling pathway	1.62826e-07	0.000295529	1.62826e-07	0.000102906	[5, 6, 7, 8]	Group0231	20.7207	23	[CRKL, CTNNB1, FAM20C, FGF1, FGF10, FGF12, FGF18, FGF19, FGF2, FGF5, FGF8, FGFR1, FGFR2, FGFR4, GATA3, HNRNPA1, IQGAP1, PTPN11, RBFOX2, SHOC2, THBS1, WNT4, WNT5A]
GO:0040036	regulation of fibroblast growth factor receptor signaling pathway	0.00308216	1	1.62826e-07	0.000102906	[4, 5, 6, 7, 8, 9]	Group0231	21.2121	7	[CTNNB1, FAM20C, FGF2, GATA3, THBS1, WNT4, WNT5A]
GO:0040037	negative regulation of fibroblast growth factor receptor signaling pathway	0.00455343	1	1.62826e-07	0.000102906	[4, 5, 6, 7, 8, 9, 10]	Group0231	26.3158	5	[FGF2, GATA3, THBS1, WNT4, WNT5A]
GO:0002526	acute inflammatory response	0.356883	1	0.377185	1	[5]	Group0232	7.75194	10	[ACVR1, DLC1, EPO, FN1, GATA3, GSTP1, S100A8, TIMP1, TNF, TRPV1]
GO:0006953	acute-phase response	0.274682	1	0.377185	1	[6]	Group0232	9.67742	6	[DLC1, EPO, FN1, TIMP1, TNF, TRPV1]
GO:0033033	negative regulation of myeloid cell apoptotic process	0.0348119	1	0.377185	1	[6, 7, 8]	Group0232	19.0476	4	[EPO, S100A8, S100A9, TIMP1]
GO:0002260	lymphocyte homeostasis	0.0360058	1	0.0036671	1	[3, 6]	Group0233	13.0435	9	[ABL1, AKT1, HIF1A, MEF2C, RIPK3, S100A8, S100A9, SOS1, TGFB1]
GO:0043029	T cell homeostasis	0.736414	1	0.0036671	1	[4, 7]	Group0233	7.31707	3	[AKT1, RIPK3, TGFB1]
GO:0010763	positive regulation of fibroblast migration	0.00199001	1	0.0036671	1	[5, 6, 7, 8]	Group0233	31.25	5	[AKAP12, AKT1, SLC8A1, TGFB1, THBS1]
GO:0043038	amino acid activation	1	1	1	1	[4, 5, 7]	Group0234	5.88235	3	[AARSD1, DARS, EPRS]
GO:0043039	tRNA aminoacylation	1	1	1	1	[5, 6, 8, 9]	Group0234	6	3	[AARSD1, DARS, EPRS]
GO:0006418	tRNA aminoacylation for protein translation	0.760988	1	1	1	[6, 7, 8, 9, 10]	Group0234	6.38298	3	[AARSD1, DARS, EPRS]
GO:0043244	regulation of protein-containing complex disassembly	0.0245253	1	0.0245253	1	[4, 5, 6]	Group0235	11.0236	14	[ADD2, APC, APC2, AVIL, CAPZB, CFL1, CFL2, CLASP1, CLASP2, GSN, KATNB1, MID1, SPTBN5, TNF]
GO:0043243	positive regulation of protein-containing complex disassembly	0.295547	1	0.0245253	1	[4, 5, 6, 7]	Group0235	10.2564	4	[CFL1, CFL2, KATNB1, TNF]
GO:1901881	positive regulation of protein depolymerization	0.130364	1	0.0245253	1	[5, 6, 7, 8, 9]	Group0235	14.2857	3	[CFL1, CFL2, KATNB1]
GO:0010573	vascular endothelial growth factor production	0.000175629	0.23868	0.000175629	0.0841262	[3, 6]	Group0236	25.7143	9	[BRCA1, CCBE1, CYP1B1, FLT4, GATA4, HIF1A, ISL1, NODAL, TGFB1]
GO:0010574	regulation of vascular endothelial growth factor production	0.000107011	0.149709	0.000175629	0.0841262	[4, 5, 6, 7]	Group0236	27.2727	9	[BRCA1, CCBE1, CYP1B1, FLT4, GATA4, HIF1A, ISL1, NODAL, TGFB1]
GO:0010575	positive regulation of vascular endothelial growth factor production	3.45932e-05	0.0511979	0.000175629	0.0841262	[4, 5, 6, 7, 8]	Group0236	31.0345	9	[BRCA1, CCBE1, CYP1B1, FLT4, GATA4, HIF1A, ISL1, NODAL, TGFB1]
GO:0043501	skeletal muscle adaptation	1.80666e-05	0.0274973	2.10214e-06	0.00122555	[4, 6]	Group0237	33.3333	9	[ACTA1, ATP2A2, MYH7, MYOD1, MYOZ1, PPP3CA, TNNC1, TNNI1, TNNI3]
GO:0043503	skeletal muscle fiber adaptation	0.000840511	1	2.10214e-06	0.00122555	[3, 5, 7]	Group0237	75	3	[ACTA1, MYOD1, MYOZ1]
GO:0043416	regulation of skeletal muscle tissue regeneration	0.000762567	0.924231	2.10214e-06	0.00122555	[4, 5, 6, 7]	Group0237	50	4	[MYOD1, MYOZ1, SOX15, TGFBR2]
GO:0050765	negative regulation of phagocytosis	0.00887071	1	1.38052e-07	8.80774e-05	[3, 4, 5, 6, 7]	Group0238	22.7273	5	[ADIPOQ, CNN2, DYSF, PTEN, TGFB1]
GO:0002573	myeloid leukocyte differentiation	5.15261e-07	0.000907374	1.38052e-07	8.80774e-05	[5, 6, 7, 8, 9]	Group0238	15.3153	34	[ADIPOQ, APP, BMP4, CDC42, CITED2, CTNNB1, FAM20C, FBN1, FOXP1, GATA3, HAX1, ID2, JUN, LEF1, MEF2C, MMP9, MYC, NF1, NOTCH2, POU4F1, POU4F2, PSEN1, RARA, RBPJ, SFRP1, SIRT1, SRC, TF, TGFB1, TGFBR2, TNF, VEGFA, ZFP36L1, ZFPM1]
GO:0030225	macrophage differentiation	0.00205795	1	1.38052e-07	8.80774e-05	[6, 7, 8, 9, 10]	Group0238	18.75	9	[ADIPOQ, APP, BMP4, CDC42, ID2, MMP9, SIRT1, TGFB1, VEGFA]
GO:0045649	regulation of macrophage differentiation	0.159194	1	1.38052e-07	8.80774e-05	[6, 7, 8, 9, 10, 11]	Group0238	13.0435	3	[ADIPOQ, ID2, TGFB1]
GO:0007009	plasma membrane organization	0.0102257	1	0.010988	1	[5]	Group0239	12.1739	14	[AKT1, ANK3, ATP2A2, CAV1, CAV3, DNM2, DYSF, GSN, MYRF, PTEN, PTPRC, SLC4A1, SOD1, TGFB2]
GO:2000008	regulation of protein localization to cell surface	0.329003	1	0.010988	1	[5, 6]	Group0239	9.30233	4	[AKT1, CAV3, CTNNB1, TNF]
GO:0045792	negative regulation of cell size	0.000155756	0.212919	0.010988	1	[6]	Group0239	50	5	[AKT1, CAV3, PTEN, RHOA, TSC1]
GO:0043217	myelin maintenance	0.0105808	1	0.010988	1	[5, 6, 8, 9]	Group0239	26.6667	4	[AKT1, MYRF, PTEN, SOD1]
GO:0017145	stem cell division	7.18401e-09	1.39873e-05	5.14475e-09	3.51386e-06	[3]	Group0240	34.0426	16	[CDKN2A, FGFR1, FGFR2, FZD7, LBH, LEF1, NOTCH1, NUMB, SFRP2, SOX17, SOX5, TGFB2, VANGL2, WNT3A, ZBTB16, ZFP36L2]
GO:0048103	somatic stem cell division	6.89917e-08	0.000127842	5.14475e-09	3.51386e-06	[4]	Group0240	66.6667	8	[CDKN2A, FZD7, LBH, NOTCH1, TGFB2, VANGL2, WNT3A, ZFP36L2]
GO:2000737	negative regulation of stem cell differentiation	0.000402004	0.513761	5.14475e-09	3.51386e-06	[4, 5, 6]	Group0240	29.1667	7	[CDK13, HES5, JAG1, LBH, NOTCH1, WNT3A, ZFP36L2]
GO:0055057	neuroblast division	0.000149738	0.20559	5.14475e-09	3.51386e-06	[4, 5, 7, 8, 9]	Group0240	40	6	[FGFR1, FGFR2, LEF1, NUMB, SOX5, WNT3A]
GO:0060872	semicircular canal development	8.19632e-05	0.116142	1.18203e-05	0.00639477	[4, 5, 7, 8, 9]	Group0241	55.5556	5	[CHD7, FGF10, GLI3, HOXA1, TBX1]
GO:0042473	outer ear morphogenesis	8.19632e-05	0.116142	1.18203e-05	0.00639477	[4, 5, 6, 7, 8, 9]	Group0241	55.5556	5	[FGFR1, HOXA1, SALL1, TBX1, TWIST1]
GO:0042474	middle ear morphogenesis	0.0348119	1	1.18203e-05	0.00639477	[4, 5, 6, 7, 8, 9]	Group0241	19.0476	4	[EDN1, FGFR1, MSX1, TBX1]
GO:0048752	semicircular canal morphogenesis	0.000400455	0.512181	1.18203e-05	0.00639477	[4, 5, 6, 7, 8, 9, 10]	Group0241	57.1429	4	[CHD7, FGF10, HOXA1, TBX1]
GO:0045838	positive regulation of membrane potential	0.00268023	1	0.0205591	1	[4]	Group0242	29.4118	5	[AKT1, ANK3, CTNS, GLRX, MYC]
GO:0010918	positive regulation of mitochondrial membrane potential	0.0321037	1	0.0205591	1	[5]	Group0242	25	3	[AKT1, CTNS, MYC]
GO:0060416	response to growth hormone	0.184148	1	0.0205591	1	[5, 6, 7]	Group0242	11.6279	5	[AKT1, CACYBP, CSH1, MYC, STAT6]
GO:0071378	cellular response to growth hormone stimulus	0.237908	1	0.0205591	1	[6, 7, 8]	Group0242	10.7143	3	[CSH1, MYC, STAT6]
GO:1901654	response to ketone	2.39133e-06	0.00396483	1.91547e-06	0.00112821	[4]	Group0243	14.8649	33	[AHR, AKT1, CALR, CAV1, CCL21, CDK4, EDN1, EGFR, EPO, FECH, FOXO1, GJB2, IFNAR1, KCNJ11, KLF2, MAP4K1, MYC, NTRK3, OPA1, PTN, ROCK2, SFRP1, SIRT1, SOX10, SRC, TGFB1, TGFB2, TGFB3, TGFBR3, THBS1, TIMP1, TNNC1, TYMS]
GO:0033574	response to testosterone	0.000527443	0.661413	1.91547e-06	0.00112821	[4, 5]	Group0243	19.2982	11	[CALR, CDK4, EDN1, EPO, IFNAR1, KCNJ11, MYC, ROCK2, SIRT1, THBS1, TIMP1]
GO:0030728	ovulation	0.0609078	1	1.91547e-06	0.00112821	[3, 4, 5, 6, 7]	Group0243	16	4	[ADAMTS1, MYC, NOS3, SIRT1]
GO:0071394	cellular response to testosterone stimulus	0.0580613	1	1.91547e-06	0.00112821	[5, 6]	Group0243	20	3	[MYC, ROCK2, SIRT1]
GO:2000036	regulation of stem cell population maintenance	0.00114872	1	4.22923e-06	0.00240643	[3, 4]	Group0244	22.2222	8	[CNOT1, CNOT2, LBH, MYC, NODAL, PAX8, PTN, SMO]
GO:1904672	regulation of somatic stem cell population maintenance	0.0191645	1	4.22923e-06	0.00240643	[4, 5]	Group0244	30	3	[LBH, MYC, PAX8]
GO:0072216	positive regulation of metanephros development	0.00100937	1	4.22923e-06	0.00240643	[4, 5, 6, 7, 8, 9, 10]	Group0244	35.7143	5	[ADIPOQ, MYC, PAX8, PDGFA, WT1]
GO:0033147	negative regulation of intracellular estrogen receptor signaling pathway	9.4677e-05	0.133211	4.22923e-06	0.00240643	[5, 6, 7, 8, 9, 10, 11]	Group0244	42.8571	6	[BRCA1, CNOT1, CNOT2, FOXH1, ISL1, LBH]
GO:1990089	response to nerve growth factor	0.000149517	0.205436	0.000137524	0.0661489	[3, 5]	Group0245	20.6897	12	[AKT1, APP, BRAF, CAV3, CSNK1D, ID1, MAPT, NTRK2, NTRK3, PTEN, PTN, TRPV1]
GO:1990090	cellular response to nerve growth factor stimulus	0.000382052	0.490937	0.000137524	0.0661489	[4, 6]	Group0245	20	11	[AKT1, APP, BRAF, CAV3, CSNK1D, ID1, MAPT, NTRK2, NTRK3, PTEN, TRPV1]
GO:0005030	neurotrophin receptor activity	0.00200659	1	0.000137524	0.0661489	[5, 6, 7]	Group0245	60	3	[CAV3, NTRK2, NTRK3]
GO:0048679	regulation of axon regeneration	0.00172055	1	0.000137524	0.0661489	[4, 5, 6, 7, 8, 9, 10, 11, 12, 13]	Group0245	23.3333	7	[BRAF, KREMEN1, LRP1, MAP2K1, NTRK3, PTEN, PTN]
GO:0032941	secretion by tissue	0.0992592	1	0.0822551	1	[2, 5]	Group0246	12.1951	5	[AGR2, CELSR2, FGF10, NPRL3, SYTL2]
GO:0007589	body fluid secretion	0.109357	1	0.0822551	1	[4, 5]	Group0246	9.73451	11	[AGR2, CAV1, CELSR2, EDN1, FGF10, HIF1A, NPPB, NPRL3, SYTL2, USF2, VEGFA]
GO:0007595	lactation	0.788746	1	0.0822551	1	[5, 6, 7, 8]	Group0246	6.45161	4	[CAV1, HIF1A, USF2, VEGFA]
GO:0061140	lung secretory cell differentiation	0.0191645	1	0.0822551	1	[6, 7, 8, 9, 10]	Group0246	30	3	[AGR2, FGF10, GATA6]
GO:0033483	gas homeostasis	0.000442047	0.560958	0.0244569	1	[5]	Group0247	41.6667	5	[CAV1, GSTP1, HIF1A, SOD2, WNT7B]
GO:0032364	oxygen homeostasis	0.0140375	1	0.0244569	1	[6]	Group0247	33.3333	3	[HIF1A, SOD2, WNT7B]
GO:0007595	lactation	0.788746	1	0.0244569	1	[5, 6, 7, 8]	Group0247	6.45161	4	[CAV1, HIF1A, USF2, VEGFA]
GO:1902176	negative regulation of oxidative stress-induced intrinsic apoptotic signaling pathway	0.00154953	1	0.0244569	1	[5, 6, 7, 8, 9, 10]	Group0247	27.2727	6	[AKT1, HIF1A, NONO, PRKN, SIRT1, SOD2]
GO:0031099	regeneration	6.01642e-17	1.40965e-13	6.01642e-17	4.9455e-14	[3]	Group0248	22.973	51	[APOA1, BCL9, BRAF, CDK4, CSNK2A2, CXCL12, DAG1, DHFR, DMD, DYSF, EGFR, EYS, EZH2, FGF10, FOLR1, FPGS, FZD7, GATA4, GLI1, GLI3, GSN, GSTP1, IGFBP1, ISL1, JAM3, JUN, KREMEN1, LRP1, MAP2K1, MTR, MYC, MYOD1, MYOZ1, NNMT, NOTCH1, NTRK3, POSTN, PPP3CA, PTCH1, PTEN, PTN, SOS1, SOX15, TGFB1, TGFBR2, TGFBR3, TNNC1, TYMS, UPF2, WDR35, WNT1]
GO:0042246	tissue regeneration	1.64442e-07	0.000298133	6.01642e-17	4.9455e-14	[3, 4, 5]	Group0248	24.0506	19	[BCL9, DAG1, DMD, DYSF, EYS, EZH2, FGF10, FZD7, GATA4, GSN, IGFBP1, MYOD1, MYOZ1, NOTCH1, POSTN, PPP3CA, PTN, SOX15, TGFBR2]
GO:0043403	skeletal muscle tissue regeneration	4.54301e-06	0.00735059	6.01642e-17	4.9455e-14	[4, 5, 6]	Group0248	28.5714	12	[BCL9, DAG1, DMD, DYSF, EYS, EZH2, FZD7, MYOD1, MYOZ1, PPP3CA, SOX15, TGFBR2]
GO:0043416	regulation of skeletal muscle tissue regeneration	0.000762567	0.924231	6.01642e-17	4.9455e-14	[4, 5, 6, 7]	Group0248	50	4	[MYOD1, MYOZ1, SOX15, TGFBR2]
GO:1902074	response to salt	0.116713	1	0.00238832	0.909948	[3]	Group0249	15	3	[EDN1, HNRNPA1, TGFB1]
GO:0042481	regulation of odontogenesis	0.000391852	0.502355	0.00238832	0.909948	[5, 6, 7, 8]	Group0249	25.8065	8	[BCOR, BMP2, BMP4, EDN1, FGF8, MSX1, TGFB1, WNT10A]
GO:0042482	positive regulation of odontogenesis	0.0321037	1	0.00238832	0.909948	[4, 5, 6, 7, 8, 9]	Group0249	25	3	[BMP2, EDN1, TGFB1]
GO:0042487	regulation of odontogenesis of dentin-containing tooth	0.0247978	1	0.00238832	0.909948	[6, 7, 8, 9]	Group0249	21.0526	4	[BMP2, BMP4, FGF8, WNT10A]
GO:0051851	modulation by host of symbiont process	0.0100002	1	0.000833557	0.356762	[3, 4]	Group0250	14.0845	10	[CFL1, DAND5, EP300, FMR1, HDAC1, JUN, LEF1, PRKN, SMARCA4, SP1]
GO:0044788	modulation by host of viral process	0.477928	1	0.000833557	0.356762	[4, 5]	Group0250	8.33333	3	[CFL1, FMR1, PRKN]
GO:0045920	negative regulation of exocytosis	0.0196948	1	0.000833557	0.356762	[4, 5, 6, 7, 8]	Group0250	16.6667	6	[BRAF, FMR1, FOXF1, NOTCH1, PRKN, SNCA]
GO:0046929	negative regulation of neurotransmitter secretion	0.00143918	1	0.000833557	0.356762	[4, 5, 6, 7, 8, 9, 10]	Group0250	33.3333	5	[BRAF, FMR1, NF1, PPP1R9A, PRKN]
GO:0045444	fat cell differentiation	9.94002e-12	2.11424e-08	9.94002e-12	7.45502e-09	[4]	Group0251	18.6722	45	[ADIPOQ, AKT1, BBS2, BMP2, DYSF, EP300, FABP3, FABP4, FGF10, FOXO1, FRZB, GATA3, GRK5, ID2, JAG1, LRP5, MB, MKKS, MSX2, NIPBL, PER2, RUNX1T1, SFRP1, SFRP2, SH3PXD2B, SIRT1, SMAD3, SMAD6, SOX13, SOX8, TCF7L2, TFAP2B, TGFB1, TGFB1I1, TNF, TRIM32, WNT1, WNT3A, WNT5A, WNT5B, ZBTB16, ZFP36L1, ZFP36L2, ZFPM1, ZFPM2]
GO:0045598	regulation of fat cell differentiation	4.12689e-09	8.10522e-06	9.94002e-12	7.45502e-09	[4, 5]	Group0251	20.7143	29	[ADIPOQ, AKT1, BMP2, FOXO1, FRZB, GATA3, ID2, JAG1, LRP5, MSX2, RUNX1T1, SFRP1, SFRP2, SH3PXD2B, SIRT1, SMAD3, SOX13, TGFB1, TGFB1I1, TNF, WNT1, WNT3A, WNT5A, WNT5B, ZBTB16, ZFP36L1, ZFP36L2, ZFPM1, ZFPM2]
GO:0045599	negative regulation of fat cell differentiation	1.20221e-09	2.40802e-06	9.94002e-12	7.45502e-09	[4, 5, 6]	Group0251	35.4167	17	[ADIPOQ, FOXO1, GATA3, JAG1, MSX2, RUNX1T1, SIRT1, SMAD3, TGFB1, TGFB1I1, TNF, WNT1, WNT3A, WNT5A, ZFP36L2, ZFPM1, ZFPM2]
GO:0045600	positive regulation of fat cell differentiation	0.0015113	1	9.94002e-12	7.45502e-09	[4, 5, 6]	Group0251	16.2162	12	[AKT1, BMP2, FRZB, ID2, LRP5, SFRP1, SFRP2, SH3PXD2B, SOX13, WNT5B, ZBTB16, ZFP36L1]
GO:0045601	regulation of endothelial cell differentiation	3.867e-11	8.10136e-08	6.0232e-10	4.24033e-07	[5, 6, 7]	Group0252	45.7143	16	[ACVRL1, BMP4, CDH5, CLDN5, CTNNB1, ETV2, F11R, ID1, JAG1, NOTCH1, NOTCH4, ROCK1, ROCK2, TMEM100, TNF, VEGFA]
GO:2000048	negative regulation of cell-cell adhesion mediated by cadherin	0.00207458	1	6.0232e-10	4.24033e-07	[5, 6, 7]	Group0252	40	4	[EPCAM, NOTCH1, NOTCH4, VEGFA]
GO:0045602	negative regulation of endothelial cell differentiation	0.000155756	0.212919	6.0232e-10	4.24033e-07	[5, 6, 7, 8]	Group0252	50	5	[ACVRL1, ID1, JAG1, NOTCH4, VEGFA]
GO:0001886	endothelial cell morphogenesis	0.0399033	1	6.0232e-10	4.24033e-07	[6, 7, 8]	Group0252	23.0769	3	[COL18A1, ID1, NOTCH4]
GO:0045838	positive regulation of membrane potential	0.00268023	1	0.000189791	0.0903407	[4]	Group0253	29.4118	5	[AKT1, ANK3, CTNS, GLRX, MYC]
GO:0010918	positive regulation of mitochondrial membrane potential	0.0321037	1	0.000189791	0.0903407	[5]	Group0253	25	3	[AKT1, CTNS, MYC]
GO:0010765	positive regulation of sodium ion transport	0.000277445	0.363731	0.000189791	0.0903407	[4, 5, 6, 7, 8, 9]	Group0253	24.3243	9	[AKT1, ANK3, DMD, DNM2, FGF12, GLRX, NKX2-5, NOS1, SCN5A]
GO:2000651	positive regulation of sodium ion transmembrane transporter activity	0.0167564	1	0.000189791	0.0903407	[5, 6, 7, 8, 9, 10, 11, 12]	Group0253	23.5294	4	[ANK3, DMD, DNM2, GLRX]
GO:0010453	regulation of cell fate commitment	7.20736e-07	0.00125408	5.24086e-22	4.56479e-19	[4, 5]	Group0254	33.3333	12	[BMP4, BMPR1A, FGF2, FGFR1, FZD7, MESP1, RBPJ, SFRP2, SOX17, WNT11, WNT3A, WNT5A]
GO:0045992	negative regulation of embryonic development	1.66332e-08	3.17861e-05	5.24086e-22	4.56479e-19	[3, 4, 5, 6]	Group0254	44.4444	12	[BMP4, CTNNB1, FZD7, GATA3, LFNG, MESP1, SFRP2, SNAI1, SUFU, TBX2, TRAF3IP1, WNT5A]
GO:0045995	regulation of embryonic development	3.47569e-21	8.57106e-18	5.24086e-22	4.56479e-19	[4, 5]	Group0254	31.9149	45	[ADIPOQ, APOA1, BMP4, BMPR1A, CLASP1, CLASP2, CRB2, CTNNB1, DAG1, DLL1, DVL1, DVL2, EHMT1, FGFR1, FZD1, FZD2, FZD7, GATA3, GJA1, HES5, HNF1A, LAMA5, LFNG, MESP1, MKS1, NIPBL, NODAL, NOTCH1, NPHP3, SFRP1, SFRP2, SNAI1, SOX17, SUFU, TBX18, TBX2, TRAF3IP1, VANGL2, WDPCP, WNT1, WNT2, WNT2B, WNT3A, WNT4, WNT5A]
GO:1905331	negative regulation of morphogenesis of an epithelium	8.08359e-08	0.000149304	5.24086e-22	4.56479e-19	[3, 4, 5, 6, 7]	Group0254	56.25	9	[BMP4, CLASP1, CLASP2, CTNNB1, GATA3, PTEN, TBX2, TNF, WNT5A]
GO:1902116	negative regulation of organelle assembly	0.0391446	1	0.00134333	0.541362	[5, 6, 7]	Group0255	14.2857	6	[ALPK3, BRCA1, CAV3, CDK5RAP2, DNM2, SMAD4]
GO:0046605	regulation of centrosome cycle	0.00426964	1	0.00134333	0.541362	[4, 5, 6, 7, 8, 9]	Group0255	15.873	10	[ALMS1, BRCA1, CDK5RAP2, CENPJ, CTNNB1, NEK2, PKHD1, PLK4, RANBP1, ROCK2]
GO:0046606	negative regulation of centrosome cycle	0.0794149	1	0.00134333	0.541362	[4, 5, 6, 7, 8, 9, 10]	Group0255	17.6471	3	[BRCA1, CDK5RAP2, NEK2]
GO:0046599	regulation of centriole replication	0.0129561	1	0.00134333	0.541362	[4, 5, 6, 7, 8, 9, 10, 11]	Group0255	20.8333	5	[ALMS1, BRCA1, CDK5RAP2, CENPJ, PLK4]
GO:0035728	response to hepatocyte growth factor	0.0769399	1	0.225924	1	[5]	Group0256	14.8148	4	[GCLC, NRP1, SOS1, TDGF1]
GO:0035729	cellular response to hepatocyte growth factor stimulus	0.0536279	1	0.225924	1	[6]	Group0256	16.6667	4	[GCLC, NRP1, SOS1, TDGF1]
GO:0048012	hepatocyte growth factor receptor signaling pathway	0.159194	1	0.225924	1	[6, 7, 8]	Group0256	13.0435	3	[NRP1, RAC1, SOS1]
GO:0008045	motor neuron axon guidance	0.288501	1	0.225924	1	[5, 6, 7, 8, 9, 10, 11, 12, 13, 14]	Group0256	10.5263	4	[FGF8, NRP1, RAC1, SEMA3A]
GO:0045912	negative regulation of carbohydrate metabolic process	0.0924646	1	0.0203191	1	[3, 4, 5, 6]	Group0257	11.6667	7	[ADIPOQ, EP300, GSK3B, PRKN, SLC4A1, TGFB1, TP53]
GO:0010675	regulation of cellular carbohydrate metabolic process	0.0282751	1	0.0203191	1	[4, 5, 6]	Group0257	10.559	17	[ADIPOQ, AKT1, EP300, FOXK1, FOXO1, GSK3B, IGF2, IRS1, PFKFB2, PPP1CB, PRKN, SIRT1, SLC4A1, SNCA, SRC, TP53, WDR5]
GO:2000465	regulation of glycogen (starch) synthase activity	0.0191645	1	0.0203191	1	[5]	Group0257	30	3	[ADIPOQ, GSK3B, IGF2]
GO:0010677	negative regulation of cellular carbohydrate metabolic process	0.380254	1	0.0203191	1	[4, 5, 6, 7]	Group0257	9.25926	5	[ADIPOQ, EP300, GSK3B, PRKN, SLC4A1]
GO:0042693	muscle cell fate commitment	1.04288e-11	2.21717e-08	1.83324e-10	1.31443e-07	[4, 5]	Group0258	70.5882	12	[ACVR1, FGF10, MEF2C, MYL2, MYOD1, NKX2-5, RBPJ, TBX1, TBX2, TBX3, WNT3A, WT1]
GO:0010831	positive regulation of myotube differentiation	0.00368229	1	1.83324e-10	1.31443e-07	[6, 7, 8]	Group0258	20.5882	7	[CAV3, MAML1, MYOD1, NFATC2, SHOX2, SMYD1, TBX1]
GO:0048641	regulation of skeletal muscle tissue development	0.000129734	0.179552	1.83324e-10	1.31443e-07	[5, 6, 7, 8, 9]	Group0258	22.449	11	[CTNNB1, DLL1, MEF2C, MYOCD, MYOD1, RBFOX1, SHOX2, TBX1, TGFB1, TWIST1, WNT3A]
GO:0048643	positive regulation of skeletal muscle tissue development	0.000529446	0.662867	1.83324e-10	1.31443e-07	[5, 6, 7, 8, 9, 10]	Group0258	28	7	[CTNNB1, DLL1, MEF2C, MYOD1, SHOX2, TBX1, WNT3A]
GO:0021516	dorsal spinal cord development	0.0107819	1	0.00130578	0.528842	[3, 5, 6, 7, 8]	Group0259	21.7391	5	[LBX1, PBX3, PROX1, WNT1, WNT3A]
GO:0010592	positive regulation of lamellipodium assembly	0.00474613	1	0.00130578	0.528842	[5, 6, 7, 8, 9]	Group0259	22.2222	6	[AUTS2, AVIL, CDC42, DNM2, RAC1, WNT1]
GO:0021527	spinal cord association neuron differentiation	0.0580613	1	0.00130578	0.528842	[4, 5, 6, 7, 8, 9, 10]	Group0259	20	3	[LBX1, WNT1, WNT3A]
GO:0048664	neuron fate determination	0.00979405	1	0.00130578	0.528842	[4, 5, 6, 8, 9, 10]	Group0259	37.5	3	[CDC42, LBX1, WNT1]
GO:0007263	nitric oxide mediated signal transduction	0.000942723	1	1.7921e-05	0.00940851	[5, 6, 7]	Group0260	22.8571	8	[ATP2B4, CD36, EGFR, NOS1, NOS2, NOS3, THBS1, VEGFA]
GO:0030235	nitric-oxide synthase regulator activity	0.000400455	0.512181	1.7921e-05	0.00940851	[5, 7]	Group0260	57.1429	4	[AKT1, ATP2B4, EGFR, ESR1]
GO:0010749	regulation of nitric oxide mediated signal transduction	0.00207458	1	1.7921e-05	0.00940851	[5, 6, 7, 8]	Group0260	40	4	[ATP2B4, EGFR, THBS1, VEGFA]
GO:1903587	regulation of blood vessel endothelial cell proliferation involved in sprouting angiogenesis	0.00268023	1	1.7921e-05	0.00940851	[6, 7, 8, 9, 10, 11, 12, 13]	Group0260	29.4118	5	[AGTR1, DLL4, FGF2, THBS1, VEGFA]
GO:0014902	myotube differentiation	9.52794e-06	0.0149874	1.28505e-09	8.91826e-07	[6]	Group0261	17.5	21	[ACTA1, BCL9, CAV3, DMD, MAML1, MEF2C, MYOCD, MYOD1, NFATC2, NKX2-5, NOS1, NOTCH1, NPHS1, PPP3CA, RCAN1, SHOX2, SMO, SMYD1, TBX1, WNT1, XK]
GO:0014904	myotube cell development	0.00051788	0.64994	1.28505e-09	8.91826e-07	[6, 7]	Group0261	22.5	9	[ACTA1, DMD, MYOD1, NFATC2, PPP3CA, RCAN1, SHOX2, SMO, XK]
GO:0048747	muscle fiber development	7.14467e-08	0.000132105	1.28505e-09	8.91826e-07	[6, 7]	Group0261	26.4706	18	[ACTA1, BMP4, DMD, DYSF, FLNC, MYH11, MYH6, MYL2, MYOD1, MYOM2, PPP3CA, RCAN1, SHOX2, SMO, TCAP, TTN, VEGFA, XK]
GO:0048741	skeletal muscle fiber development	0.00514404	1	1.28505e-09	8.91826e-07	[7, 8, 9]	Group0261	19.4444	7	[ACTA1, MYOD1, PPP3CA, RCAN1, SHOX2, SMO, XK]
GO:0048799	animal organ maturation	0.00573717	1	0.00172055	0.681336	[4, 5, 6]	Group0262	21.4286	6	[ALDH1A2, BMP2, DCHS1, GATA3, GREM1, RHOA]
GO:0043931	ossification involved in bone maturation	0.0348119	1	0.00172055	0.681336	[3, 6, 7, 8]	Group0262	19.0476	4	[BMP2, DCHS1, GREM1, RHOA]
GO:0070977	bone maturation	0.0536279	1	0.00172055	0.681336	[5, 6, 7]	Group0262	16.6667	4	[BMP2, DCHS1, GREM1, RHOA]
GO:0061209	cell proliferation involved in mesonephros development	0.000840511	1	0.00172055	0.681336	[4, 6, 7, 8, 9]	Group0262	75	3	[BMP2, BMP4, GATA3]
GO:0050673	epithelial cell proliferation	1.96947e-30	5.15017e-27	1.96947e-30	1.81979e-27	[3]	Group0263	22.4537	97	[ACVRL1, AGTR1, AKT1, AKT3, ALDH1A2, APOA1, ATP5IF1, BMP2, BMP4, BMPR1A, BMPR2, BTRC, CASK, CAV1, CDC42, CDH3, CTNNB1, CXCL12, DAND5, DLL4, DYSF, EGFR, ESR1, FGF1, FGF10, FGF2, FGFR1, FGFR2, FLT1, FLT4, FZD7, GATA3, GJA1, GLI1, GLUL, HAS2, HES5, HIF1A, HMGB2, HRAS, HTR2B, HTRA1, ID1, ID2, IFT172, IGF2, INTU, ISL1, JUN, KDR, MAP2K1, MEF2C, MYC, NCSTN, NF1, NODAL, NOTCH1, NOTCH2, NOX5, NR2F2, NRP1,…
GO:0050678	regulation of epithelial cell proliferation	5.3653e-29	1.39498e-25	1.96947e-30	1.81979e-27	[4, 5]	Group0263	23.5772	87	[ACVRL1, AGTR1, AKT1, AKT3, ALDH1A2, ATP5IF1, BMP2, BMP4, BMPR1A, BMPR2, CASK, CAV1, CDC42, CDH3, CTNNB1, CXCL12, DAND5, DLL4, DYSF, EGFR, FGF1, FGF10, FGF2, FGFR1, FGFR2, FLT1, FLT4, FZD7, GATA3, GJA1, GLI1, GLUL, HAS2, HES5, HIF1A, HMGB2, HRAS, HTR2B, HTRA1, ID1, IFT172, IGF2, INTU, ISL1, JUN, KDR, MEF2C, MYC, NF1, NODAL, NOTCH1, NOTCH2, NR2F2, NRP1, PAX6, PROX1, PTCH1, PTEN, PTN, RICTOR, SCN5A…
GO:0050680	negative regulation of epithelial cell proliferation	7.9171e-10	1.59292e-06	1.96947e-30	1.81979e-27	[4, 5, 6]	Group0263	21.5827	30	[ACVRL1, ATP5IF1, BMP4, CASK, CAV1, DLL4, FGFR2, FLT1, GATA3, GJA1, IFT172, INTU, ISL1, MEF2C, NF1, NR2F2, PAX6, PTCH1, PTEN, PTN, SFRP1, SFRP2, SOX9, TGFB1, TGFB2, TGFBR1, TGFBR3, THBS1, TNF, WNT5A]
GO:0001937	negative regulation of endothelial cell proliferation	5.95727e-06	0.00953758	1.96947e-30	1.81979e-27	[5, 6, 7]	Group0263	27.907	12	[ACVRL1, ATP5IF1, CAV1, DLL4, FLT1, GJA1, MEF2C, NF1, NR2F2, TGFBR1, THBS1, TNF]
GO:0006909	phagocytosis	0.531118	1	0.531118	1	[3, 5]	Group0264	6.74699	28	[ABCA1, ABL1, ACTG1, ADIPOQ, APOA1, CALR, CD36, CDC42, CNN2, DNM2, DYSF, GSN, IGHG4, JMJD6, LRP1, MERTK, PTEN, PTPRC, PYCARD, RAC1, RARA, SOD1, SRC, STAP1, TGFB1, THBS1, TNF, VAV2]
GO:0050764	regulation of phagocytosis	0.000393673	0.504295	0.531118	1	[4, 5, 6]	Group0264	15.6863	16	[ADIPOQ, APOA1, CALR, CD36, CNN2, DNM2, DYSF, LRP1, MERTK, PTEN, PTPRC, PYCARD, SOD1, STAP1, TGFB1, TNF]
GO:0050765	negative regulation of phagocytosis	0.00887071	1	0.531118	1	[3, 4, 5, 6, 7]	Group0264	22.7273	5	[ADIPOQ, CNN2, DYSF, PTEN, TGFB1]
GO:0050766	positive regulation of phagocytosis	0.00421806	1	0.531118	1	[3, 4, 5, 6, 7]	Group0264	15.0685	11	[APOA1, CALR, CD36, DNM2, LRP1, MERTK, PTPRC, PYCARD, SOD1, STAP1, TNF]
GO:0050764	regulation of phagocytosis	0.000393673	0.504295	0.0010659	0.444479	[4, 5, 6]	Group0265	15.6863	16	[ADIPOQ, APOA1, CALR, CD36, CNN2, DNM2, DYSF, LRP1, MERTK, PTEN, PTPRC, PYCARD, SOD1, STAP1, TGFB1, TNF]
GO:0050765	negative regulation of phagocytosis	0.00887071	1	0.0010659	0.444479	[3, 4, 5, 6, 7]	Group0265	22.7273	5	[ADIPOQ, CNN2, DYSF, PTEN, TGFB1]
GO:1990314	cellular response to insulin-like growth factor stimulus	0.0140375	1	0.0010659	0.444479	[6, 7, 8]	Group0265	33.3333	3	[FBN1, PTEN, TGFB1]
GO:0045649	regulation of macrophage differentiation	0.159194	1	0.0010659	0.444479	[6, 7, 8, 9, 10, 11]	Group0265	13.0435	3	[ADIPOQ, ID2, TGFB1]
GO:0001990	regulation of systemic arterial blood pressure by hormone	0.000344883	0.444899	2.37868e-05	0.0123216	[4, 6, 8]	Group0266	21.7391	10	[ACE, AGTR1, CORIN, DRD5, EDN1, F2R, GJA5, NOS3, PCSK5, RHOA]
GO:0045987	positive regulation of smooth muscle contraction	0.011238	1	2.37868e-05	0.0123216	[4, 5, 6, 7, 8]	Group0266	18.75	6	[ABAT, EDN1, F2R, MYOCD, RHOA, SRF]
GO:0003100	regulation of systemic arterial blood pressure by endothelin	0.00640724	1	2.37868e-05	0.0123216	[5, 7, 9]	Group0266	42.8571	3	[EDN1, NOS3, RHOA]
GO:0014829	vascular smooth muscle contraction	0.00314848	1	2.37868e-05	0.0123216	[6, 8, 9]	Group0266	24	6	[ACTA2, BBS2, EDN1, MKKS, RHOA, SLC8A1]
GO:0051259	protein complex oligomerization	0.508311	1	0.508311	1	[6]	Group0267	7.00389	18	[ALDH1A2, CTH, FOXM1, JMJD6, KCNJ2, KCTD10, LRRC8A, OPA1, PKD1, PKD2L1, PYCARD, S100A8, S100A9, SNCA, SOD2, TP53, TRPV1, VPS35]
GO:0051260	protein homooligomerization	0.765284	1	0.508311	1	[7]	Group0267	6.46766	13	[ALDH1A2, CTH, FOXM1, JMJD6, KCNJ2, KCTD10, PKD2L1, PYCARD, S100A8, S100A9, SOD2, TRPV1, VPS35]
GO:0051262	protein tetramerization	0.204467	1	0.508311	1	[7]	Group0267	9	9	[ALDH1A2, CTH, KCNJ2, PKD1, PKD2L1, SNCA, SOD2, TP53, TRPV1]
GO:0051289	protein homotetramerization	0.317139	1	0.508311	1	[8]	Group0267	8.57143	6	[ALDH1A2, CTH, KCNJ2, PKD2L1, SOD2, TRPV1]
GO:0060601	lateral sprouting from an epithelium	0.000149738	0.20559	3.13526e-25	2.82487e-22	[4, 5, 6, 7]	Group0268	40	6	[BMP4, FGF10, FGFR2, GLI2, VANGL2, WNT5A]
GO:0003149	membranous septum morphogenesis	6.99739e-09	1.36309e-05	3.13526e-25	2.82487e-22	[3, 4, 5, 6, 7, 8, 9, 10, 11]	Group0268	80	8	[BMP4, FGFR2, FZD1, FZD2, ID2, TGFB2, TGFBR2, VANGL2]
GO:0060412	ventricular septum morphogenesis	2.67678e-26	6.87397e-23	3.13526e-25	2.82487e-22	[4, 5, 6, 7, 8, 9, 10]	Group0268	66.6667	30	[ACVR1, BMP4, BMPR2, CITED2, FGFR2, FZD1, FZD2, GJA5, HEY1, HEY2, HEYL, ID2, NKX2-5, NOS3, NOTCH1, PROX1, RBPJ, SMAD4, SOX11, SOX4, TBX3, TGFB2, TGFBR1, TGFBR2, TGFBR3, VANGL2, WNT11, WNT5A, ZFPM1, ZFPM2]
GO:0003150	muscular septum morphogenesis	7.98738e-07	0.00138261	3.13526e-25	2.82487e-22	[5, 6, 7, 8, 9, 10, 11]	Group0268	100	5	[FZD1, FZD2, HEY2, TGFBR3, VANGL2]
GO:1903321	negative regulation of protein modification by small protein conjugation or removal	0.0231587	1	0.00851388	1	[6, 7, 8, 9]	Group0269	12.2222	11	[ABL1, AKT1, CAMLG, CAV1, CDKN2A, CTNNB1, DYSF, GCLC, PER2, PSEN1, SOX4]
GO:0051438	regulation of ubiquitin-protein transferase activity	0.0323725	1	0.00851388	1	[5, 8, 9, 10, 11]	Group0269	12.9032	8	[ABL1, AXIN1, BTRC, CDKN2A, FZR1, PSEN1, PTEN, TOPORS]
GO:0031397	negative regulation of protein ubiquitination	0.0287239	1	0.00851388	1	[7, 8, 9, 10, 11]	Group0269	12.5	10	[ABL1, AKT1, CAMLG, CAV1, CDKN2A, DYSF, GCLC, PER2, PSEN1, SOX4]
GO:0051444	negative regulation of ubiquitin-protein transferase activity	0.103639	1	0.00851388	1	[6, 8, 9, 10, 11, 12]	Group0269	15.7895	3	[ABL1, CDKN2A, PSEN1]
GO:0043491	protein kinase B signaling	3.58628e-16	8.32016e-13	1.06524e-16	8.69234e-14	[4, 5, 6]	Group0270	20.8333	55	[AKT1, ANGPT1, CAV3, CCL21, CD80, DAG1, EGFR, ENG, ERBB3, ESR1, FGF1, FGF10, FGF18, FGF19, FGF2, FGF5, FGF8, FGFR1, FGFR2, FGFR4, GATA3, GATA4, HAX1, IGF2, ILK, IRS1, KDR, LRP2, MC1R, MERTK, NRG1, NTRK2, NTRK3, PDGFA, PDGFRA, PKHD1, PPP2R5C, PTEN, PTPN11, RAC1, RICTOR, RNF41, SFRP5, SIRT1, SOS1, SOX9, SRC, TCF7L2, TEK, TGFB1, TGFBR1, THBS1, TMEM100, TNF, ZFP36L1]
GO:0051896	regulation of protein kinase B signaling	6.77914e-15	1.53615e-11	1.06524e-16	8.69234e-14	[5, 6, 7]	Group0270	20.9205	50	[AKT1, ANGPT1, CAV3, CCL21, CD80, DAG1, EGFR, ENG, ERBB3, ESR1, FGF1, FGF10, FGF18, FGF19, FGF2, FGF5, FGF8, FGFR1, FGFR2, FGFR4, GATA3, GATA4, HAX1, IGF2, ILK, IRS1, LRP2, MC1R, NRG1, NTRK2, NTRK3, PDGFA, PDGFRA, PKHD1, PPP2R5C, PTEN, PTPN11, RAC1, RICTOR, RNF41, SFRP5, SIRT1, SOS1, SRC, TCF7L2, TEK, TGFB1, TGFBR1, THBS1, TNF]
GO:0008543	fibroblast growth factor receptor signaling pathway	1.62826e-07	0.000295529	1.06524e-16	8.69234e-14	[5, 6, 7, 8]	Group0270	20.7207	23	[CRKL, CTNNB1, FAM20C, FGF1, FGF10, FGF12, FGF18, FGF19, FGF2, FGF5, FGF8, FGFR1, FGFR2, FGFR4, GATA3, HNRNPA1, IQGAP1, PTPN11, RBFOX2, SHOC2, THBS1, WNT4, WNT5A]
GO:0051897	positive regulation of protein kinase B signaling	9.03471e-12	1.92349e-08	1.06524e-16	8.69234e-14	[5, 6, 7, 8]	Group0270	21.1111	38	[ANGPT1, CCL21, CD80, EGFR, ENG, ERBB3, ESR1, FGF1, FGF10, FGF18, FGF19, FGF2, FGF5, FGF8, FGFR1, FGFR2, FGFR4, GATA3, HAX1, IGF2, ILK, IRS1, LRP2, MC1R, NRG1, PDGFA, PDGFRA, PTPN11, RAC1, RICTOR, SOS1, SRC, TCF7L2, TEK, TGFB1, TGFBR1, THBS1, TNF]
GO:0055003	cardiac myofibril assembly	4.49e-08	8.37834e-05	3.73399e-14	2.94238e-11	[5, 6, 7, 8, 9, 10]	Group0271	45.8333	11	[ACTC1, MEF2A, MYL2, MYOM2, NKX2-5, PDGFRA, PROX1, SMAD4, SRF, TCAP, TTN]
GO:0055012	ventricular cardiac muscle cell differentiation	3.29999e-10	6.72207e-07	3.73399e-14	2.94238e-11	[6, 7, 8, 9]	Group0271	64.7059	11	[HEY2, LMNA, MEF2A, MEF2C, MYOCD, NKX2-5, NKX2-6, PROX1, RARA, RARB, RXRA]
GO:0055015	ventricular cardiac muscle cell development	3.2357e-05	0.0480178	3.73399e-14	2.94238e-11	[6, 7, 8, 9, 10]	Group0271	50	6	[HEY2, LMNA, MEF2A, NKX2-5, NKX2-6, PROX1]
GO:0055005	ventricular cardiac myofibril assembly	0.000220076	0.293361	3.73399e-14	2.94238e-11	[6, 7, 8, 9, 10, 11]	Group0271	100	3	[MEF2A, NKX2-5, PROX1]
GO:0003171	atrioventricular valve development	2.49506e-23	6.26509e-20	1.0064e-22	8.85635e-20	[4, 6, 7, 8]	Group0272	79.3103	23	[ACVR1, BMP2, BMPR1A, BMPR2, CYR61, DCHS1, EFNA1, GATA4, GJA5, HEY1, HEY2, HEYL, NOTCH1, PPP3CA, SMAD4, SMAD6, SOX4, TBX20, TBX5, TGFB2, TGFBR2, TWIST1, ZFPM1]
GO:0003175	tricuspid valve development	4.80567e-08	8.96258e-05	1.0064e-22	8.85635e-20	[5, 7, 8, 9]	Group0272	100	6	[BMPR1A, BMPR2, HEY2, TBX20, TGFBR2, ZFPM1]
GO:0003186	tricuspid valve morphogenesis	7.98738e-07	0.00138261	1.0064e-22	8.85635e-20	[5, 6, 8, 9, 10]	Group0272	100	5	[BMPR1A, BMPR2, HEY2, TGFBR2, ZFPM1]
GO:0098821	BMP receptor activity	0.00383291	1	1.0064e-22	8.85635e-20	[6, 7, 8, 9, 10, 11]	Group0272	50	3	[ACVRL1, BMPR1A, BMPR2]
GO:0009620	response to fungus	0.411015	1	0.144353	1	[3, 5]	Group0273	8.33333	5	[MPO, NRG1, S100A8, S100A9, TGFB1]
GO:0060312	regulation of blood vessel remodeling	0.00207458	1	0.144353	1	[4, 5]	Group0273	40	4	[CST3, FLT4, NRG1, TGFB1]
GO:0050832	defense response to fungus	0.188751	1	0.144353	1	[4, 5, 6]	Group0273	11.3636	5	[MPO, NRG1, S100A8, S100A9, TGFB1]
GO:1903054	negative regulation of extracellular matrix organization	0.0399033	1	0.144353	1	[4, 5, 6, 7]	Group0273	23.0769	3	[CST3, NOTCH1, TGFB1]
GO:0010171	body morphogenesis	4.56728e-12	9.78769e-09	4.7174e-20	4.05225e-17	[3, 4]	Group0274	39.2157	20	[ANKRD11, BRAF, CLASP1, CLASP2, CLDN5, DAG1, EP300, LEF1, LRP6, MMP2, MSX1, MYH3, NIPBL, PDGFRA, PTPN11, STRA6, TBX1, TGFB1, TGFB3, WNT3]
GO:0060324	face development	5.13723e-20	1.24578e-16	4.7174e-20	4.05225e-17	[3, 4]	Group0274	52.9412	27	[ALDH1A2, ANKRD11, BRAF, CHD7, CLDN5, EP300, GRHL2, LEF1, LRP6, MAP2K1, MKKS, MMP2, MSX1, MYH3, NIPBL, PDGFRA, PTPN11, RAF1, RARA, RARG, SOX3, SRF, STRA6, TBX1, TGFB1, TGFB3, WNT5A]
GO:0060323	head morphogenesis	1.45092e-11	3.0774e-08	4.7174e-20	4.05225e-17	[3, 4, 5]	Group0274	44.7368	17	[ANKRD11, BRAF, CLDN5, EP300, LEF1, LRP6, MMP2, MSX1, MYH3, NIPBL, PDGFRA, PTPN11, STRA6, TBX1, TGFB1, TGFB3, WNT3]
GO:0060325	face morphogenesis	1.01698e-10	2.11023e-07	4.7174e-20	4.05225e-17	[3, 4, 5, 6]	Group0274	46.875	15	[ANKRD11, CLDN5, EP300, LEF1, LRP6, MMP2, MSX1, MYH3, NIPBL, PDGFRA, PTPN11, STRA6, TBX1, TGFB1, TGFB3]
GO:0060684	epithelial-mesenchymal cell signaling	0.00640724	1	2.19535e-05	0.0114158	[3, 4]	Group0275	42.8571	3	[BMP4, PDGFA, SMO]
GO:0003323	type B pancreatic cell development	0.00199043	1	2.19535e-05	0.0114158	[5, 7, 8, 9, 10]	Group0275	26.087	6	[BMP4, DLL1, GSK3B, HNF1A, SMO, WNT5A]
GO:0072283	metanephric renal vesicle morphogenesis	0.000333477	0.43152	2.19535e-05	0.0114158	[5, 6, 7, 8, 9, 10, 11, 12]	Group0275	35.2941	6	[BMP4, CTNNB1, GREM1, PAX8, SALL1, SMO]
GO:0003337	mesenchymal to epithelial transition involved in metanephros morphogenesis	9.4677e-05	0.133211	2.19535e-05	0.0114158	[6, 7, 8, 9, 10, 11, 12, 13]	Group0275	42.8571	6	[BMP4, CTNNB1, GREM1, PAX8, SALL1, SMO]
GO:0021602	cranial nerve morphogenesis	0.000107011	0.149709	2.56842e-06	0.00148968	[3, 4, 5, 7, 8]	Group0276	27.2727	9	[ADARB1, CITED2, DMD, GLI3, HOXA1, HOXB1, NRP1, SEMA3A, TBX1]
GO:0060872	semicircular canal development	8.19632e-05	0.116142	2.56842e-06	0.00148968	[4, 5, 7, 8, 9]	Group0276	55.5556	5	[CHD7, FGF10, GLI3, HOXA1, TBX1]
GO:0048752	semicircular canal morphogenesis	0.000400455	0.512181	2.56842e-06	0.00148968	[4, 5, 6, 7, 8, 9, 10]	Group0276	57.1429	4	[CHD7, FGF10, HOXA1, TBX1]
GO:0060594	mammary gland specification	0.000220076	0.293361	2.56842e-06	0.00148968	[4, 5, 6, 7, 8, 9, 10]	Group0276	100	3	[FGF10, FGFR2, GLI3]
GO:0050886	endocrine process	3.69976e-05	0.0545345	3.69976e-05	0.0185728	[3]	Group0277	18.2796	17	[ACE, AGTR1, CORIN, DRD5, EDN1, F2R, FGFR1, GATA3, GJA1, GJA5, KRAS, NOS3, PCSK5, PTPN11, RHOA, SMAD4, TBX3]
GO:0044060	regulation of endocrine process	0.0218442	1	3.69976e-05	0.0185728	[4, 5]	Group0277	14.8936	7	[AGTR1, F2R, FGFR1, GJA1, GJA5, PTPN11, SMAD4]
GO:0060986	endocrine hormone secretion	0.0359031	1	3.69976e-05	0.0185728	[4, 5, 6, 8]	Group0277	13.4615	7	[AGTR1, FGFR1, GATA3, GJA1, PTPN11, SMAD4, TBX3]
GO:0032274	gonadotropin secretion	0.0794149	1	3.69976e-05	0.0185728	[5, 6, 7, 9]	Group0277	17.6471	3	[GJA1, SMAD4, TBX3]
GO:0048865	stem cell fate commitment	0.00130705	1	0.000628404	0.276498	[4, 5]	Group0278	44.4444	4	[SFRP1, SOX17, SOX18, SOX9]
GO:0010669	epithelial structure maintenance	0.0322607	1	0.000628404	0.276498	[4, 6]	Group0278	16.6667	5	[CROCC, MKS1, RBP4, SOX9, SRF]
GO:0048866	stem cell fate specification	0.000840511	1	0.000628404	0.276498	[4, 5, 6]	Group0278	75	3	[SOX17, SOX18, SOX9]
GO:0061009	common bile duct development	0.000180272	0.244088	0.000628404	0.276498	[4, 5, 6]	Group0278	66.6667	4	[MKS1, NOTCH2, SOX17, SOX9]
GO:0003298	physiological muscle hypertrophy	0.0463636	1	0.0060202	1	[5]	Group0279	15.1515	5	[CAV3, EDN1, GATA4, NPPA, PDLIM5]
GO:0003301	physiological cardiac muscle hypertrophy	0.0463636	1	0.0060202	1	[4, 5, 6, 7, 8, 9]	Group0279	15.1515	5	[CAV3, EDN1, GATA4, NPPA, PDLIM5]
GO:0060297	regulation of sarcomere organization	0.000400455	0.512181	0.0060202	1	[4, 5, 6, 7, 8, 9, 10]	Group0279	57.1429	4	[CAV3, EDN1, MEF2C, PROX1]
GO:0061049	cell growth involved in cardiac muscle cell development	0.0463636	1	0.0060202	1	[4, 5, 6, 7, 8, 9, 10]	Group0279	15.1515	5	[CAV3, EDN1, GATA4, NPPA, PDLIM5]
GO:0061099	negative regulation of protein tyrosine kinase activity	0.114544	1	0.00258986	0.984145	[8, 9, 10, 11, 12]	Group0280	12.9032	4	[CAV1, PSEN1, PTPRC, SRCIN1]
GO:0031579	membrane raft organization	0.0686818	1	0.00258986	0.984145	[5]	Group0280	15.3846	4	[CAV1, CAV3, GSN, PTPRC]
GO:0031953	negative regulation of protein autophosphorylation	0.00143918	1	0.00258986	0.984145	[7, 8, 9, 10]	Group0280	33.3333	5	[ADIPOQ, CAV1, ENG, JUN, PTPRC]
GO:0050732	negative regulation of peptidyl-tyrosine phosphorylation	0.0168293	1	0.00258986	0.984145	[7, 8, 9, 10, 11]	Group0280	14.5455	8	[CAV1, PIBF1, PPP2CA, PSEN1, PTPRC, SFRP1, SFRP2, SRCIN1]
GO:0060836	lymphatic endothelial cell differentiation	3.19064e-07	0.000570167	2.62839e-10	1.87667e-07	[4, 6, 7, 8, 9]	Group0281	85.7143	6	[ACVR2B, ACVRL1, BMPR2, NR2F2, PROX1, SOX18]
GO:0061298	retina vasculature development in camera-type eye	7.19076e-06	0.0114189	2.62839e-10	1.87667e-07	[4, 5, 6, 7, 8, 9, 10]	Group0281	42.1053	8	[ACVR2B, ACVRL1, BMPR2, CYP1B1, HIF1A, LRP5, NRP1, PDGFRA]
GO:0061299	retina vasculature morphogenesis in camera-type eye	0.0321037	1	2.62839e-10	1.87667e-07	[3, 4, 5, 6, 7, 8, 9, 10, 11]	Group0281	25	3	[CYP1B1, LRP5, NRP1]
GO:0017002	activin-activated receptor activity	3.44498e-06	0.00563599	2.62839e-10	1.87667e-07	[7, 8, 9, 10, 11]	Group0281	66.6667	6	[ACVR1, ACVR2B, ACVRL1, BMPR2, TGFBR1, TGFBR2]
GO:0005025	transforming growth factor beta receptor activity, type I	6.31254e-05	0.0907112	2.57891e-06	0.00149319	[8, 9, 10, 11, 12]	Group0282	80	4	[ACVR1, ACVRL1, BMPR1A, TGFBR1]
GO:0035878	nail development	0.0191645	1	2.57891e-06	0.00149319	[3, 5, 6]	Group0282	30	3	[FZD6, MSX1, MSX2]
GO:0035880	embryonic nail plate morphogenesis	0.000220076	0.293361	2.57891e-06	0.00149319	[4, 5, 6, 7, 8, 9]	Group0282	100	3	[FZD6, MSX1, MSX2]
GO:0061312	BMP signaling pathway involved in heart development	4.55214e-06	0.00735626	2.57891e-06	0.00149319	[5, 6, 7, 8, 9]	Group0282	83.3333	5	[ACVR1, BMP4, BMPR1A, MSX1, MSX2]
GO:0061512	protein localization to cilium	2.41679e-06	0.00400462	1.53616e-05	0.00815701	[6]	Group0283	24.5902	15	[ATP6V1D, BBS1, CCDC39, CPLANE1, CROCC, CSNK1D, DYNC2H1, EFCAB7, IFT140, NPHP4, TCTN1, TCTN2, TTC21B, WDR19, WDR35]
GO:1904491	protein localization to ciliary transition zone	0.000762567	0.924231	1.53616e-05	0.00815701	[7]	Group0283	50	4	[CPLANE1, NPHP4, TCTN1, TCTN2]
GO:0035721	intraciliary retrograde transport	0.000271343	0.356544	1.53616e-05	0.00815701	[6, 7, 8, 9, 10, 11]	Group0283	45.4545	5	[DYNC2H1, IFT140, TTC21B, WDR19, WDR35]
GO:0035735	intraciliary transport involved in cilium assembly	0.00325008	1	1.53616e-05	0.00815701	[6, 7, 8, 9, 10, 11]	Group0283	19.0476	8	[DYNC2H1, IFT140, IFT172, PCM1, TRAF3IP1, TTC21B, WDR19, WDR35]
GO:1902895	positive regulation of pri-miRNA transcription by RNA polymerase II	1.06046e-09	2.12622e-06	1.39455e-10	1.00826e-07	[7, 8, 9, 10, 11, 12, 13]	Group0284	38.0952	16	[BMP2, BMPR1A, ETS1, FGF2, GATA3, HIF1A, JUN, SMAD3, SMAD6, SMARCA4, SRF, TGFB1, TGFB2, TNF, TP53, WT1]
GO:0060395	SMAD protein signal transduction	2.54619e-06	0.00421394	1.39455e-10	1.00826e-07	[3, 4, 5, 6, 7, 8]	Group0284	21.1765	18	[BMP2, BMP4, BMPR1A, GDF1, HNF1A, JUN, LEFTY1, LEFTY2, NODAL, SMAD3, SMAD4, TBXT, TF, TGFB1, TGFB2, TGFB3, TGFBR1, TOB1]
GO:0061614	pri-miRNA transcription by RNA polymerase II	5.03324e-11	1.05094e-07	1.39455e-10	1.00826e-07	[7, 8, 9, 10, 11]	Group0284	35.0877	20	[BMP2, BMP4, BMPR1A, ETS1, FGF2, GATA3, HIF1A, JUN, POU5F1, SMAD3, SMAD4, SMAD6, SMARCA4, SOX9, SRF, TGFB1, TGFB2, TNF, TP53, WT1]
GO:1902893	regulation of pri-miRNA transcription by RNA polymerase II	2.08902e-10	4.28459e-07	1.39455e-10	1.00826e-07	[7, 8, 9, 10, 11, 12]	Group0284	34.5455	19	[BMP2, BMP4, BMPR1A, ETS1, FGF2, GATA3, HIF1A, JUN, POU5F1, SMAD3, SMAD6, SMARCA4, SOX9, SRF, TGFB1, TGFB2, TNF, TP53, WT1]
GO:0060037	pharyngeal system development	8.4672e-12	1.80436e-08	7.85005e-13	6.00529e-10	[4, 5, 6, 7]	Group0285	53.5714	15	[ACVR1, BMP4, BMPR1A, BMPR2, FGF8, FOLR1, GATA3, ISL1, NKX2-5, NKX2-6, PTCH1, RIPPLY3, TBX1, TGFB2, TGFBR1]
GO:2000137	negative regulation of cell proliferation involved in heart morphogenesis	0.000220076	0.293361	7.85005e-13	6.00529e-10	[4, 5, 6, 7, 8, 9, 10]	Group0285	100	3	[BMP4, BMPR2, NOTCH1]
GO:0061626	pharyngeal arch artery morphogenesis	0.000155756	0.212919	7.85005e-13	6.00529e-10	[5, 6, 7, 8, 9, 10, 11]	Group0285	50	5	[BMP4, BMPR1A, BMPR2, FOLR1, TGFB2]
GO:0098821	BMP receptor activity	0.00383291	1	7.85005e-13	6.00529e-10	[6, 7, 8, 9, 10, 11]	Group0285	50	3	[ACVRL1, BMPR1A, BMPR2]
GO:0014870	response to muscle inactivity	0.0321037	1	0.0794149	1	[3]	Group0286	25	3	[DAG1, DMD, SCN5A]
GO:0014874	response to stimulus involved in regulation of muscle adaptation	0.0683575	1	0.0794149	1	[2, 4, 5, 6, 7]	Group0286	18.75	3	[DAG1, DMD, SCN5A]
GO:0014877	response to muscle inactivity involved in regulation of muscle adaptation	0.0251869	1	0.0794149	1	[3, 4, 5, 6, 7, 8]	Group0286	27.2727	3	[DAG1, DMD, SCN5A]
GO:0014894	response to denervation involved in regulation of muscle adaptation	0.0251869	1	0.0794149	1	[4, 5, 6, 7, 8, 9]	Group0286	27.2727	3	[DAG1, DMD, SCN5A]
GO:0003344	pericardium morphogenesis	3.44498e-06	0.00563599	7.62067e-11	5.57071e-08	[4, 5, 6, 7, 8]	Group0287	66.6667	6	[DLL4, LRP6, NOTCH1, SOS1, TBX20, WNT5A]
GO:0060039	pericardium development	6.96043e-12	1.48466e-08	7.62067e-11	5.57071e-08	[5, 6, 7]	Group0287	65	13	[BMP2, DLL4, HAND2, LRP6, NKX2-6, NOTCH1, SETD2, SMAD3, SOS1, TBX20, TBX5, WNT5A, WT1]
GO:1905456	regulation of lymphoid progenitor cell differentiation	0.0140375	1	7.62067e-11	5.57071e-08	[5, 6, 7, 8, 9, 10]	Group0287	33.3333	3	[HES5, NOTCH1, SOS1]
GO:2000973	regulation of pro-B cell differentiation	0.00979405	1	7.62067e-11	5.57071e-08	[6, 7, 8, 9, 10, 11]	Group0287	37.5	3	[HES5, NOTCH1, SOS1]
GO:0070633	transepithelial transport	0.011238	1	0.0368942	1	[4]	Group0288	18.75	6	[ABCB1, ACTG1, EDN1, ITPR1, SLC1A1, SLC26A6]
GO:0072348	sulfur compound transport	0.127135	1	0.0368942	1	[4]	Group0288	11.7647	6	[CTNS, GJA1, LRRC8A, SLC1A1, SLC26A6, SLC35B2]
GO:0015562	efflux transmembrane transporter activity	0.0321037	1	0.0368942	1	[4, 6]	Group0288	25	3	[ABCB1, GJA1, SLC26A6]
GO:1901682	sulfur compound transmembrane transporter activity	0.0768507	1	0.0368942	1	[4, 6]	Group0288	13.1579	5	[CTNS, GJA1, SLC1A1, SLC26A6, SLC35B2]
GO:0045806	negative regulation of endocytosis	0.358478	1	0.204467	1	[3, 4, 5, 6, 7]	Group0289	8.69565	4	[APOC3, ATXN2, CAV1, RAC1]
GO:0031529	ruffle organization	0.0861045	1	0.204467	1	[6]	Group0289	12.069	7	[CAV1, CCL21, HRAS, RAC1, STAP1, TPM1, WDPCP]
GO:0097178	ruffle assembly	0.199566	1	0.204467	1	[7]	Group0289	10.8696	5	[CAV1, HRAS, RAC1, STAP1, WDPCP]
GO:1900027	regulation of ruffle assembly	0.114544	1	0.204467	1	[6, 7, 8]	Group0289	12.9032	4	[CAV1, HRAS, STAP1, WDPCP]
GO:0071680	response to indole-3-methanol	4.55214e-06	0.00735626	2.84887e-05	0.0145862	[5]	Group0290	83.3333	5	[BRCA1, CDH1, CTNNB1, FZR1, JUP]
GO:0071681	cellular response to indole-3-methanol	4.55214e-06	0.00735626	2.84887e-05	0.0145862	[5, 6]	Group0290	83.3333	5	[BRCA1, CDH1, CTNNB1, FZR1, JUP]
GO:0071285	cellular response to lithium ion	0.00199001	1	2.84887e-05	0.0145862	[6]	Group0290	31.25	5	[CALR, CDH1, FABP4, FZR1, ID2]
GO:0099170	postsynaptic modulation of chemical synaptic transmission	0.0167564	1	2.84887e-05	0.0145862	[5, 6, 7, 8, 9]	Group0290	23.5294	4	[CDH1, FZR1, NRGN, PPP3CA]
GO:0051590	positive regulation of neurotransmitter transport	0.329003	1	0.714338	1	[3, 4, 5, 6]	Group0291	9.30233	4	[CACNA1D, NPPA, PRKN, PSEN1]
GO:0140029	exocytic process	1	1	0.714338	1	[2, 4, 5, 6, 7]	Group0291	5.74713	5	[NPPA, PSEN1, SNAP29, SNCA, SYTL2]
GO:0001919	regulation of receptor recycling	0.0536279	1	0.714338	1	[3, 4, 5, 6, 7]	Group0291	16.6667	4	[BVES, EPS15, PSEN1, SNCA]
GO:0001921	positive regulation of receptor recycling	0.0105808	1	0.714338	1	[3, 4, 5, 6, 7, 8]	Group0291	26.6667	4	[BVES, EPS15, PSEN1, SNCA]
GO:0009266	response to temperature stimulus	0.00345288	1	0.00345288	1	[3]	Group0292	10.7692	28	[AKT1, ATP2A2, ATR, CETN1, CREBBP, CXCL12, EP300, FGF1, FOXO1, GCLC, GSK3B, HDAC2, HSBP1, HTR2B, MAPT, NF1, NOS1, NOS3, NUP153, NUP188, PSIP1, SIRT1, SOD1, SST, TGFB1I1, THBS1, TRPV1, TRPV3]
GO:0009408	response to heat	7.40829e-05	0.105642	0.00345288	1	[3, 4]	Group0292	13.8298	26	[AKT1, ATP2A2, ATR, CETN1, CREBBP, CXCL12, EP300, FGF1, GCLC, GSK3B, HDAC2, HSBP1, MAPT, NF1, NOS1, NOS3, NUP153, NUP188, PSIP1, SIRT1, SOD1, SST, TGFB1I1, THBS1, TRPV1, TRPV3]
GO:0034605	cellular response to heat	0.0191338	1	0.00345288	1	[4, 5]	Group0292	11.2676	16	[ATP2A2, ATR, CETN1, CREBBP, EP300, FGF1, GSK3B, HDAC2, HSBP1, MAPT, NF1, NUP153, NUP188, SIRT1, THBS1, TRPV1]
GO:1900034	regulation of cellular response to heat	0.108089	1	0.00345288	1	[4, 5, 6]	Group0292	10.3448	9	[ATR, CREBBP, EP300, GSK3B, HSBP1, MAPT, NUP153, NUP188, SIRT1]
GO:0070997	neuron death	3.46311e-11	7.26907e-08	3.46311e-11	2.56616e-08	[3]	Group0293	15.3247	59	[ABL1, ADARB1, AKT1, ANGPT1, APP, BRAF, CDC42, CTNNB1, EPO, ERBB3, F2R, FGF8, FZD1, GATA3, GCLC, GSK3B, HIF1A, HRAS, ILK, ISL1, JUN, KRAS, LRP1, MAPT, MAX, MECP2, MEF2C, NCSTN, NF1, NONO, NQO1, NRBP2, NRP1, NTRK2, POU4F1, PRKN, PSEN1, RASA1, RHOA, ROCK1, SIRT1, SLC1A1, SNCA, SOD1, SOD2, SRPK2, TFAP2B, TGFB2, TGFB3, TIMP1, TNF, TP53, TP53BP2, TSC1, UBB, VPS35, WNT1, WNT3A, WNT5A]
GO:1901214	regulation of neuron death	6.78368e-11	1.41372e-07	3.46311e-11	2.56616e-08	[4, 5]	Group0293	15.8358	54	[ABL1, AKT1, ANGPT1, BRAF, CDC42, CTNNB1, EPO, ERBB3, F2R, FGF8, FZD1, GATA3, GCLC, GSK3B, HIF1A, HRAS, ILK, ISL1, JUN, KRAS, LRP1, MAPT, MECP2, MEF2C, NF1, NONO, NQO1, NRBP2, NRP1, NTRK2, POU4F1, PRKN, PSEN1, RASA1, RHOA, ROCK1, SIRT1, SNCA, SOD1, SOD2, SRPK2, TFAP2B, TGFB2, TGFB3, TIMP1, TNF, TP53, TP53BP2, TSC1, UBB, VPS35, WNT1, WNT3A, WNT5A]
GO:1901216	positive regulation of neuron death	0.000108706	0.151862	3.46311e-11	2.56616e-08	[4, 5, 6]	Group0293	16.8317	17	[ABL1, CDC42, CTNNB1, GSK3B, JUN, MAPT, NF1, NQO1, RHOA, SNCA, SRPK2, TFAP2B, TGFB2, TNF, TP53, TP53BP2, WNT5A]
GO:0043525	positive regulation of neuron apoptotic process	0.000830066	0.999399	3.46311e-11	2.56616e-08	[5, 6, 7, 8]	Group0293	18.3333	11	[CDC42, CTNNB1, JUN, NF1, NQO1, RHOA, SRPK2, TFAP2B, TGFB2, TNF, TP53]
GO:1903578	regulation of ATP metabolic process	0.0394335	1	0.0174975	1	[3, 4]	Group0294	10.687	14	[APP, ATP5IF1, EP300, HIF1A, MYC, NUP153, NUP188, PFKFB2, PSEN1, RHOA, SLC4A1, SNCA, TAZ, TP53]
GO:1903579	negative regulation of ATP metabolic process	0.0769399	1	0.0174975	1	[3, 4, 5]	Group0294	14.8148	4	[RHOA, SLC4A1, SNCA, TP53]
GO:0002082	regulation of oxidative phosphorylation	0.440519	1	0.0174975	1	[4, 5, 6, 7, 8]	Group0294	9.375	3	[MYC, RHOA, SNCA]
GO:0002360	T cell lineage commitment	0.0282437	1	0.0174975	1	[4, 5, 6, 7, 8, 9, 10, 11]	Group0294	17.2414	5	[BRAF, RHOA, STAT6, TP53, ZFPM1]
GO:0000910	cytokinesis	0.340836	1	0.340836	1	[3, 4]	Group0295	7.82123	14	[ANK3, APC, CDC14A, CDC42, CFL1, NOX5, PLK4, RASA1, RHOA, ROCK1, ROCK2, SEPT12, SETD2, WASHC5]
GO:0061640	cytoskeleton-dependent cytokinesis	0.148511	1	0.340836	1	[4, 5]	Group0295	9.43396	10	[ANK3, APC, CFL1, NOX5, RASA1, RHOA, ROCK1, ROCK2, SEPT12, WASHC5]
GO:0000281	mitotic cytokinesis	0.237435	1	0.340836	1	[4, 5, 6]	Group0295	8.97436	7	[ANK3, APC, CFL1, RASA1, RHOA, ROCK1, ROCK2]
GO:0032465	regulation of cytokinesis	1	1	0.340836	1	[4, 5, 6]	Group0295	5.43478	5	[CDC14A, CDC42, PLK4, RHOA, SETD2]
GO:1903995	regulation of non-membrane spanning protein tyrosine kinase activity	0.0251869	1	0.0082051	1	[8, 9, 10, 11, 12]	Group0296	27.2727	3	[NTRK2, SRC, STAP1]
GO:0048011	neurotrophin TRK receptor signaling pathway	0.0252174	1	0.0082051	1	[5, 6, 7, 8]	Group0296	15.7895	6	[NTRK2, NTRK3, PTPN11, RAF1, SOS1, SRC]
GO:2000209	regulation of anoikis	0.0181511	1	0.0082051	1	[6, 7]	Group0296	19.2308	5	[CAV1, NOTCH1, NTRK2, SRC, TLE1]
GO:2000811	negative regulation of anoikis	0.00268023	1	0.0082051	1	[6, 7, 8]	Group0296	29.4118	5	[CAV1, NOTCH1, NTRK2, SRC, TLE1]
GO:0014911	positive regulation of smooth muscle cell migration	0.00438672	1	7.36968e-06	0.00408281	[5, 6, 7, 8]	Group0297	18.1818	8	[ADAMTS1, HAS2, IQGAP1, LRP1, MYC, NRP1, POSTN, SRC]
GO:1904738	vascular associated smooth muscle cell migration	0.000101659	0.142729	7.36968e-06	0.00408281	[6, 7]	Group0297	30.7692	8	[ADAMTS1, ADIPOQ, IQGAP1, LRP1, MEF2C, MYOCD, PRKG1, TPM1]
GO:1904752	regulation of vascular associated smooth muscle cell migration	7.42943e-05	0.105721	7.36968e-06	0.00408281	[6, 7, 8]	Group0297	32	8	[ADAMTS1, ADIPOQ, IQGAP1, LRP1, MEF2C, MYOCD, PRKG1, TPM1]
GO:1904754	positive regulation of vascular associated smooth muscle cell migration	0.103639	1	7.36968e-06	0.00408281	[6, 7, 8, 9]	Group0297	15.7895	3	[ADAMTS1, IQGAP1, LRP1]
GO:0044331	cell-cell adhesion mediated by cadherin	1.2509e-06	0.00212902	1.2509e-06	0.000749286	[4]	Group0298	27.451	14	[ADAM19, CDH1, CDH2, CDH23, CDH3, CDH5, DCHS1, EPCAM, FZR1, NOTCH1, NOTCH4, VEGFA, WNT3A, WNT5A]
GO:2000047	regulation of cell-cell adhesion mediated by cadherin	0.000220334	0.293485	1.2509e-06	0.000749286	[5, 6]	Group0298	31.8182	7	[ADAM19, EPCAM, NOTCH1, NOTCH4, VEGFA, WNT3A, WNT5A]
GO:2000048	negative regulation of cell-cell adhesion mediated by cadherin	0.00207458	1	1.2509e-06	0.000749286	[5, 6, 7]	Group0298	40	4	[EPCAM, NOTCH1, NOTCH4, VEGFA]
GO:2000049	positive regulation of cell-cell adhesion mediated by cadherin	0.0321037	1	1.2509e-06	0.000749286	[5, 6, 7]	Group0298	25	3	[ADAM19, WNT3A, WNT5A]
GO:0016651	oxidoreductase activity, acting on NAD(P)H	0.00918289	1	0.00918289	1	[4]	Group0299	11.9403	16	[AGTR1, CBR1, CRYZL1, DRD5, MTRR, ND1, NDUFB10, NDUFB9, NDUFS7, NOS1, NOS2, NOS3, NOX5, NQO1, POR, SH3PXD2B]
GO:0016653	oxidoreductase activity, acting on NAD(P)H, heme protein as acceptor	0.000333477	0.43152	0.00918289	1	[5]	Group0299	35.2941	6	[MTRR, NOS1, NOS2, NOS3, NQO1, POR]
GO:0016655	oxidoreductase activity, acting on NAD(P)H, quinone or similar compound as acceptor	0.104293	1	0.00918289	1	[5]	Group0299	11.1111	7	[CBR1, CRYZL1, ND1, NDUFB10, NDUFB9, NDUFS7, NQO1]
GO:0003958	NADPH-hemoprotein reductase activity	0.000155756	0.212919	0.00918289	1	[6]	Group0299	50	5	[MTRR, NOS1, NOS2, NOS3, POR]
GO:0048863	stem cell differentiation	1.40086e-37	3.78653e-34	1.61512e-37	1.5376e-34	[4]	Group0300	30.6859	85	[ABL1, ACE, ACVR1, ALDH1A2, BMP4, BMPR1A, CDK13, CFL1, CITED2, DSCAM, EDN1, EFNB1, EPCAM, ESR1, FGFR2, FN1, FOLR1, FOXC1, FOXC2, FRZB, FZD1, GATA3, GATA4, GATA6, GREM1, HAND2, HES5, HIF1A, HTR2B, ISL1, JAG1, JARID2, KMT2A, LAMA5, LBH, LRP6, LTBP2, LTBP3, MEF2C, MSX1, MSX2, MYOCD, NKX2-5, NOTCH1, NRG1, NRP1, PDGFRA, PHOX2B, PITX2, PTN, PTPRC, RBPJ, RDH10, SEMA3A, SEMA3C, SEMA3D, SETD2, SFRP1, SHC4…
GO:2000736	regulation of stem cell differentiation	1.43489e-09	2.86548e-06	1.61512e-37	1.5376e-34	[4, 5]	Group0300	22.2222	28	[ABL1, BMP4, CDK13, FOXC1, GATA3, GATA4, GATA6, HES5, JAG1, KMT2A, LBH, LTBP2, LTBP3, NKX2-5, NOTCH1, PDGFRA, PTN, SEMA3C, SOX5, SOX6, SOX9, TBX5, TCF3, TCF7L1, TEAD2, TGFB2, WNT3A, ZFP36L2]
GO:2000738	positive regulation of stem cell differentiation	1.61711e-12	3.49943e-09	1.61512e-37	1.5376e-34	[4, 5, 6]	Group0300	63.6364	14	[BMP4, FOXC1, GATA4, GATA6, LTBP2, LTBP3, NKX2-5, PTN, SEMA3C, SOX5, SOX6, SOX9, TBX5, TGFB2]
GO:1901532	regulation of hematopoietic progenitor cell differentiation	0.125651	1	1.61512e-37	1.5376e-34	[4, 5, 6, 7, 8, 9]	Group0300	9.78261	9	[ABL1, FOXC1, GATA3, HES5, KMT2A, NOTCH1, SOS1, TCF3, TCF7L1]
GO:0051151	negative regulation of smooth muscle cell differentiation	0.00268023	1	5.51817e-06	0.00309018	[5, 6, 7]	Group0301	29.4118	5	[HEY2, MECP2, NFATC1, NFATC2, RCAN1]
GO:2001212	regulation of vasculogenesis	0.0167564	1	5.51817e-06	0.00309018	[4, 5, 6, 7, 8, 9, 10, 11]	Group0301	23.5294	4	[HEY1, HEY2, KDR, TMEM100]
GO:0060842	arterial endothelial cell differentiation	4.80567e-08	8.96258e-05	5.51817e-06	0.00309018	[5, 7, 8, 9, 10]	Group0301	100	6	[DLL1, HEY1, HEY2, NOTCH1, RBPJ, TMEM100]
GO:2000820	negative regulation of transcription from RNA polymerase II promoter involved in smooth muscle cell differentiation	0.000220076	0.293361	5.51817e-06	0.00309018	[6, 7, 8, 9, 10, 11, 12, 13]	Group0301	100	3	[HEY1, HEY2, MECP2]
GO:0045069	regulation of viral genome replication	0.138037	1	0.606268	1	[5, 6]	Group0302	9.80392	10	[ADAR, ADARB1, DDX3X, FMR1, NOTCH1, PPID, PRKN, PROX1, SRPK2, TNF]
GO:0006446	regulation of translational initiation	1	1	0.606268	1	[4, 6, 7, 8, 9]	Group0302	4.93827	4	[DDX3X, FMR1, RXRA, TNF]
GO:0045727	positive regulation of translation	0.369625	1	0.606268	1	[5, 6, 7, 8, 9]	Group0302	7.85714	11	[CDK4, DDX3X, FMR1, MYC, PLD1, RCC1L, RHOA, RXRA, SOX4, THBS1, TNF]
GO:0045948	positive regulation of translational initiation	0.432426	1	0.606268	1	[4, 5, 6, 7, 8, 9, 10]	Group0302	9.67742	3	[DDX3X, RXRA, TNF]
GO:0017000	antibiotic biosynthetic process	0.116713	1	0.26146	1	[4, 5]	Group0303	15	3	[CTNS, CYP1A1, SOD1]
GO:0006749	glutathione metabolic process	0.163161	1	0.26146	1	[4, 5, 6]	Group0303	10.3448	6	[CTNS, GCLC, GPX4, GSTM3, GSTP1, SOD1]
GO:0050665	hydrogen peroxide biosynthetic process	0.0683575	1	0.26146	1	[4, 5, 6]	Group0303	18.75	3	[CTNS, CYP1A1, SOD1]
GO:0004602	glutathione peroxidase activity	0.159194	1	0.26146	1	[6, 9]	Group0303	13.0435	3	[GPX4, GSTP1, SNCA]
GO:0004675	transmembrane receptor protein serine/threonine kinase activity	6.59589e-08	0.000122354	3.22506e-09	2.21239e-06	[6, 7, 8, 9, 10]	Group0304	50	10	[ACVR1, ACVR2B, ACVRL1, BMPR1A, BMPR2, ENG, LTBP1, TGFBR1, TGFBR2, TGFBR3]
GO:0019199	transmembrane receptor protein kinase activity	1.41623e-09	2.83105e-06	3.22506e-09	2.21239e-06	[8, 9]	Group0304	22.8814	27	[ACVR1, ACVR2B, ACVRL1, APP, BMPR1A, BMPR2, EGFR, ENG, ERBB3, FGFR1, FGFR2, FGFR4, FLT1, FLT4, KDR, LTBP1, MERTK, NRP1, NTRK2, NTRK3, PDGFRA, PSEN1, TEK, TGFBR1, TGFBR2, TGFBR3, TIE1]
GO:0004713	protein tyrosine kinase activity	1.48754e-05	0.0229081	3.22506e-09	2.21239e-06	[8, 9, 10]	Group0304	13.2812	34	[ABL1, ACE, APP, BRAF, CAV1, DVL2, EFNA1, EGFR, ERBB3, FGFR1, FGFR2, FGFR4, FLT1, FLT4, GREM1, KDR, MAP2K1, MAP2K2, MERTK, NRG1, NRP1, NTRK2, NTRK3, PAK2, PDGFRA, PSEN1, PTPRC, SRC, SRCIN1, STAP1, TEK, TIE1, TTN, WNT3A]
GO:0005024	transforming growth factor beta-activated receptor activity	5.96427e-09	1.16423e-05	3.22506e-09	2.21239e-06	[7, 8, 9, 10, 11]	Group0304	69.2308	9	[ACVR1, ACVRL1, BMPR1A, BMPR2, ENG, LTBP1, TGFBR1, TGFBR2, TGFBR3]
GO:0033013	tetrapyrrole metabolic process	0.0385273	1	0.00189408	0.744374	[4]	Group0305	12.6761	9	[ATP5IF1, CYP1A1, FECH, FXN, HMBS, HNF1A, MTR, MTRR, TCN2]
GO:0009235	cobalamin metabolic process	0.189734	1	0.00189408	0.744374	[4, 5]	Group0305	12	3	[MTR, MTRR, TCN2]
GO:0006555	methionine metabolic process	0.000333477	0.43152	0.00189408	0.744374	[5, 6, 7, 8, 9]	Group0305	35.2941	6	[BHMT, BHMT2, MTHFD1, MTHFR, MTR, MTRR]
GO:0009086	methionine biosynthetic process	3.2357e-05	0.0480178	0.00189408	0.744374	[6, 7, 8, 9, 10]	Group0305	50	6	[BHMT, BHMT2, MTHFD1, MTHFR, MTR, MTRR]
GO:0021535	cell migration in hindbrain	0.000333477	0.43152	0.369241	1	[4, 5, 6, 7, 8, 9]	Group0306	35.2941	6	[FLNA, LEF1, PHOX2B, POU4F1, RBFOX2, RERE]
GO:0021932	hindbrain radial glia guided cell migration	0.00443648	1	0.369241	1	[5, 6, 7, 8, 9, 10]	Group0306	33.3333	4	[FLNA, LEF1, RBFOX2, RERE]
GO:0006360	transcription by RNA polymerase I	0.801708	1	0.369241	1	[6, 7, 8, 9, 10]	Group0306	4.16667	3	[FLNA, POU4F1, SMARCA4]
GO:0006356	regulation of transcription by RNA polymerase I	0.488238	1	0.369241	1	[6, 7, 8, 9, 10, 11]	Group0306	8.10811	3	[FLNA, POU4F1, SMARCA4]
GO:0009651	response to salt stress	0.0150578	1	0.530978	1	[4]	Group0307	17.6471	6	[EPO, IFNAR1, TIMP1, TNF, TP53, ZFP36L1]
GO:0098781	ncRNA transcription	1	1	0.530978	1	[6, 7, 8, 9, 10]	Group0307	6.08696	7	[DAND5, MYOD1, POU2F1, SMARCA4, SP1, TP53, ZFP36L1]
GO:0009303	rRNA transcription	0.488238	1	0.530978	1	[7, 8, 9, 10, 11]	Group0307	8.10811	3	[SMARCA4, TP53, ZFP36L1]
GO:0070897	transcription preinitiation complex assembly	0.219424	1	0.530978	1	[7, 8, 9, 10, 11]	Group0307	10.2041	5	[ESR1, SMARCA4, TP53, ZFP36L1, ZFP36L2]
GO:0021988	olfactory lobe development	0.00198869	1	2.2972e-05	0.0119225	[3, 4, 5, 7, 8, 9, 10]	Group0308	20.5128	8	[ARX, ATP1A2, CHD7, ID2, SALL1, SEMA3A, SRF, WNT5A]
GO:0021772	olfactory bulb development	0.0060202	1	2.2972e-05	0.0119225	[3, 4, 5, 6, 8, 9, 10, 11]	Group0308	18.9189	7	[ARX, CHD7, ID2, SALL1, SEMA3A, SRF, WNT5A]
GO:0021879	forebrain neuron differentiation	0.000177503	0.24105	2.2972e-05	0.0119225	[5, 6, 7, 8, 9, 10]	Group0308	20.339	12	[ARX, FGF8, FGFR2, HES5, NRP1, PAX6, PROX1, SALL1, SEMA3A, SOX1, UBB, WNT5A]
GO:0021889	olfactory bulb interneuron differentiation	0.0399033	1	2.2972e-05	0.0119225	[4, 5, 6, 7, 8, 9, 10, 11, 12]	Group0308	23.0769	3	[ARX, SALL1, WNT5A]
GO:0060439	trachea morphogenesis	1.70523e-05	0.0260388	2.52424e-06	0.00146658	[4, 5, 6, 7]	Group0309	54.5455	6	[BMP4, CTNNB1, LRP6, MAP2K1, TGFBR2, WNT7B]
GO:0060856	establishment of blood-brain barrier	0.000682691	0.834932	2.52424e-06	0.00146658	[4, 5, 6, 7]	Group0309	38.4615	5	[CTNNB1, DMD, ENG, TRPV1, WNT7B]
GO:0014045	establishment of endothelial blood-brain barrier	0.00383291	1	2.52424e-06	0.00146658	[5, 6, 7, 8, 9]	Group0309	50	3	[CTNNB1, ENG, WNT7B]
GO:0022009	central nervous system vasculogenesis	0.000840511	1	2.52424e-06	0.00146658	[5, 6, 7, 8, 9, 10, 11]	Group0309	75	3	[CTNNB1, ENG, WNT7B]
GO:0007162	negative regulation of cell adhesion	1.07868e-08	2.08185e-05	3.13062e-13	2.42936e-10	[3, 4, 5]	Group0310	15.1515	45	[ABAT, ABL1, ACVRL1, ADIPOQ, AKT1, ANGPT1, APOA1, BMP2, BMP4, CASK, CCL21, CD80, CDH1, CDKN2A, CLASP2, CXCL12, CYP1B1, DLC1, DSCAM, EPCAM, ERBB3, FZD7, FZR1, GLI3, JAG1, JAM3, LRP1, NF1, NOTCH1, NOTCH4, NRG1, PLXND1, POSTN, PRKG1, PTEN, PTPN11, PTPRC, RASA1, RHOA, SRC, TGFB1, THBS1, TNNC1, VEGFA, WNT1]
GO:0022407	regulation of cell-cell adhesion	7.68717e-09	1.49439e-05	3.13062e-13	2.42936e-10	[4, 5]	Group0310	13.3929	60	[ABAT, ABL1, ADAM19, ADIPOQ, AKT1, ANK3, APOA1, BMP2, BMP4, CAV1, CCL21, CD44, CD80, CDC42, CDH1, CDKN2A, CELSR2, CITED2, CXCL12, EFNB1, EPCAM, EPO, ETS1, F11R, FZR1, GATA3, GLI2, GLI3, HAS2, IGF2, JAG1, LEF1, NODAL, NOTCH1, NOTCH4, PAK2, PRKG1, PTPN11, PTPN23, PTPRC, PYCARD, RAC1, RARA, RHOA, SELE, SOX12, SOX13, SOX4, SRC, TENM3, TGFB1, TGFBR2, TIMP1, TNF, VEGFA, WNT1, WNT3A, WNT4, WNT5A, ZBTB16]
GO:0022408	negative regulation of cell-cell adhesion	0.00304607	1	3.13062e-13	2.42936e-10	[4, 5, 6]	Group0310	11.6402	22	[ABAT, ABL1, ADIPOQ, AKT1, APOA1, BMP2, BMP4, CCL21, CD80, CDH1, CDKN2A, CXCL12, EPCAM, FZR1, GLI3, JAG1, NOTCH1, NOTCH4, PRKG1, TGFB1, VEGFA, WNT1]
GO:1903038	negative regulation of leukocyte cell-cell adhesion	1	1	3.13062e-13	2.42936e-10	[5, 6, 7]	Group0310	6.01504	8	[AKT1, BMP4, CCL21, CD80, CDKN2A, CXCL12, GLI3, TGFB1]
GO:0042113	B cell activation	0.142973	1	3.32838e-05	0.0168416	[4, 5]	Group0311	7.88732	28	[ABL1, AHR, CDKN2A, DLL1, EP300, ID2, IGHG4, LEF1, LFNG, LRRC8A, MEF2C, MNDA, NFATC2, NOTCH2, PTPRC, RBPJ, S100A8, S100A9, SFRP1, STAT6, TCF3, TCF7L1, TGFB1, TP53, TSHR, WNT3A, ZFP36L1, ZFP36L2]
GO:0002312	B cell activation involved in immune response	0.350184	1	3.32838e-05	0.0168416	[5, 6]	Group0311	8.43373	7	[ABL1, DLL1, LFNG, NOTCH2, PTPRC, STAT6, TGFB1]
GO:0030098	lymphocyte differentiation	1.13526e-08	2.18992e-05	3.32838e-05	0.0168416	[4, 5, 6, 7, 8, 9]	Group0311	13.9474	53	[ABL1, BMP4, BRAF, CD80, CDKN2A, CHD7, CTNNB1, DLL1, DLL4, EP300, FOXP1, FZD7, FZD8, GATA3, GLI2, GLI3, ID2, IL27, JMJD6, LEF1, LFNG, LRRC8A, MERTK, NFATC2, NOTCH2, PRDM1, PTPRC, RARA, RBPJ, RHOA, RIPK3, RNF41, SFRP1, SOD1, SOS1, SOX12, SOX13, SOX4, SRF, STAT6, TCF3, TCF7L1, TGFB1, TGFBR2, TP53, TSC1, TSHR, WNT1, WNT4, ZBTB16, ZFP36L1, ZFP36L2, ZFPM1]
GO:0030183	B cell differentiation	0.01148	1	3.32838e-05	0.0168416	[5, 6, 7, 8, 9, 10]	Group0311	11.5108	16	[ABL1, DLL1, EP300, ID2, LFNG, LRRC8A, NOTCH2, PTPRC, RBPJ, SFRP1, TCF3, TCF7L1, TP53, TSHR, ZFP36L1, ZFP36L2]
GO:0009888	tissue development	4.09047e-110	1.16619e-106	4.09047e-110	4.11092e-107	[3]	Group0312	18.593	407	[ABL1, ACTA1, ACTA2, ACTC1, ACTG1, ACVR1, ACVR2B, ACVRL1, ADAMTS9, ADARB1, ADGRV1, ADIPOQ, AGR2, AHI1, AKT1, ALDH1A2, ALDOC, ALPK3, AMER1, ANKRD1, ARID1A, ARX, ATP2A2, AXIN2, BARX1, BBS2, BCCIP, BCL9, BCOR, BMP1, BMP2, BMP4, BMPR1A, BMPR2, BNC2, BTRC, BVES, CACYBP, CALR, CAPNS1, CAV1, CAV3, CBR1, CCDC39, CCDC40, CCNO, CD44, CDC42, CDH2, CDH3, CDH5, CDK4, CELSR2, CELSR3, CEP152, CEP290, CFL1, CFL2…
GO:0060429	epithelium development	2.16468e-88	6.14987e-85	4.09047e-110	4.11092e-107	[4]	Group0312	21.1176	291	[ABL1, ACTA2, ACTG1, ACVR1, ACVR2B, ACVRL1, ADIPOQ, AGR2, AHI1, AKT1, ALDH1A2, ALDOC, ARID1A, ARX, AXIN2, BARX1, BCCIP, BMP2, BMP4, BMPR1A, BMPR2, BTRC, CAPNS1, CAV1, CAV3, CBR1, CCDC39, CCDC40, CCNO, CD44, CDC42, CDH2, CDH3, CDH5, CELSR2, CELSR3, CEP152, CEP290, CFL1, CHD7, CITED2, CLASP1, CLASP2, CLDN5, CNN3, COL18A1, CPLANE1, CRB2, CST3, CTNNB1, CTSH, CYP1A1, CYR61, DAAM1, DAG1, DCHS1, DKK4, D…
GO:0030855	epithelial cell differentiation	1.41581e-43	3.8963e-40	4.09047e-110	4.11092e-107	[4, 5]	Group0312	19.8773	162	[ABL1, ACTA2, ACVR1, ACVR2B, ACVRL1, ADIPOQ, AGR2, AHI1, AKT1, ALDOC, ARX, BARX1, BCCIP, BMP2, BMP4, BMPR2, CAPNS1, CAV1, CBR1, CCNO, CDC42, CDH2, CDH3, CDH5, CEP152, CLDN5, CNN3, COL18A1, CST3, CTNNB1, CYP1A1, DLL1, DMD, DSP, E2F4, ENG, ESR1, ETV2, EZH2, F11R, FAM20C, FGF10, FGF2, FGF8, FGFR1, FGFR2, FLNA, FOXC1, FOXC2, FOXF1, FRZB, FZD1, FZD2, FZD7, FZR1, GATA3, GATA4, GATA5, GATA6, GLI1, GREM1…
GO:0002064	epithelial cell development	7.67671e-19	1.8355e-15	4.09047e-110	4.11092e-107	[4, 5, 6]	Group0312	23.7069	55	[ACTA2, ADIPOQ, BMP4, CDH5, CLDN5, COL18A1, CST3, CTNNB1, DLL1, DMD, E2F4, ENG, ESR1, F11R, FGFR1, FLNA, FOXC2, GRHL2, GSK3B, GSTM3, HIF1A, HNF1A, HYDIN, ID1, IQGAP1, JAG1, NOTCH1, NOTCH2, NOTCH4, NPHS1, NPHS2, PAX6, PDE2A, PRDM1, PROX1, RARA, RARB, RARG, ROBO4, ROCK1, ROCK2, SHROOM3, SMO, SOD1, SOX18, SOX8, SOX9, STRC, TNF, TYMS, VEGFA, WDPCP, WNT5A, WNT5B, WNT7B]
GO:0045683	negative regulation of epidermis development	2.52424e-06	0.00418014	1.64232e-18	1.38119e-15	[3, 4, 5, 6]	Group0313	40.9091	9	[CDH3, DKK4, DLL1, EZH2, GRHL2, HES5, MSX2, NOTCH1, SMO]
GO:0030856	regulation of epithelial cell differentiation	1.69993e-17	4.00844e-14	1.64232e-18	1.38119e-15	[4, 5, 6]	Group0313	27.3885	43	[ACVRL1, ADIPOQ, AHI1, BMP4, CAV1, CDH5, CLDN5, CTNNB1, DLL1, ETV2, EZH2, F11R, FGF2, FOXC1, FRZB, GATA3, GRHL2, GSK3B, HES5, HEY2, ID1, JAG1, MAFF, MESP1, MMP9, MSX2, NODAL, NOTCH1, NOTCH4, PAX6, PAX8, PTCH1, PTCH2, ROCK1, ROCK2, SMO, SOX9, TBX3, TMEM100, TNF, VEGFA, ZEB2, ZFP36L1]
GO:0030857	negative regulation of epithelial cell differentiation	2.94211e-12	6.3373e-09	1.64232e-18	1.38119e-15	[4, 5, 6, 7]	Group0313	40	20	[ACVRL1, CAV1, CTNNB1, DLL1, EZH2, FRZB, GRHL2, GSK3B, HES5, ID1, JAG1, MMP9, MSX2, NODAL, NOTCH1, NOTCH4, SMO, SOX9, TBX3, VEGFA]
GO:0045605	negative regulation of epidermal cell differentiation	0.000149738	0.20559	1.64232e-18	1.38119e-15	[4, 5, 6, 7, 8]	Group0313	40	6	[DLL1, EZH2, GRHL2, HES5, MSX2, NOTCH1]
GO:0043254	regulation of protein-containing complex assembly	6.15993e-05	0.0887031	6.15993e-05	0.0304301	[4, 5, 6]	Group0314	10.7216	52	[ABCA1, ABL1, ADD2, ATR, AVIL, CAPZB, CAV3, CCK, CCL21, CD36, CDC42, CDH5, CDK5RAP2, CHAF1B, CLASP1, DDB2, DDX3X, ELN, EP300, ESR1, GSK3B, GSN, HAX1, ISL1, JAM3, MAPT, MECP2, MKKS, NIN, NPHS1, NRG1, PPP1R9A, PTPN11, PYCARD, RAC1, RAF1, RASA1, RHOA, RICTOR, SMAD6, SNCA, SOST, SPTBN5, SRC, TBX20, TGFB1, TNF, TP53, TRAF3IP1, VEGFA, VPS35, WASHC5]
GO:0031333	negative regulation of protein-containing complex assembly	0.000305768	0.397804	6.15993e-05	0.0304301	[4, 5, 6, 7]	Group0314	14.2857	21	[ADD2, AVIL, CAPZB, CDC42, CDH5, DDX3X, EP300, GSK3B, GSN, ISL1, JAM3, MKKS, RAF1, SMAD6, SNCA, SOST, SPTBN5, SRC, TBX20, TRAF3IP1, VPS35]
GO:0032272	negative regulation of protein polymerization	0.151189	1	6.15993e-05	0.0304301	[5, 6, 7, 8, 9]	Group0314	10	8	[ADD2, AVIL, CAPZB, CDH5, GSN, MKKS, SNCA, SPTBN5]
GO:0030837	negative regulation of actin filament polymerization	0.283052	1	6.15993e-05	0.0304301	[5, 6, 7, 8, 9, 10, 11]	Group0314	9.375	6	[ADD2, AVIL, CAPZB, GSN, MKKS, SPTBN5]
GO:0002065	columnar/cuboidal epithelial cell differentiation	3.62553e-19	8.70127e-16	3.62553e-19	3.08533e-16	[5, 6]	Group0315	32.2581	40	[ABL1, AGR2, BCCIP, BMP2, BMP4, CDH2, DLL1, FAM20C, FGF8, FGFR1, FGFR2, GATA4, GATA5, GATA6, GSK3B, HES5, HEY2, HIF1A, HNF1A, JAG1, NODAL, NOTCH1, PAX6, PRDM1, PROX1, RARA, RARB, RARG, RBPJ, RXRA, SMO, SOD1, SOX11, SOX4, STRC, TYMS, WDPCP, WNT11, WNT4, WNT5A]
GO:0002066	columnar/cuboidal epithelial cell development	1.21067e-07	0.000221553	3.62553e-19	3.08533e-16	[5, 6, 7]	Group0315	26.9841	17	[BMP4, DLL1, FGFR1, GSK3B, HIF1A, HNF1A, PAX6, PRDM1, RARA, RARB, RARG, SMO, SOD1, STRC, TYMS, WDPCP, WNT5A]
GO:0002067	glandular epithelial cell differentiation	1.44884e-10	2.99476e-07	3.62553e-19	3.08533e-16	[6, 7]	Group0315	35.1852	19	[AGR2, BMP2, BMP4, DLL1, FGF8, FGFR2, GATA6, GSK3B, HNF1A, NOTCH1, PAX6, PROX1, RARA, RARB, RARG, RXRA, SMO, WNT4, WNT5A]
GO:0060563	neuroepithelial cell differentiation	1.74912e-11	3.70288e-08	3.62553e-19	3.08533e-16	[6, 7]	Group0315	35	21	[ABL1, BCCIP, BMP2, CDH2, DLL1, FAM20C, FGF8, FGFR1, HES5, HEY2, JAG1, NODAL, NOTCH1, RBPJ, SOD1, SOX11, SOX4, STRC, WDPCP, WNT11, WNT4]
GO:0043393	regulation of protein binding	1.36618e-10	2.82526e-07	2.02059e-12	1.53565e-09	[4]	Group0316	18.3857	41	[ABL1, ACE, ADD2, ADIPOQ, AKT1, ANGPT1, APP, ATP2A2, BMP2, BMP4, CAV1, CDC42, CLDN5, CSNK1E, DVL1, EFHB, EP300, GSK3B, ID1, LEF1, LFNG, LRP1, MMP9, NRP1, PKD1, PLXND1, PPP2CA, PPP2CB, PRKN, PSEN1, RFNG, ROCK1, SMARCD3, SRC, TCF7L2, TGFBR1, TGFBR3, TIAM1, WNT3A, WNT5A, ZFPM1]
GO:0051100	negative regulation of binding	3.74979e-06	0.0061084	2.02059e-12	1.53565e-09	[4]	Group0316	15.5556	28	[ACE, ADIPOQ, AKT1, ATP2A2, CAV1, CSNK1E, DVL1, EFHB, GSK3B, HAND1, HAND2, HDAC2, HEY1, HEY2, ID1, ID2, JUN, LEF1, MSX1, MSX2, NEK2, PER2, PPP3CA, PSEN1, ROCK1, SMO, SOX11, ZFPM1]
GO:0032091	negative regulation of protein binding	0.0243416	1	2.02059e-12	1.53565e-09	[5]	Group0316	11.7117	13	[ACE, ADIPOQ, AKT1, ATP2A2, CAV1, CSNK1E, DVL1, EFHB, GSK3B, ID1, LEF1, ROCK1, ZFPM1]
GO:0032436	positive regulation of proteasomal ubiquitin-dependent protein catabolic process	0.0244569	1	2.02059e-12	1.53565e-09	[7, 8, 9, 10, 11, 12]	Group0316	12.0879	11	[AKT1, CAV1, CSNK1A1, CSNK1D, CSNK1E, DVL1, FZR1, GCLC, GSK3B, PRKN, PSEN1]
GO:0043932	ossification involved in bone remodeling	0.00200659	1	2.93242e-06	0.00169201	[3, 4]	Group0317	60	3	[PTN, TGFB1, TGFB3]
GO:1901654	response to ketone	2.39133e-06	0.00396483	2.93242e-06	0.00169201	[4]	Group0317	14.8649	33	[AHR, AKT1, CALR, CAV1, CCL21, CDK4, EDN1, EGFR, EPO, FECH, FOXO1, GJB2, IFNAR1, KCNJ11, KLF2, MAP4K1, MYC, NTRK3, OPA1, PTN, ROCK2, SFRP1, SIRT1, SOX10, SRC, TGFB1, TGFB2, TGFB3, TGFBR3, THBS1, TIMP1, TNNC1, TYMS]
GO:0032570	response to progesterone	0.000414671	0.52912	2.93242e-06	0.00169201	[4, 5, 6]	Group0317	21.2766	10	[CAV1, GJB2, PTN, SOX10, SRC, TGFB1, TGFB2, TGFB3, THBS1, TYMS]
GO:0010936	negative regulation of macrophage cytokine production	0.00200659	1	2.93242e-06	0.00169201	[5, 6, 7, 8, 9, 10]	Group0317	60	3	[TGFB1, TGFB2, TGFB3]
GO:0032675	regulation of interleukin-6 production	0.495866	1	0.132724	1	[4, 5, 6, 7]	Group0318	7.18954	11	[APP, CD36, F2R, ISL1, KLF2, PTPN11, PYCARD, SOS1, TNF, TWIST1, WNT5A]
GO:1901031	regulation of response to reactive oxygen species	0.0432587	1	0.132724	1	[5, 6]	Group0318	13.9535	6	[CD36, DHFR, FBLN5, SESN1, SOS1, TNF]
GO:0032715	negative regulation of interleukin-6 production	0.760988	1	0.132724	1	[4, 5, 6, 7, 8]	Group0318	6.38298	3	[KLF2, SOS1, TNF]
GO:0060693	regulation of branching involved in salivary gland morphogenesis	0.000442047	0.560958	0.132724	1	[4, 5, 6, 7, 8, 9, 10]	Group0318	41.6667	5	[FGF10, FGFR1, PDGFA, SOS1, TNF]
GO:0043462	regulation of ATPase activity	3.68195e-05	0.0543088	3.68195e-05	0.0185202	[5]	Group0319	19.0476	16	[ALDOB, ATP5IF1, CNN3, FGF10, MCM7, MYBPC3, MYH6, MYL3, SIRT1, TNNC1, TNNI3, TNNT2, TP53, TPM1, TPM2, TSC1]
GO:0032780	negative regulation of ATPase activity	7.19076e-06	0.0114189	3.68195e-05	0.0185202	[6]	Group0319	42.1053	8	[ATP5IF1, CNN3, MCM7, SIRT1, TNNI3, TNNT2, TP53, TSC1]
GO:0051095	regulation of helicase activity	0.0399033	1	3.68195e-05	0.0185202	[6]	Group0319	23.0769	3	[MCM7, SIRT1, TP53]
GO:0051097	negative regulation of helicase activity	0.00383291	1	3.68195e-05	0.0185202	[7]	Group0319	50	3	[MCM7, SIRT1, TP53]
GO:0033554	cellular response to stress	3.61808e-19	8.68701e-16	9.99671e-20	8.55719e-17	[3]	Group0320	10.6557	234	[ABL1, ADNP2, AGR2, AKT1, AKT3, ANKRD1, APC, APOA1, APP, ATP2A2, ATP5IF1, ATR, AXIN1, AXIN2, BCCIP, BMP2, BMPR1A, BMPR2, BRAF, BRCA1, BTRC, CALR, CANX, CAV1, CAV3, CBS, CCL21, CD36, CD44, CDC42, CDC45, CDK2, CDKN2A, CETN1, CHAF1B, CITED2, CNOT1, CNOT2, COL4A3BP, COMT, COPS5, CREBBP, CRKL, CSNK1E, CST3, CTH, CTNNB1, CXCL12, CYCS, CYP1B1, DAG1, DDB2, DDX3X, DHFR, DNM2, DONSON, DSCAM, DVL2, DYSF, E2…
GO:0080134	regulation of response to stress	5.60572e-15	1.27362e-11	9.99671e-20	8.55719e-17	[3, 4]	Group0320	11.0104	170	[ABAT, ABCB1, ABL1, ACTG1, ADAR, ADIPOQ, AGR2, AGTR1, AKT1, AKT3, ANKRD1, APOA1, APP, ATP2B4, ATR, AXIN1, AXIN2, BMP2, BMPR1A, BRAF, BRCA1, BTRC, CALCRL, CASK, CAV1, CAV3, CCK, CCL21, CD36, CD44, CDC42, CDH5, CDKN2A, CLASP1, CLASP2, COPS5, CREBBP, CTNNB1, CXCL12, DHFR, DVL2, EDN1, EGFR, EP300, EPO, ESR1, ETS1, F11R, F2R, FABP4, FBLN5, FGF10, FGF19, FGF2, FLT4, FMR1, FOXC2, FOXF1, FOXM1, FOXO1, FO…
GO:0006974	cellular response to DNA damage stimulus	0.00665477	1	9.99671e-20	8.55719e-17	[4]	Group0320	8.20569	75	[ABL1, AKT1, ANKRD1, APC, ATR, AXIN2, BCCIP, BRCA1, CD44, CDC45, CDK2, CETN1, CHAF1B, CNOT1, CNOT2, COPS5, CSNK1E, CXCL12, DDB2, DONSON, DSCAM, E2F4, EGFR, EP300, FANCI, FANCL, FANCM, FEN1, FGF10, FMR1, FOXM1, FOXO1, FOXP1, FZR1, HMGB2, HNRNPK, HUWE1, IGHMBP2, MAPT, MC1R, MCM7, MGMT, MNDA, MSX1, MYC, NFATC2, NIPBL, NONO, PDS5A, PDS5B, PLAGL1, POLA1, PSEN1, PTPN11, PYCARD, RFC1, S100A8, S100A9, SE…
GO:0080135	regulation of cellular response to stress	1.23321e-12	2.67484e-09	9.99671e-20	8.55719e-17	[3, 4, 5]	Group0320	12.6743	100	[ABL1, AGR2, AKT1, AKT3, ANKRD1, APP, ATR, AXIN1, AXIN2, BMP2, BMPR1A, BRAF, BRCA1, CAV1, CAV3, CCL21, CD36, CD44, CDC42, CDKN2A, COPS5, CREBBP, CTNNB1, CXCL12, DHFR, DVL2, EDN1, EGFR, EP300, EPO, FBLN5, FGF10, FGF19, FLT4, FMR1, FOXM1, FOXO1, FZD1, FZD7, FZD8, GATA4, GSK3B, GSTP1, HAND2, HDAC3, HIF1A, HNRNPK, HRAS, HSBP1, KRAS, KREMEN1, LRP1, MAP2K1, MAP2K2, MAP3K7, MAP4K1, MAPT, MDFIC, MGMT, MI…
GO:0042092	type 2 immune response	0.73314	1	0.0722607	1	[3]	Group0321	7.5	3	[GATA3, RARA, STAT6]
GO:0002828	regulation of type 2 immune response	0.440519	1	0.0722607	1	[4, 5]	Group0321	9.375	3	[GATA3, RARA, STAT6]
GO:0033598	mammary gland epithelial cell proliferation	0.00961079	1	0.0722607	1	[4, 6, 7, 8, 9]	Group0321	19.3548	6	[BTRC, ESR1, GATA3, ID2, STAT6, WNT5A]
GO:0060751	branch elongation involved in mammary gland duct branching	0.00383291	1	0.0722607	1	[5, 6, 7, 8, 9, 10, 11]	Group0321	50	3	[ESR1, TGFB1, WNT5A]
GO:0033627	cell adhesion mediated by integrin	0.00421806	1	0.00421806	1	[3]	Group0322	15.0685	11	[CCL21, CRKL, CYP1B1, EFNA1, FBN1, FOXC2, JAM3, NRG1, PTPN11, SFRP2, TGFB2]
GO:0033628	regulation of cell adhesion mediated by integrin	0.000697753	0.851956	0.00421806	1	[4, 5]	Group0322	20	10	[CCL21, CRKL, CYP1B1, EFNA1, FOXC2, JAM3, NRG1, PTPN11, SFRP2, TGFB2]
GO:0033629	negative regulation of cell adhesion mediated by integrin	0.00610483	1	0.00421806	1	[4, 5, 6]	Group0322	30.7692	4	[CYP1B1, JAM3, NRG1, PTPN11]
GO:0033630	positive regulation of cell adhesion mediated by integrin	0.0405767	1	0.00421806	1	[4, 5, 6]	Group0322	18.1818	4	[CCL21, FOXC2, SFRP2, TGFB2]
GO:0034405	response to fluid shear stress	7.95816e-10	1.60039e-06	1.01929e-10	7.40007e-08	[3]	Group0323	41.6667	15	[ABCA1, AKT1, CITED2, ETS1, GJA1, HAS2, HDAC3, KLF2, MEF2C, NOS3, PKD1, SMAD6, SRC, TGFB1, TGFB3]
GO:0043932	ossification involved in bone remodeling	0.00200659	1	1.01929e-10	7.40007e-08	[3, 4]	Group0323	60	3	[PTN, TGFB1, TGFB3]
GO:0034616	response to laminar fluid shear stress	9.4677e-05	0.133211	1.01929e-10	7.40007e-08	[4]	Group0323	42.8571	6	[ABCA1, ETS1, KLF2, SMAD6, TGFB1, TGFB3]
GO:0010936	negative regulation of macrophage cytokine production	0.00200659	1	1.01929e-10	7.40007e-08	[5, 6, 7, 8, 9, 10]	Group0323	60	3	[TGFB1, TGFB2, TGFB3]
GO:0035112	genitalia morphogenesis	0.00352848	1	2.51515e-09	1.72791e-06	[3, 4, 5, 6, 7, 8]	Group0324	27.7778	5	[CTNNB1, FGF10, LRP6, NIPBL, RBP4]
GO:0048806	genitalia development	4.17237e-10	8.47826e-07	2.51515e-09	1.72791e-06	[4, 5, 6, 7]	Group0324	35.2941	18	[CHD7, CTNNB1, ESR1, FGF10, FGF8, GREB1L, LRP2, LRP6, MERTK, NIPBL, PDGFRA, PKD1, PTPN11, RBP4, STRA6, TBX3, WNT5A, WT1]
GO:0007063	regulation of sister chromatid cohesion	0.0468492	1	2.51515e-09	1.72791e-06	[4, 5, 6, 7, 8]	Group0324	17.3913	4	[AXIN2, CTNNB1, FEN1, NIPBL]
GO:0060059	embryonic retina morphogenesis in camera-type eye	0.00979405	1	2.51515e-09	1.72791e-06	[4, 5, 6, 8, 9, 10, 11]	Group0324	37.5	3	[LRP6, PROX1, RBP4]
GO:0035136	forelimb morphogenesis	1.00023e-08	1.93545e-05	8.50707e-14	6.68656e-11	[5, 6, 7]	Group0325	35.7143	15	[ALDH1A2, CACNA1C, CTNNB1, MSX1, MSX2, NIPBL, RDH10, SHOX2, TBX3, TBX5, TFAP2B, TWIST1, WNT3, WNT9A, ZBTB16]
GO:0035137	hindlimb morphogenesis	2.85372e-10	5.82444e-07	8.50707e-14	6.68656e-11	[5, 6, 7]	Group0325	41.0256	16	[BMP4, BMPR1A, CHD7, CTNNB1, FGF8, MSX1, MSX2, NOTCH1, PTCH1, RARB, RARG, TBX3, TFAP2B, TWIST1, WNT3, ZBTB16]
GO:0035115	embryonic forelimb morphogenesis	3.75835e-08	7.05442e-05	8.50707e-14	6.68656e-11	[6, 7, 8]	Group0325	38.2353	13	[ALDH1A2, CACNA1C, CTNNB1, MSX1, MSX2, NIPBL, RDH10, SHOX2, TBX3, TBX5, TWIST1, WNT3, WNT9A]
GO:0035116	embryonic hindlimb morphogenesis	9.90447e-09	1.91751e-05	8.50707e-14	6.68656e-11	[6, 7, 8]	Group0325	41.9355	13	[BMP4, CHD7, CTNNB1, FGF8, MSX1, MSX2, NOTCH1, RARB, RARG, TBX3, TWIST1, WNT3, ZBTB16]
GO:0035303	regulation of dephosphorylation	1.32737e-05	0.0205344	1.32737e-05	0.00714124	[6, 7]	Group0326	13.9013	31	[B3GAT3, BMP2, CDH5, CEP192, DLC1, GSK3B, HTT, IQGAP1, MEF2C, MRTFB, MYOZ1, PPP2R2A, PPP2R2B, PPP2R5A, PPP2R5C, PPP2R5D, PPP2R5E, PTN, PTPRC, RCAN1, RIPK3, ROCK1, ROCK2, SHOC2, SMAD3, SRC, SYTL2, TGFB1, TGFB2, TNF, TSC1]
GO:0035306	positive regulation of dephosphorylation	0.00144472	1	1.32737e-05	0.00714124	[6, 7, 8]	Group0326	17.1875	11	[BMP2, CDH5, DLC1, MEF2C, PPP2R5A, PPP2R5D, PTPRC, RIPK3, SMAD3, SRC, TGFB1]
GO:0010922	positive regulation of phosphatase activity	0.0575097	1	1.32737e-05	0.00714124	[6, 7, 8, 9]	Group0326	14.2857	5	[BMP2, MEF2C, PTPRC, RIPK3, SMAD3]
GO:0035307	positive regulation of protein dephosphorylation	0.123575	1	1.32737e-05	0.00714124	[6, 7, 8, 9]	Group0326	12	6	[CDH5, DLC1, PPP2R5A, PPP2R5D, PTPRC, TGFB1]
GO:0010256	endomembrane system organization	0.0504397	1	0.14927	1	[4]	Group0327	8.21053	39	[ABCA1, AKT1, ANK3, ARFGEF2, ATP2A2, CAV1, CAV3, CDC42, CLASP1, CLASP2, COL4A3BP, CSNK1A1, CSNK1D, DNM2, DYNC2H1, DYSF, F2R, GSN, HTT, LMNA, MAP2K1, MAP2K2, MOSPD3, MYRF, PPP2CA, PPP2R2A, PRKN, PTEN, PTPRC, SLC4A1, SOD1, SPTBN5, STX18, SUN1, TGFB2, TJAP1, TMEM43, TRDN, ZW10]
GO:0061024	membrane organization	0.0993478	1	0.14927	1	[4]	Group0327	7.27273	72	[ABCA1, ABCB1, ACTG1, AKT1, ANK3, APOA1, APOB, ATP2A2, ATP5IF1, ATP5PO, CALR, CAV1, CAV3, CD36, CDC42, CDH2, CLTCL1, COL4A3BP, CRKL, CSNK1D, DNM2, DVL1, DVL2, DYSF, EGFR, EPS15, FOLR1, GCLC, GSK3B, GSN, IFNAR1, IGHG4, LMNA, LRP2, MOSPD3, MYC, MYRF, NOX5, OPA1, PI4KA, PLTP, PPP2CA, PPP2R2A, PRKN, PTEN, PTN, PTPRC, RAC1, RCC1L, RHOA, SLC25A5, SLC4A1, SMURF1, SNAP29, SNAP91, SNCA, SOD1, STAP1, STX18…
GO:0007009	plasma membrane organization	0.0102257	1	0.14927	1	[5]	Group0327	12.1739	14	[AKT1, ANK3, ATP2A2, CAV1, CAV3, DNM2, DYSF, GSN, MYRF, PTEN, PTPRC, SLC4A1, SOD1, TGFB2]
GO:0007030	Golgi organization	0.121452	1	0.14927	1	[5]	Group0327	9.15033	14	[CDC42, CLASP1, CLASP2, CSNK1A1, CSNK1D, DNM2, DYNC2H1, HTT, MAP2K1, MAP2K2, SPTBN5, STX18, TJAP1, ZW10]
GO:0061178	regulation of insulin secretion involved in cellular response to glucose stimulus	0.417472	1	0.0171514	1	[3, 4, 5, 6, 7, 8, 9, 10, 11]	Group0328	8.19672	5	[HIF1A, LRP1, LRP5, RAC1, TIAM1]
GO:0035773	insulin secretion involved in cellular response to glucose stimulus	0.323943	1	0.0171514	1	[4, 6, 7, 8, 9, 10]	Group0328	8.4507	6	[HIF1A, LRP1, LRP5, RAC1, RAF1, TIAM1]
GO:0035774	positive regulation of insulin secretion involved in cellular response to glucose stimulus	0.488238	1	0.0171514	1	[3, 4, 5, 6, 7, 8, 9, 10, 11, 12]	Group0328	8.10811	3	[HIF1A, LRP1, RAC1]
GO:0032024	positive regulation of insulin secretion	0.0180828	1	0.0171514	1	[5, 6, 7, 8, 9, 10, 11]	Group0328	12.9412	11	[ABAT, GJA1, GLUL, HIF1A, ISL1, LRP1, PFKFB2, RAC1, RBP4, SOX4, TCF7L2]
GO:0072201	negative regulation of mesenchymal cell proliferation	3.8342e-05	0.056286	8.78981e-06	0.00484318	[4, 5, 6]	Group0329	62.5	5	[BMP4, LMNA, PTN, WNT11, WNT5A]
GO:0035844	cloaca development	0.000840511	1	8.78981e-06	0.00484318	[3, 5, 6, 7, 8]	Group0329	75	3	[AHI1, BMP4, WNT11]
GO:0072176	nephric duct development	0.000474766	0.600104	8.78981e-06	0.00484318	[4, 5, 6, 7, 8, 9]	Group0329	33.3333	6	[AHI1, BMP4, GATA3, GREB1L, PKD1, WNT11]
GO:0072178	nephric duct morphogenesis	0.0399033	1	8.78981e-06	0.00484318	[5, 6, 7, 8, 9, 10]	Group0329	23.0769	3	[AHI1, BMP4, GATA3]
GO:0060538	skeletal muscle organ development	1.09576e-16	2.5586e-13	1.09576e-16	8.93045e-14	[5, 6, 7]	Group0330	25.1397	45	[ACTA1, ANKRD1, BCL9, BVES, CAV1, CFL2, CITED2, CTNNB1, DLL1, DMD, ELN, EP300, EPAS1, HEYL, MAFF, MEF2C, MEF2D, MEOX2, MYLPF, MYOCD, MYOD1, MYOM2, MYOZ1, NF1, NOTCH1, NPHS1, NR2F2, PHOX2B, PPP3CA, RBFOX1, RCAN1, RHOA, SHOX2, SMO, SMYD1, SOX11, SOX8, STRA6, TAZ, TBX1, TGFB1, TWIST1, WNT3A, WT1, XK]
GO:0007519	skeletal muscle tissue development	4.14242e-16	9.60627e-13	1.09576e-16	8.93045e-14	[6, 7, 8]	Group0330	25.2941	43	[ACTA1, ANKRD1, BCL9, BVES, CAV1, CFL2, CITED2, CTNNB1, DLL1, DMD, ELN, EP300, EPAS1, HEYL, MAFF, MEF2C, MEF2D, MEOX2, MYLPF, MYOCD, MYOD1, MYOM2, MYOZ1, NF1, NOTCH1, NPHS1, NR2F2, PHOX2B, PPP3CA, RBFOX1, RCAN1, RHOA, SHOX2, SMO, SMYD1, SOX11, SOX8, TAZ, TBX1, TGFB1, TWIST1, WNT3A, XK]
GO:0035914	skeletal muscle cell differentiation	1.84612e-07	0.000334148	1.09576e-16	8.93045e-14	[4, 7, 8, 9]	Group0330	25	18	[ANKRD1, BCL9, CITED2, EPAS1, HEYL, MAFF, MEF2C, MEF2D, MYOCD, MYOD1, NOTCH1, PHOX2B, RBFOX1, SMYD1, SOX11, SOX8, TBX1, WNT3A]
GO:0048641	regulation of skeletal muscle tissue development	0.000129734	0.179552	1.09576e-16	8.93045e-14	[5, 6, 7, 8, 9]	Group0330	22.449	11	[CTNNB1, DLL1, MEF2C, MYOCD, MYOD1, RBFOX1, SHOX2, TBX1, TGFB1, TWIST1, WNT3A]
GO:0051446	positive regulation of meiotic cell cycle	0.00251991	1	0.000344883	0.158991	[3, 4, 5, 6]	Group0331	25	6	[LFNG, MSX1, MSX2, PRDM7, WNT4, WNT5A]
GO:0045836	positive regulation of meiotic nuclear division	0.00100937	1	0.000344883	0.158991	[4, 5, 6, 7, 8, 9]	Group0331	35.7143	5	[MSX1, MSX2, PRDM7, WNT4, WNT5A]
GO:0040037	negative regulation of fibroblast growth factor receptor signaling pathway	0.00455343	1	0.000344883	0.158991	[4, 5, 6, 7, 8, 9, 10]	Group0331	26.3158	5	[FGF2, GATA3, THBS1, WNT4, WNT5A]
GO:0038030	non-canonical Wnt signaling pathway via MAPK cascade	0.00640724	1	0.000344883	0.158991	[6, 7, 8, 9]	Group0331	42.8571	3	[FZD7, WNT4, WNT5A]
GO:0043032	positive regulation of macrophage activation	0.237908	1	0.0143065	1	[4, 5, 6, 7]	Group0332	10.7143	3	[STAP1, THBS1, WNT5A]
GO:0040036	regulation of fibroblast growth factor receptor signaling pathway	0.00308216	1	0.0143065	1	[4, 5, 6, 7, 8, 9]	Group0332	21.2121	7	[CTNNB1, FAM20C, FGF2, GATA3, THBS1, WNT4, WNT5A]
GO:0040037	negative regulation of fibroblast growth factor receptor signaling pathway	0.00455343	1	0.0143065	1	[4, 5, 6, 7, 8, 9, 10]	Group0332	26.3158	5	[FGF2, GATA3, THBS1, WNT4, WNT5A]
GO:0038030	non-canonical Wnt signaling pathway via MAPK cascade	0.00640724	1	0.0143065	1	[6, 7, 8, 9]	Group0332	42.8571	3	[FZD7, WNT4, WNT5A]
GO:0019730	antimicrobial humoral response	0.477344	1	0.671164	1	[3, 4, 5]	Group0333	4.28571	6	[KRT6A, LYZ, NRG1, PPBP, S100A8, S100A9]
GO:0042742	defense response to bacterium	0.155362	1	0.671164	1	[4, 5, 6]	Group0333	4.2328	16	[CD36, DLC1, FOXP1, HMGB2, IGHG4, KRT6A, LYZ, MPO, NOS2, NOTCH2, PPBP, PYCARD, RBPJ, S100A8, S100A9, TNF]
GO:0050663	cytokine secretion	0.0140431	1	0.671164	1	[3, 4, 5, 6, 7, 8, 9]	Group0333	9.89011	27	[ABCA1, ABL1, AKAP12, ANGPT1, APOA1, CD36, DYSF, F2R, FN1, FOXP1, GATA3, HTR2B, LRP1, NOS2, NOTCH1, NOTCH2, NOX5, POSTN, PYCARD, RBPJ, S100A13, S100A8, S100A9, SRC, TNF, TWIST1, WNT5A]
GO:0050830	defense response to Gram-positive bacterium	0.686276	1	0.671164	1	[5, 6, 7]	Group0333	4.62963	5	[CD36, HMGB2, KRT6A, LYZ, TNF]
GO:2001022	positive regulation of response to DNA damage stimulus	0.109357	1	0.00139102	0.557798	[3, 4, 5, 6, 7]	Group0334	9.73451	11	[ANKRD1, ATR, BRCA1, EGFR, FGF10, FMR1, FOXM1, MGMT, MSX1, MYC, SIRT1]
GO:0043516	regulation of DNA damage response, signal transduction by p53 class mediator	0.000124906	0.173244	0.00139102	0.557798	[5, 6, 7, 8]	Group0334	24.3902	10	[ANKRD1, ATR, CD44, MSX1, S100A8, S100A9, SIRT1, SNAI1, TP53, TWIST1]
GO:0043517	positive regulation of DNA damage response, signal transduction by p53 class mediator	0.103639	1	0.00139102	0.557798	[4, 5, 6, 7, 8, 9]	Group0334	15.7895	3	[ANKRD1, ATR, MSX1]
GO:1901798	positive regulation of signal transduction by p53 class mediator	0.0366164	1	0.00139102	0.557798	[5, 6, 7, 8]	Group0334	16.129	5	[ANKRD1, ATR, CHD5, MSX1, UBB]
GO:0051402	neuron apoptotic process	5.52492e-09	1.08067e-05	5.48614e-10	3.86773e-07	[4, 5]	Group0335	16.092	42	[ADARB1, ANGPT1, APP, BRAF, CDC42, CTNNB1, ERBB3, F2R, FGF8, GATA3, GCLC, HIF1A, HRAS, ILK, ISL1, JUN, KRAS, LRP1, MAX, MECP2, MEF2C, NCSTN, NF1, NONO, NQO1, NRBP2, NRP1, NTRK2, POU4F1, PRKN, PSEN1, RASA1, RHOA, ROCK1, SOD1, SOD2, SRPK2, TFAP2B, TGFB2, TGFB3, TNF, TP53]
GO:1901216	positive regulation of neuron death	0.000108706	0.151862	5.48614e-10	3.86773e-07	[4, 5, 6]	Group0335	16.8317	17	[ABL1, CDC42, CTNNB1, GSK3B, JUN, MAPT, NF1, NQO1, RHOA, SNCA, SRPK2, TFAP2B, TGFB2, TNF, TP53, TP53BP2, WNT5A]
GO:0043523	regulation of neuron apoptotic process	7.60679e-09	1.47952e-05	5.48614e-10	3.86773e-07	[5, 6, 7]	Group0335	16.8889	38	[ANGPT1, BRAF, CDC42, CTNNB1, ERBB3, F2R, FGF8, GATA3, GCLC, HIF1A, HRAS, ILK, ISL1, JUN, KRAS, LRP1, MECP2, MEF2C, NF1, NONO, NQO1, NRBP2, NRP1, NTRK2, POU4F1, PRKN, PSEN1, RASA1, RHOA, ROCK1, SOD1, SOD2, SRPK2, TFAP2B, TGFB2, TGFB3, TNF, TP53]
GO:0043525	positive regulation of neuron apoptotic process	0.000830066	0.999399	5.48614e-10	3.86773e-07	[5, 6, 7, 8]	Group0335	18.3333	11	[CDC42, CTNNB1, JUN, NF1, NQO1, RHOA, SRPK2, TFAP2B, TGFB2, TNF, TP53]
GO:0043616	keratinocyte proliferation	0.00275942	1	0.00275942	1	[4]	Group0336	18	9	[CASK, CDH3, FGF10, FGFR2, HAS2, INTU, NOTCH2, PTCH1, ZFP36L1]
GO:0010837	regulation of keratinocyte proliferation	0.00198869	1	0.00275942	1	[5, 6]	Group0336	20.5128	8	[CASK, CDH3, FGF10, FGFR2, HAS2, INTU, NOTCH2, ZFP36L1]
GO:0010838	positive regulation of keratinocyte proliferation	0.0105808	1	0.00275942	1	[5, 6, 7]	Group0336	26.6667	4	[CDH3, FGF10, HAS2, NOTCH2]
GO:0010839	negative regulation of keratinocyte proliferation	0.0794149	1	0.00275942	1	[5, 6, 7]	Group0336	17.6471	3	[CASK, FGFR2, INTU]
GO:0046685	response to arsenic-containing substance	0.00514404	1	0.143758	1	[3]	Group0337	19.4444	7	[CYP1A1, DDX3X, FECH, GCLC, HNRNPA1, MYC, PTEN]
GO:0017085	response to insecticide	0.103639	1	0.143758	1	[4]	Group0337	15.7895	3	[CYP1A1, FECH, HNRNPA1]
GO:0071243	cellular response to arsenic-containing substance	0.130364	1	0.143758	1	[4]	Group0337	14.2857	3	[DDX3X, HNRNPA1, MYC]
GO:0006778	porphyrin-containing compound metabolic process	0.0571762	1	0.143758	1	[4, 5]	Group0337	13.0435	6	[ATP5IF1, CYP1A1, FECH, FXN, HMBS, HNF1A]
GO:0032204	regulation of telomere maintenance	0.65511	1	0.143758	1	[3, 5, 6, 7, 8]	Group0337	6.81818	6	[ATR, CTNNB1, HNRNPA1, MYC, NEK2, SRC]
GO:0048144	fibroblast proliferation	2.36353e-09	4.68924e-06	6.65284e-08	4.31769e-05	[3]	Group0338	25.5556	23	[CDK4, CTNNB1, EGFR, ESR1, FGF10, FN1, GSTP1, JUN, MORC3, MYC, NF1, PDGFA, PDGFRA, S100A8, S100A9, SFRP1, TGFB1, TP53, TRIM32, WNT1, WNT2, WNT5A, WNT7B]
GO:0048145	regulation of fibroblast proliferation	1.0246e-08	1.98055e-05	6.65284e-08	4.31769e-05	[4, 5]	Group0338	24.7191	22	[CDK4, CTNNB1, EGFR, ESR1, FGF10, FN1, GSTP1, JUN, MORC3, MYC, NF1, PDGFA, PDGFRA, S100A8, S100A9, SFRP1, TGFB1, TP53, TRIM32, WNT1, WNT2, WNT5A]
GO:0044346	fibroblast apoptotic process	0.116713	1	6.65284e-08	4.31769e-05	[5]	Group0338	15	3	[MYC, SFRP1, TP53]
GO:0048146	positive regulation of fibroblast proliferation	9.49204e-07	0.00163738	6.65284e-08	4.31769e-05	[4, 5, 6]	Group0338	26.3158	15	[CDK4, EGFR, ESR1, FGF10, FN1, JUN, MYC, PDGFA, PDGFRA, S100A8, S100A9, TGFB1, WNT1, WNT2, WNT5A]
GO:0048147	negative regulation of fibroblast proliferation	0.00172055	1	6.65284e-08	4.31769e-05	[4, 5, 6]	Group0338	23.3333	7	[GSTP1, MORC3, MYC, NF1, SFRP1, TP53, TRIM32]
GO:0010039	response to iron ion	0.00514404	1	0.0113633	1	[5]	Group0339	19.4444	7	[ABAT, CYP1A1, FXN, HIF1A, NFYA, SNCA, TF]
GO:0046916	cellular transition metal ion homeostasis	0.0748919	1	0.0113633	1	[7, 9]	Group0339	10.2564	12	[APP, CCDC22, FXN, GLRX3, HIF1A, MT2A, MYC, S100A8, S100A9, SMAD4, SOD1, TF]
GO:0055076	transition metal ion homeostasis	0.0708654	1	0.0113633	1	[8]	Group0339	10	14	[APP, CCDC22, EPAS1, FXN, GLRX3, HIF1A, MT2A, MYC, PRKN, S100A8, S100A9, SMAD4, SOD1, TF]
GO:0055069	zinc ion homeostasis	0.295547	1	0.0113633	1	[8, 9]	Group0339	10.2564	4	[MT2A, PRKN, S100A8, S100A9]
GO:0006879	cellular iron ion homeostasis	0.198805	1	0.0113633	1	[8, 10]	Group0339	10	7	[FXN, GLRX3, HIF1A, MYC, SMAD4, SOD1, TF]
GO:0048871	multicellular organismal homeostasis	5.59277e-12	1.19629e-08	7.42572e-11	5.43563e-08	[2, 4]	Group0340	13.8112	79	[ABAT, ACTG1, ACVR2B, ADGRV1, ADIPOQ, ALMS1, ALPK3, ANGPT1, ANKRD11, APC, BBS1, BBS2, CAV1, CD36, CDH23, CDH3, CDH5, CLDN5, CROCC, CTNNB1, CTSH, DLL1, DMD, EGFR, EHMT1, EPAS1, ESRRG, F11R, F2R, FABP4, FGFR1, FOXC1, FOXC2, FOXO1, GJA1, HAS2, HDAC3, HNF1A, ID1, IFNAR1, IQCB1, IRX3, JAM3, KRAS, LTBP2, LTBP3, LYZ, MKKS, MKS1, NF1, NOS3, NOTCH1, NPHP3, NPHP4, NPRL3, PER2, PHOX2B, POC1B, PTPN11, RAC1, …
GO:0001894	tissue homeostasis	2.5406e-11	5.35558e-08	7.42572e-11	5.43563e-08	[3, 5]	Group0340	17.0068	50	[ACTG1, ADGRV1, ALPK3, ANGPT1, ANKRD11, BBS1, BBS2, CDH23, CDH3, CDH5, CLDN5, CROCC, CTNNB1, CTSH, DMD, EGFR, EPAS1, F11R, F2R, FOXC1, GJA1, HNF1A, IQCB1, JAM3, KRAS, LTBP2, LTBP3, LYZ, MKKS, MKS1, NF1, NOS3, NOTCH1, NPHP3, NPHP4, POC1B, PTPN11, RAC1, RBP4, RP1, SLC1A1, SMO, SOD1, SOX9, SRC, SRF, TF, TRIM32, USH2A, VEGFA]
GO:0060249	anatomical structure homeostasis	6.20501e-09	1.2106e-05	7.42572e-11	5.43563e-08	[4]	Group0340	12.8107	67	[ACTG1, ADGRV1, ALPK3, ANGPT1, ANKRD11, ATP2B4, ATR, BBS1, BBS2, CACNA1D, CAV3, CDH23, CDH3, CDH5, CFL2, CLDN5, CROCC, CTNNB1, CTSH, DMD, EGFR, EPAS1, F11R, F2R, FEN1, FOXC1, GJA1, HAAO, HIF1A, HNF1A, HNRNPA1, IQCB1, JAM3, KRAS, LTBP2, LTBP3, LYZ, MKKS, MKS1, MYC, NEK2, NF1, NOS3, NOTCH1, NPHP3, NPHP4, POC1B, POLA1, PRKN, PTEN, PTPN11, RAC1, RBP4, RFC1, RP1, SLC19A1, SLC1A1, SMO, SOD1, SOX9, SRC,…
GO:0045494	photoreceptor cell maintenance	7.74383e-06	0.0122662	7.42572e-11	5.43563e-08	[2, 5, 7]	Group0340	27.2727	12	[ADGRV1, ALPK3, BBS1, BBS2, CDH23, CROCC, IQCB1, MKKS, NPHP3, NPHP4, RP1, USH2A]
GO:0001895	retina homeostasis	2.54619e-06	0.00421394	7.42572e-11	5.43563e-08	[4, 6]	Group0340	21.1765	18	[ACTG1, ADGRV1, ALPK3, BBS1, BBS2, CDH23, CDH3, CROCC, IQCB1, LYZ, MKKS, NPHP3, NPHP4, POC1B, RP1, SOD1, TF, USH2A]
GO:0098631	cell adhesion mediator activity	0.00479277	1	0.00129888	0.527345	[3]	Group0341	15.625	10	[CNN3, DSCAM, DSP, EPCAM, JAM3, JUP, KRT18, NEXN, PDLIM5, ROBO4]
GO:0098632	cell-cell adhesion mediator activity	0.00130578	1	0.00129888	0.527345	[4]	Group0341	18.5185	10	[CNN3, DSCAM, DSP, EPCAM, JAM3, JUP, KRT18, NEXN, PDLIM5, ROBO4]
GO:0098641	cadherin binding involved in cell-cell adhesion	0.0205358	1	0.00129888	0.527345	[5]	Group0341	22.2222	4	[CNN3, EPCAM, KRT18, PDLIM5]
GO:0008038	neuron recognition	0.0168293	1	0.00129888	0.527345	[3, 5, 6, 8, 9, 10]	Group0341	14.5455	8	[APP, CELSR3, DSCAM, MEGF8, NEXN, NRP1, ROBO4, SEMA3A]
GO:0070593	dendrite self-avoidance	0.0683575	1	0.00129888	0.527345	[4, 6, 7, 9, 10, 11]	Group0341	18.75	3	[DSCAM, NEXN, ROBO4]
GO:0009410	response to xenobiotic stimulus	0.000332149	0.430133	0.001967	0.767131	[3]	Group0342	11.215	36	[ABAT, AHR, AIP, CASQ2, CYP1A1, CYP1B1, CYP26A1, CYP2J2, DNM2, DRD5, EDN1, EFTUD2, EGFR, EPO, FECH, FOXO1, GCLC, GJB2, GSTM3, GSTP1, GUK1, HDAC2, HNF1A, HNMT, MCM7, NQO1, PDE2A, POR, PPP2R2A, PPP3CA, PTGS1, SLC8A1, SOD1, TGFB1, TIAM1, TIMP1]
GO:0006805	xenobiotic metabolic process	0.108208	1	0.001967	0.767131	[3, 5]	Group0342	9.28571	13	[AHR, AIP, CYP1A1, CYP1B1, CYP26A1, CYP2J2, GSTM3, GSTP1, GUK1, HNF1A, NQO1, POR, PTGS1]
GO:0071466	cellular response to xenobiotic stimulus	0.00645706	1	0.001967	0.767131	[4]	Group0342	11	22	[AHR, AIP, CASQ2, CYP1A1, CYP1B1, CYP26A1, CYP2J2, EGFR, FECH, FOXO1, GJB2, GSTM3, GSTP1, GUK1, HNF1A, MCM7, NQO1, PDE2A, POR, PTGS1, SLC8A1, TGFB1]
GO:0043279	response to alkaloid	0.170932	1	0.001967	0.767131	[5]	Group0342	9.2437	11	[ABAT, CASQ2, DNM2, DRD5, EFTUD2, HDAC2, HNMT, PPP2R2A, SLC8A1, TIAM1, TRPV1]
GO:0001676	long-chain fatty acid metabolic process	0.333349	1	0.001967	0.767131	[5, 6, 8]	Group0342	8.26446	10	[CBR1, CYP1A1, CYP1B1, CYP2J2, EPHX2, GPX4, GSTP1, MGLL, PTGDS, PTGS1]
GO:0035270	endocrine system development	6.7289e-24	1.69501e-20	9.18669e-56	8.94784e-53	[4, 5]	Group0343	34.0426	48	[AKT1, ALDH1A2, APOA1, BMP2, BMP4, BMPR1A, BRAF, CDH1, CITED2, CRKL, DLL1, ETS1, FGF10, FGF8, FOXO1, FZR1, GATA3, GATA6, GLI1, GLI2, GSK3B, HNF1A, ISL1, MAP2K1, MSX1, NF1, NKX2-5, PAX6, PAX8, PBX1, PDGFRA, PITX2, RAF1, RBPJ, SALL1, SMAD3, SMO, SOX3, SOX4, SOX9, SRF, STRA6, TBX1, TGFBR1, WNT11, WNT4, WNT5A, WT1]
GO:0048732	gland development	3.5323e-52	9.83039e-49	9.18669e-56	8.94784e-53	[4, 5, 6]	Group0343	26.7717	136	[ABL1, AKT1, ALDH1A2, APOA1, BMP2, BMP4, BMPR1A, BRAF, BTRC, CAV1, CAV3, CCDC39, CCDC40, CDC42, CDH1, CITED2, CRKL, CSNK2A2, CST3, CTNNB1, CYP1A1, DAG1, DNAAF1, EGFR, ESR1, ETS1, EZH2, FGF1, FGF10, FGF8, FGFR1, FGFR2, FOXC1, FOXF1, FPGS, FRZB, FZR1, GATA3, GATA6, GLI1, GLI2, GLI3, HAND2, HIF1A, HNF1A, HRAS, ID2, IGF2, ISL1, JARID2, JUN, KRAS, LAMA5, LBH, LEF1, LRP5, LRP6, MAP2K1, MESP1, MGMT, MSX…
GO:0030900	forebrain development	1.80019e-31	4.73269e-28	9.18669e-56	8.94784e-53	[3, 5, 6, 7, 8]	Group0343	22.7064	99	[ALDH1A2, APP, ARID1A, ARX, ATP1A2, ATP2B4, BBS2, BMP2, BMP4, BMPR1A, CDH1, CDH2, CHD5, CHD7, COL3A1, CRKL, CSNK2A2, CTNNB1, CXCL12, DLC1, DMD, DNAH5, DYNC2H1, EGFR, ETS1, EZH2, FGF10, FGF8, FGFR1, FGFR2, FLNA, FZR1, GART, GLI1, GLI2, GLI3, GSK3B, HDAC1, HES5, HIF1A, ID2, ISL1, KRAS, LEF1, LRP1, LRP2, LRP6, MKKS, MSX1, MYC, NF1, NIN, NKX2-6, NOTCH1, NOTCH3, NR2F2, NRG1, NRGN, NRP1, NTRK2, NUMB, P…
GO:0021536	diencephalon development	7.2424e-18	1.71645e-14	9.18669e-56	8.94784e-53	[3, 4, 6, 7, 8, 9]	Group0343	37.6471	32	[ALDH1A2, ARX, BMP2, BMP4, BMPR1A, CDH1, ETS1, FGF10, FGF8, FZR1, GLI1, GLI2, ISL1, LRP6, MSX1, MYC, NKX2-6, NRP1, PAX6, PITX2, POU4F1, PTN, RBPJ, SALL1, SEMA3A, SMO, SOX3, UBB, WNT1, WNT4, WNT5A, ZEB2]
GO:0021983	pituitary gland development	2.64542e-13	5.81993e-10	9.18669e-56	8.94784e-53	[4, 5, 6, 7, 8, 9, 10]	Group0343	44.4444	20	[ALDH1A2, BMP2, BMP4, BMPR1A, CDH1, ETS1, FGF10, FGF8, FZR1, GLI1, GLI2, ISL1, MSX1, PAX6, PITX2, RBPJ, SALL1, SOX3, WNT4, WNT5A]
GO:0010884	positive regulation of lipid storage	0.221597	1	0.229048	1	[3, 4, 5, 6]	Group0344	11.1111	3	[APOB, CD36, NFKB1]
GO:0032615	interleukin-12 production	0.283052	1	0.229048	1	[3, 6]	Group0344	9.375	6	[CD36, FOXP1, ISL1, NFKB1, PIBF1, THBS1]
GO:0032369	negative regulation of lipid transport	0.0282437	1	0.229048	1	[3, 4, 5, 6, 7]	Group0344	17.2414	5	[AKT1, APOC3, NFKB1, PTPN11, THBS1]
GO:0032655	regulation of interleukin-12 production	0.274682	1	0.229048	1	[4, 5, 6, 7]	Group0344	9.67742	6	[CD36, FOXP1, ISL1, NFKB1, PIBF1, THBS1]
GO:0032695	negative regulation of interleukin-12 production	0.103639	1	0.229048	1	[4, 5, 6, 7, 8]	Group0344	15.7895	3	[NFKB1, PIBF1, THBS1]
GO:0003014	renal system process	0.000463406	0.586208	0.000829696	0.355939	[3]	Group0345	14.1844	20	[ADIPOQ, AGTR1, BMP4, COMT, CORIN, EDN1, F2R, GJA1, GJA5, GSN, HAS2, HNF1A, IFNAR1, NPPB, NPRL3, PCSK5, RHOA, SLC4A1, TFAP2B, TRPV1]
GO:0035809	regulation of urine volume	0.00199043	1	0.000829696	0.355939	[4]	Group0345	26.087	6	[EDN1, HAS2, NPPB, NPRL3, SLC4A1, TFAP2B]
GO:0035810	positive regulation of urine volume	0.00143918	1	0.000829696	0.355939	[5]	Group0345	33.3333	5	[EDN1, HAS2, NPPB, NPRL3, TFAP2B]
GO:0003091	renal water homeostasis	0.739966	1	0.000829696	0.355939	[4, 5, 6, 7]	Group0345	7.14286	3	[HAS2, IFNAR1, TFAP2B]
GO:0055078	sodium ion homeostasis	0.00762518	1	0.000829696	0.355939	[8]	Group0345	15.5172	9	[AGTR1, ATP1A2, COMT, CORIN, EDN1, IFNAR1, NPPB, SLC8A1, TFAP2B]
GO:0071391	cellular response to estrogen stimulus	0.00577353	1	0.00678778	1	[3, 4]	Group0346	25	5	[ESR1, MYC, RARA, SFRP1, SOX9]
GO:0010165	response to X-ray	0.0130504	1	0.00678778	1	[5]	Group0346	18.1818	6	[DNM2, GATA3, NIPBL, SFRP1, SFRP2, TP53]
GO:0010332	response to gamma radiation	0.274682	1	0.00678778	1	[5]	Group0346	9.67742	6	[ATR, GATA3, HRAS, MYC, PTPRC, TP53]
GO:0044346	fibroblast apoptotic process	0.116713	1	0.00678778	1	[5]	Group0346	15	3	[MYC, SFRP1, TP53]
GO:0048147	negative regulation of fibroblast proliferation	0.00172055	1	0.00678778	1	[4, 5, 6]	Group0346	23.3333	7	[GSTP1, MORC3, MYC, NF1, SFRP1, TP53, TRIM32]
GO:0030858	positive regulation of epithelial cell differentiation	5.43749e-10	1.1e-06	1.254e-13	9.83137e-11	[4, 5, 6, 7]	Group0347	31.25	20	[ACVRL1, ADIPOQ, AHI1, BMP4, CDH5, CLDN5, CTNNB1, ETV2, F11R, FGF2, FOXC1, MESP1, NOTCH1, PAX6, PAX8, PTCH1, PTCH2, SOX9, TMEM100, ZEB2]
GO:0045601	regulation of endothelial cell differentiation	3.867e-11	8.10136e-08	1.254e-13	9.83137e-11	[5, 6, 7]	Group0347	45.7143	16	[ACVRL1, BMP4, CDH5, CLDN5, CTNNB1, ETV2, F11R, ID1, JAG1, NOTCH1, NOTCH4, ROCK1, ROCK2, TMEM100, TNF, VEGFA]
GO:0045603	positive regulation of endothelial cell differentiation	1.62542e-07	0.000295339	1.254e-13	9.83137e-11	[5, 6, 7, 8]	Group0347	52.9412	9	[ACVRL1, BMP4, CDH5, CLDN5, CTNNB1, ETV2, F11R, NOTCH1, TMEM100]
GO:1901552	positive regulation of endothelial cell development	0.00383291	1	1.254e-13	9.83137e-11	[5, 6, 7, 8, 9]	Group0347	50	3	[CDH5, CLDN5, F11R]
GO:1903142	positive regulation of establishment of endothelial barrier	0.00383291	1	1.254e-13	9.83137e-11	[6, 7, 8, 9, 10]	Group0347	50	3	[CDH5, CLDN5, F11R]
GO:0034101	erythrocyte homeostasis	1.42935e-07	0.000260714	1.01217e-08	6.81191e-06	[3, 6]	Group0348	19.1176	26	[ADAR, AHSP, ATP5IF1, BMP4, BPGM, CITED2, EPAS1, EPO, ETS1, ETV2, GATA3, HIF1A, HMGB2, ID2, JMJD6, KLF2, MB, RBFOX2, SLC4A1, SOX6, SRF, TGFBR3, TIMP1, VEGFA, ZFP36L1, ZFPM1]
GO:0030218	erythrocyte differentiation	2.82318e-08	5.33298e-05	1.01217e-08	6.81191e-06	[4, 5, 6, 7, 8, 9]	Group0348	20.6349	26	[ADAR, AHSP, ATP5IF1, BMP4, BPGM, CITED2, EPAS1, EPO, ETS1, ETV2, GATA3, HIF1A, HMGB2, ID2, JMJD6, KLF2, MB, RBFOX2, SLC4A1, SOX6, SRF, TGFBR3, TIMP1, VEGFA, ZFP36L1, ZFPM1]
GO:0045646	regulation of erythrocyte differentiation	0.0359031	1	1.01217e-08	6.81191e-06	[3, 5, 6, 7, 8, 9, 10]	Group0348	13.4615	7	[ETS1, HIF1A, HMGB2, ID2, RBFOX2, ZFP36L1, ZFPM1]
GO:0045639	positive regulation of myeloid cell differentiation	0.00516422	1	1.01217e-08	6.81191e-06	[4, 5, 6, 7, 8, 9, 10]	Group0348	13.5922	14	[ETS1, HAX1, HIF1A, HMGB2, ID2, JAG1, JUN, LEF1, NOTCH2, POU4F1, POU4F2, TGFB1, TNF, ZFP36L1]
GO:0045648	positive regulation of erythrocyte differentiation	0.15862	1	1.01217e-08	6.81191e-06	[4, 5, 6, 7, 8, 9, 10, 11]	Group0348	11.4286	4	[ETS1, HIF1A, HMGB2, ID2]
GO:0042800	histone methyltransferase activity (H3-K4 specific)	0.00268023	1	1.58352e-07	0.000100237	[8, 9, 10, 11, 12]	Group0349	29.4118	5	[KMT2A, KMT2C, KMT2D, PRDM7, WDR5]
GO:0097692	histone H3-K4 monomethylation	0.00130705	1	1.58352e-07	0.000100237	[8, 9, 10, 11, 12]	Group0349	44.4444	4	[KMT2A, KMT2C, KMT2D, RLF]
GO:0045637	regulation of myeloid cell differentiation	7.37907e-07	0.00128322	1.58352e-07	0.000100237	[4, 5, 6, 7, 8, 9]	Group0349	14.2857	38	[ADIPOQ, CREBBP, CTNNB1, DLL1, EP300, ETS1, FBN1, FOXP1, HAX1, HDAC1, HIF1A, HMGB2, ID2, JAG1, JUN, KMT2A, KMT2C, KMT2D, LEF1, MEF2C, MEIS2, MYC, NF1, NOTCH2, POU4F1, POU4F2, RARA, RARG, RBFOX2, RNF41, SFRP1, TGFB1, THBS1, TNF, WDR5, ZBTB16, ZFP36L1, ZFPM1]
GO:0030219	megakaryocyte differentiation	0.0181558	1	1.58352e-07	0.000100237	[5, 6, 7, 8, 9]	Group0349	12.1212	12	[EP300, HDAC1, HMGB2, KMT2A, KMT2C, KMT2D, MEF2C, PTPN11, SRF, THBS1, WDR5, ZFPM1]
GO:0045652	regulation of megakaryocyte differentiation	0.0287239	1	1.58352e-07	0.000100237	[5, 6, 7, 8, 9, 10]	Group0349	12.5	10	[EP300, HDAC1, HMGB2, KMT2A, KMT2C, KMT2D, MEF2C, THBS1, WDR5, ZFPM1]
GO:1903523	negative regulation of blood circulation	0.0196948	1	0.0078388	1	[3, 4, 5, 6]	Group0350	16.6667	6	[ATP1A2, ATP2A2, BMPR2, F2R, GRK2, TRPV1]
GO:0045932	negative regulation of muscle contraction	0.015408	1	0.0078388	1	[3, 4, 5, 6, 7]	Group0350	20	5	[ATP1A2, CALCRL, GRK2, PRKG1, SOD1]
GO:0055119	relaxation of cardiac muscle	0.0295538	1	0.0078388	1	[5]	Group0350	20	4	[ATP1A2, ATP2A2, KCNJ2, SLC8A1]
GO:0045822	negative regulation of heart contraction	0.0769399	1	0.0078388	1	[4, 5, 6, 7]	Group0350	14.8148	4	[ATP1A2, ATP2A2, GRK2, TRPV1]
GO:0015662	ion transmembrane transporter activity, phosphorylative mechanism	0.348313	1	0.0078388	1	[7, 8, 9, 10]	Group0350	8.88889	4	[ATP1A2, ATP2A2, ATP2B4, DNM2]
GO:0045931	positive regulation of mitotic cell cycle	3.22709e-06	0.00529888	2.88669e-07	0.000180418	[4, 5, 6]	Group0351	16.3522	26	[ABL1, ADAMTS1, AKT1, APP, CDC45, CDK4, CYP1A1, DDX3X, DYNLT3, EDN1, EGFR, FGF10, FGF8, FGFR1, IGF2, LRP5, MECP2, MEIS2, NIPBL, PBX1, PHOX2B, PLRG1, PTPN11, RANBP1, SMARCD3, TGFB1]
GO:0007088	regulation of mitotic nuclear division	0.147446	1	2.88669e-07	0.000180418	[4, 5, 6, 7, 8]	Group0351	8.67052	15	[APC, BMP4, CDC14A, CDC42, CDK13, CDK5RAP2, EDN1, FGF8, IGF2, LRP5, NEK2, NIPBL, RANBP1, TGFB1, ZW10]
GO:0051783	regulation of nuclear division	0.0069021	1	2.88669e-07	0.000180418	[5, 6, 7]	Group0351	10.8911	22	[APC, BMP4, CALR, CDC14A, CDC42, CDK13, CDK5RAP2, EDN1, FGF8, FZR1, IGF2, LRP5, MSX1, MSX2, NEK2, NIPBL, PRDM7, RANBP1, TGFB1, WNT4, WNT5A, ZW10]
GO:0045840	positive regulation of mitotic nuclear division	0.0861045	1	2.88669e-07	0.000180418	[4, 5, 6, 7, 8, 9]	Group0351	12.069	7	[EDN1, FGF8, IGF2, LRP5, NIPBL, RANBP1, TGFB1]
GO:0051785	positive regulation of nuclear division	0.00104124	1	2.88669e-07	0.000180418	[5, 6, 7, 8]	Group0351	16.9014	12	[EDN1, FGF8, IGF2, LRP5, MSX1, MSX2, NIPBL, PRDM7, RANBP1, TGFB1, WNT4, WNT5A]
GO:0040008	regulation of growth	1.30296e-29	3.39681e-26	1.30296e-29	1.20133e-26	[2, 3]	Group0352	17.8177	129	[ABL1, ACVRL1, ADNP2, AGR2, AGTR1, AKT1, APP, ARHGEF11, ARX, BBS2, BMP4, BMPR1A, BMPR2, CAV3, CDC42, CDK4, CDKN2A, CHD7, CITED2, CRKL, CSH1, CSNK2A1, CSNK2A2, CXCL12, DDX3X, DLL1, DNM2, DSCAM, EDN1, EGFR, FBLN5, FGF2, FGF8, FGFR1, FGFR2, FN1, FOXC1, FOXC2, FRZB, FXN, GAMT, GATA6, GJA1, GLI1, GREM1, GSK3B, HDGFL2, HEY2, HIF1A, HNF1A, IFNAR1, IGF2, IGFBP1, ILK, JARID2, LATS2, LEF1, LRP1, MAPT, MEF2…
GO:0045926	negative regulation of growth	2.20648e-13	4.86529e-10	1.30296e-29	1.20133e-26	[2, 3, 4]	Group0352	18.9591	51	[ACVRL1, BBS2, BMP4, BMPR2, CAV3, CDKN2A, CITED2, DDX3X, FRZB, FXN, GJA1, GREM1, HIF1A, HNF1A, JARID2, MSX1, MT2A, MYL2, MYOZ1, NOTCH1, NOTCH2, NPPA, NPPB, NRG1, NRP1, PPP2CA, PTCH1, PTEN, RBP4, RERG, SEMA3A, SEMA3C, SEMA3D, SFRP1, SFRP2, SIRT1, SMAD3, SMAD4, SMARCA2, SMARCA4, SOX17, TBX5, TGFB1, TGFB2, TGFBR2, TP53, WNT11, WNT3, WNT3A, WNT5A, WT1]
GO:0001558	regulation of cell growth	7.27632e-16	1.6801e-12	1.30296e-29	1.20133e-26	[3, 4, 5]	Group0352	16.6667	75	[ABL1, ACVRL1, ADNP2, AGTR1, AKT1, ARHGEF11, BMPR2, CAV3, CDC42, CDKN2A, CRKL, CSNK2A1, CSNK2A2, CXCL12, DDX3X, DNM2, DSCAM, EDN1, EGFR, FBLN5, FN1, FRZB, FXN, GJA1, GREM1, GSK3B, HDGFL2, HNF1A, IFNAR1, IGFBP1, ILK, LEF1, LRP1, MAPT, MEGF8, MSX1, MYL2, MYOCD, NPPA, NPPB, NRG1, NRP1, NTRK3, POU4F2, PPP2CA, PRKN, PTCH2, RERG, RHOA, S100A8, S100A9, SEMA3A, SEMA3C, SEMA3D, SFRP1, SFRP2, SIRT1, SMAD3,…
GO:0048640	negative regulation of developmental growth	3.07521e-06	0.00505872	1.30296e-29	1.20133e-26	[3, 4, 5]	Group0352	18.1818	22	[BBS2, BMP4, CAV3, CITED2, FXN, GJA1, JARID2, MYOZ1, NRP1, PTCH1, PTEN, RBP4, SEMA3A, SEMA3C, SEMA3D, SFRP1, SFRP2, TBX5, TGFBR2, WNT3, WNT3A, WNT5A]
GO:0030308	negative regulation of cell growth	3.28993e-09	6.49431e-06	1.30296e-29	1.20133e-26	[3, 4, 5, 6]	Group0352	18	36	[ACVRL1, BMPR2, CAV3, CDKN2A, DDX3X, FRZB, GJA1, GREM1, HNF1A, MSX1, MYL2, NPPA, NPPB, NRG1, NRP1, PPP2CA, RERG, SEMA3A, SEMA3C, SEMA3D, SFRP1, SFRP2, SIRT1, SMAD3, SMAD4, SMARCA2, SMARCA4, SOX17, TGFB1, TGFB2, TP53, WNT11, WNT3, WNT3A, WNT5A, WT1]
GO:0045992	negative regulation of embryonic development	1.66332e-08	3.17861e-05	1.18508e-43	1.14123e-40	[3, 4, 5, 6]	Group0353	44.4444	12	[BMP4, CTNNB1, FZD7, GATA3, LFNG, MESP1, SFRP2, SNAI1, SUFU, TBX2, TRAF3IP1, WNT5A]
GO:0045995	regulation of embryonic development	3.47569e-21	8.57106e-18	1.18508e-43	1.14123e-40	[4, 5]	Group0353	31.9149	45	[ADIPOQ, APOA1, BMP4, BMPR1A, CLASP1, CLASP2, CRB2, CTNNB1, DAG1, DLL1, DVL1, DVL2, EHMT1, FGFR1, FZD1, FZD2, FZD7, GATA3, GJA1, HES5, HNF1A, LAMA5, LFNG, MESP1, MKS1, NIPBL, NODAL, NOTCH1, NPHP3, SFRP1, SFRP2, SNAI1, SOX17, SUFU, TBX18, TBX2, TRAF3IP1, VANGL2, WDPCP, WNT1, WNT2, WNT2B, WNT3A, WNT4, WNT5A]
GO:0007369	gastrulation	3.33687e-31	8.75927e-28	1.18508e-43	1.14123e-40	[4, 5, 6]	Group0353	32.6733	66	[ACVR1, ACVR2B, ADIPOQ, APOA1, ARID1A, BMP4, BMPR1A, BMPR2, CFC1, CFC1B, CLASP1, CLASP2, COL11A1, COL6A1, CRB2, CTNNB1, DAG1, DVL1, DVL2, ETV2, FGF8, FGFR1, FGFR2, FN1, FOXC1, FOXC2, FOXF1, FZD7, GATA6, GJA1, HAND1, HIRA, HNF1A, HSBP1, KDM6A, LEF1, LRP5, LRP6, MEGF8, MESP1, MESP2, MKKS, MMP2, MMP9, NODAL, NPHP3, POU5F1, SETD2, SFRP1, SFRP2, SMAD3, SMAD4, SNAI1, SOX17, SOX7, SRF, TBX20, TBXT, TGFB…
GO:1905330	regulation of morphogenesis of an epithelium	3.30671e-20	8.03531e-17	1.18508e-43	1.14123e-40	[4, 5, 6]	Group0353	26.5306	52	[ABL1, AHI1, BMP4, CAV3, CDC42, CELSR2, CELSR3, CLASP1, CLASP2, CTNNB1, DAAM1, DVL1, DVL2, ESR1, FGF1, FGF10, FGFR1, FOXP1, FZD1, FZD2, FZD6, FZD7, GATA3, GJA1, GREM1, MKS1, NPHP3, PAX8, PDGFA, PTEN, RAC1, RHOA, RXRA, SFRP1, SFRP2, SMO, SMURF1, SOS1, SOX8, SOX9, TBX2, TGFB1, TIAM1, TNF, VANGL2, VEGFA, WNT1, WNT11, WNT2, WNT2B, WNT4, WNT5A]
GO:0010470	regulation of gastrulation	1.00023e-08	1.93545e-05	1.18508e-43	1.14123e-40	[4, 5, 6, 7]	Group0353	35.7143	15	[ADIPOQ, APOA1, BMPR1A, CLASP1, CLASP2, CRB2, DAG1, FGFR1, FZD7, GJA1, HNF1A, MESP1, NODAL, SFRP2, WNT3A]
GO:0017000	antibiotic biosynthetic process	0.116713	1	0.0831931	1	[4, 5]	Group0354	15	3	[CTNS, CYP1A1, SOD1]
GO:0046688	response to copper ion	0.0571762	1	0.0831931	1	[5]	Group0354	13.0435	6	[APP, CYP1A1, MT2A, S100A13, SNCA, SOD1]
GO:0050665	hydrogen peroxide biosynthetic process	0.0683575	1	0.0831931	1	[4, 5, 6]	Group0354	18.75	3	[CTNS, CYP1A1, SOD1]
GO:0071280	cellular response to copper ion	0.104489	1	0.0831931	1	[6]	Group0354	13.3333	4	[APP, CYP1A1, MT2A, SNCA]
GO:0006878	cellular copper ion homeostasis	0.0580613	1	0.0831931	1	[8, 10]	Group0354	20	3	[APP, CCDC22, MT2A]
GO:0051168	nuclear export	0.0793382	1	0.101582	1	[6, 7]	Group0355	9.00474	19	[ATXN1, CALR, DDX39A, DHX38, GSK3B, HNRNPA1, NUP153, NUP188, PKD1, PTPN11, SETD2, SMURF1, SRSF2, STRADA, TCF7L2, TGFB1, TP53, TSC1, UPF2]
GO:0006611	protein export from nucleus	0.124506	1	0.101582	1	[5, 6, 7, 8, 9]	Group0355	8.85417	17	[CALR, DDX39A, DHX38, GSK3B, NUP153, NUP188, PKD1, PTPN11, SETD2, SMURF1, SRSF2, STRADA, TCF7L2, TGFB1, TP53, TSC1, UPF2]
GO:0046825	regulation of protein export from nucleus	0.188751	1	0.101582	1	[6, 7, 8, 9, 10]	Group0355	11.3636	5	[GSK3B, PTPN11, SETD2, TCF7L2, TP53]
GO:0046827	positive regulation of protein export from nucleus	0.159194	1	0.101582	1	[5, 6, 7, 8, 9, 10, 11]	Group0355	13.0435	3	[GSK3B, TCF7L2, TP53]
GO:1901030	positive regulation of mitochondrial outer membrane permeabilization involved in apoptotic signaling pathway	0.282071	1	0.101582	1	[3, 4, 5, 6, 7, 8, 9, 10, 11, 12, 13]	Group0355	10.8108	4	[ATP5IF1, GSK3B, TP53, TP53BP2]
GO:0043567	regulation of insulin-like growth factor receptor signaling pathway	0.0686818	1	0.0831931	1	[4, 5, 6, 7, 8, 9]	Group0356	15.3846	4	[BMP2, CDH3, IGFBP1, WNT1]
GO:0070875	positive regulation of glycogen metabolic process	0.116713	1	0.0831931	1	[4, 5, 6, 7, 8, 9]	Group0356	15	3	[AKT1, IGF2, IRS1]
GO:0048009	insulin-like growth factor receptor signaling pathway	0.0283297	1	0.0831931	1	[6, 7, 8]	Group0356	15.3846	6	[AKT1, BMP2, CDH3, IGFBP1, IRS1, WNT1]
GO:0031998	regulation of fatty acid beta-oxidation	0.130364	1	0.0831931	1	[5, 6, 7, 8, 9, 10]	Group0356	14.2857	3	[AKT1, IRS1, TWIST1]
GO:0045725	positive regulation of glycogen biosynthetic process	0.103639	1	0.0831931	1	[5, 6, 7, 8, 9, 10]	Group0356	15.7895	3	[AKT1, IGF2, IRS1]
GO:0042635	positive regulation of hair cycle	0.00610483	1	0.00415172	1	[3, 4, 5]	Group0357	30.7692	4	[MSX2, TGFB2, TNF, WNT5A]
GO:0004035	alkaline phosphatase activity	0.00610483	1	0.00415172	1	[7]	Group0357	30.7692	4	[MEF2C, SMAD3, TGFB2, TNF]
GO:0051798	positive regulation of hair follicle development	0.00443648	1	0.00415172	1	[4, 5, 6, 7, 8, 9, 10]	Group0357	33.3333	4	[MSX2, TGFB2, TNF, WNT5A]
GO:0010922	positive regulation of phosphatase activity	0.0575097	1	0.00415172	1	[6, 7, 8, 9]	Group0357	14.2857	5	[BMP2, MEF2C, PTPRC, RIPK3, SMAD3]
GO:0010692	regulation of alkaline phosphatase activity	0.00130705	1	0.00415172	1	[6, 8, 9]	Group0357	44.4444	4	[MEF2C, SMAD3, TGFB2, TNF]
GO:1903036	positive regulation of response to wounding	8.96128e-05	0.126264	1.75923e-05	0.00925357	[3, 4, 5, 6]	Group0358	18.5185	15	[ACTG1, BRAF, CD36, F11R, F2R, FOXC2, HRAS, LRP1, MYOD1, NRG1, NTRK3, PTN, SOX15, TGFBR2, THBS1]
GO:0070570	regulation of neuron projection regeneration	0.000942723	1	1.75923e-05	0.00925357	[4, 5, 6, 7, 8, 9, 10, 11, 12]	Group0358	22.8571	8	[BRAF, KREMEN1, LRP1, MAP2K1, NTRK3, PTEN, PTN, SOS1]
GO:0070572	positive regulation of neuron projection regeneration	0.000682691	0.834932	1.75923e-05	0.00925357	[3, 4, 5, 6, 7, 8, 9, 10, 11, 12, 13]	Group0358	38.4615	5	[BRAF, LRP1, NTRK3, PTN, SOS1]
GO:0048679	regulation of axon regeneration	0.00172055	1	1.75923e-05	0.00925357	[4, 5, 6, 7, 8, 9, 10, 11, 12, 13]	Group0358	23.3333	7	[BRAF, KREMEN1, LRP1, MAP2K1, NTRK3, PTEN, PTN]
GO:0048680	positive regulation of axon regeneration	0.00207458	1	1.75923e-05	0.00925357	[4, 5, 6, 7, 8, 9, 10, 11, 12, 13, 14]	Group0358	40	4	[BRAF, LRP1, NTRK3, PTN]
GO:0045686	negative regulation of glial cell differentiation	0.00687103	1	0.000337014	0.155701	[5, 6, 7, 8, 9, 10, 11]	Group0359	20.6897	6	[CTNNB1, HES5, ID2, NF1, NOTCH1, NTRK3]
GO:0045687	positive regulation of glial cell differentiation	0.00150647	1	0.000337014	0.155701	[5, 6, 7, 8, 9, 10, 11]	Group0359	19.5652	9	[ASPA, BMP2, DAG1, HDAC1, HDAC2, ID2, NOTCH1, PTN, TGFB1]
GO:0048710	regulation of astrocyte differentiation	0.00961079	1	0.000337014	0.155701	[6, 7, 8, 9, 10, 11]	Group0359	19.3548	6	[BMP2, HES5, ID2, NF1, NOTCH1, NTRK3]
GO:0048711	positive regulation of astrocyte differentiation	0.0399033	1	0.000337014	0.155701	[6, 7, 8, 9, 10, 11, 12]	Group0359	23.0769	3	[BMP2, ID2, NOTCH1]
GO:0048715	negative regulation of oligodendrocyte differentiation	0.00100937	1	0.000337014	0.155701	[6, 7, 8, 9, 10, 11, 12]	Group0359	35.7143	5	[CTNNB1, HES5, ID2, NF1, NOTCH1]
GO:0034113	heterotypic cell-cell adhesion	0.0157435	1	0.00035125	0.161224	[4]	Group0360	13.8462	9	[ADIPOQ, APOA1, CD44, DSP, JAM3, JUP, PERP, PTPRC, TNF]
GO:0090136	epithelial cell-cell adhesion	0.00268023	1	0.00035125	0.161224	[4]	Group0360	29.4118	5	[BVES, CYP1B1, DSP, JUP, SRF]
GO:0002934	desmosome organization	0.0251869	1	0.00035125	0.161224	[6]	Group0360	27.2727	3	[DSP, JUP, PERP]
GO:0086069	bundle of His cell to Purkinje myocyte communication	0.0167564	1	0.00035125	0.161224	[4, 5, 8, 9]	Group0360	23.5294	4	[DSP, GJA5, JUP, SCN5A]
GO:0098911	regulation of ventricular cardiac muscle cell action potential	0.0167564	1	0.00035125	0.161224	[4, 5, 6, 7, 8, 9, 10]	Group0360	23.5294	4	[CACNA1C, CAV1, DSP, JUP]
GO:0001967	suckling behavior	0.0580613	1	1.0309e-06	0.000622662	[3]	Group0361	20	3	[APP, HAND2, POU4F1]
GO:0007422	peripheral nervous system development	1.46713e-06	0.00247945	1.0309e-06	0.000622662	[4, 5, 6]	Group0361	21.9512	18	[AKT1, CITED2, DAG1, DMD, ERBB3, GSTM3, HAND2, ILK, ISL1, NEFH, NF1, NRG1, NTRK2, NTRK3, POU4F1, SOD1, SOX10, SOX8]
GO:0021559	trigeminal nerve development	0.00610483	1	1.0309e-06	0.000622662	[5, 7, 8]	Group0361	30.7692	4	[ISL1, NRP1, POU4F1, SEMA3A]
GO:0048934	peripheral nervous system neuron differentiation	0.000682691	0.834932	1.0309e-06	0.000622662	[5, 6, 7, 8, 9]	Group0361	38.4615	5	[HAND2, ISL1, NEFH, NTRK2, POU4F1]
GO:0048935	peripheral nervous system neuron development	0.000682691	0.834932	1.0309e-06	0.000622662	[5, 6, 7, 8, 9, 10]	Group0361	38.4615	5	[HAND2, ISL1, NEFH, NTRK2, POU4F1]
GO:0031640	killing of cells of other organism	1	1	0.291954	1	[3]	Group0362	5.71429	4	[KRT6A, LYZ, NOS2, NRG1]
GO:0042742	defense response to bacterium	0.155362	1	0.291954	1	[4, 5, 6]	Group0362	4.2328	16	[CD36, DLC1, FOXP1, HMGB2, IGHG4, KRT6A, LYZ, MPO, NOS2, NOTCH2, PPBP, PYCARD, RBPJ, S100A8, S100A9, TNF]
GO:0050829	defense response to Gram-negative bacterium	0.661639	1	0.291954	1	[5, 6, 7]	Group0362	4.30108	4	[HMGB2, LYZ, NOS2, PYCARD]
GO:0050830	defense response to Gram-positive bacterium	0.686276	1	0.291954	1	[5, 6, 7]	Group0362	4.62963	5	[CD36, HMGB2, KRT6A, LYZ, TNF]
GO:2000121	regulation of removal of superoxide radicals	0.003105	1	0.291954	1	[5, 6, 7, 8, 9, 10]	Group0362	36.3636	4	[CD36, DHFR, FBLN5, TNF]
GO:0009581	detection of external stimulus	0.0162869	1	0.0188929	1	[3]	Group0363	10.9677	17	[ADGRV1, CAV3, COL11A1, CXCL12, EYS, FOXF1, JUP, MKKS, PDE6B, PKD1, PKD1L1, PKD2L1, RP1, STRC, TCAP, TRPV1, TTN]
GO:0009582	detection of abiotic stimulus	0.0417427	1	0.0188929	1	[3]	Group0363	10.1266	16	[ADGRV1, CAV3, COL11A1, CXCL12, EYS, JUP, MKKS, PDE6B, PKD1, PKD1L1, PKD2L1, RP1, STRC, TCAP, TRPV1, TTN]
GO:0050982	detection of mechanical stimulus	3.18368e-05	0.0473095	0.0188929	1	[4]	Group0363	24	12	[ADGRV1, CAV3, COL11A1, CXCL12, JUP, MKKS, PKD1, PKD1L1, PKD2L1, STRC, TCAP, TTN]
GO:0050974	detection of mechanical stimulus involved in sensory perception	0.0517611	1	0.0188929	1	[4, 5, 6]	Group0363	14.7059	5	[ADGRV1, COL11A1, CXCL12, MKKS, STRC]
GO:0050910	detection of mechanical stimulus involved in sensory perception of sound	0.0134444	1	0.0188929	1	[4, 5, 6, 7]	Group0363	25	4	[ADGRV1, COL11A1, MKKS, STRC]
GO:0043433	negative regulation of DNA-binding transcription factor activity	4.62317e-07	0.000815989	5.58341e-35	5.25957e-32	[2, 3, 4, 7, 8, 9, 10, 11, 12, 13]	Group0364	16.8605	29	[BTRC, CCDC22, CDKN2A, CYP1B1, ESR1, EZH2, FLNA, FOXH1, FZD6, HAND1, HAND2, HDAC2, HEYL, ID1, ID2, ID3, MSX2, PKD1, PKHD1, POU4F2, PROX1, PTCH1, PYCARD, SFRP5, SIRT1, SUFU, TBXT, TCF7L2, TWIST1]
GO:0051091	positive regulation of DNA-binding transcription factor activity	3.06666e-11	6.45532e-08	5.58341e-35	5.25957e-32	[2, 3, 4, 7, 8, 9, 10, 11, 12, 13]	Group0364	17.1329	49	[AKT1, APP, CAV1, CD36, COPS5, CTH, CTNNB1, DVL2, EDN1, EP300, ESR1, FZD1, FZD2, GREM1, JUP, KRAS, LRP5, LRP6, LRRFIP1, MAP3K7, MYOCD, NFKB1, NODAL, PPP3CA, PTEN, PYCARD, RIPK3, RNF41, S100A8, S100A9, SMAD3, SMARCA4, SMO, SRF, STK36, TAB1, TAB2, TCF3, TCF7L1, TGFB1, TNF, TRIM32, UBB, UBC, VEGFA, WNT1, WNT2, WNT3A, WNT5A]
GO:0051090	regulation of DNA-binding transcription factor activity	1.35508e-17	3.19935e-14	5.58341e-35	5.25957e-32	[3, 6, 7, 8, 9, 10, 11, 12]	Group0364	17.2867	79	[AKT1, APP, BTRC, CAV1, CCDC22, CD36, CDKN2A, COPS5, CTH, CTNNB1, CYP1B1, DVL2, EDN1, EP300, ESR1, EZH2, FLNA, FOXH1, FZD1, FZD2, FZD6, GREM1, HAND1, HAND2, HDAC2, HEYL, ID1, ID2, ID3, JUN, JUP, KDM5A, KRAS, LRP5, LRP6, LRRFIP1, MAP3K7, MSX2, MYOCD, NFKB1, NODAL, PKD1, PKHD1, POU4F1, POU4F2, PPP3CA, PROX1, PTCH1, PTEN, PYCARD, RIPK3, RNF41, S100A8, S100A9, SFRP5, SIRT1, SMAD3, SMARCA4, SMO, SRF, …
GO:0003700	DNA-binding transcription factor activity	5.58341e-35	1.49245e-31	5.58341e-35	5.25957e-32	[6, 7, 8, 9, 10, 11]	Group0364	13.7002	234	[ADNP2, AHR, AKT1, APP, ARID3B, ARX, BARX1, BMPR1A, BTRC, CAV1, CCDC22, CD36, CDKN2A, COPS5, CTH, CTNNB1, CYP1A1, CYP1B1, DAND5, DVL2, E2F4, E2F6, EDN1, ELK3, EP300, EPAS1, ESR1, ESRRG, ETS1, ETV2, EZH2, FLNA, FOXC1, FOXC2, FOXF1, FOXH1, FOXI2, FOXK1, FOXM1, FOXO1, FOXP1, FZD1, FZD2, FZD6, GATA3, GATA4, GATA5, GATA6, GLI1, GLI2, GLI3, GREM1, GRHL2, HAND1, HAND2, HDAC2, HES5, HES7, HEY1, HEY2, HEY…
GO:0051092	positive regulation of NF-kappaB transcription factor activity	0.00142056	1	5.58341e-35	5.25957e-32	[3, 4, 5, 8, 9, 10, 11, 12, 13, 14]	Group0364	12.6506	21	[APP, CAV1, CD36, CTH, GREM1, KRAS, LRRFIP1, MAP3K7, NFKB1, PYCARD, RIPK3, S100A8, S100A9, TAB1, TAB2, TGFB1, TNF, TRIM32, UBB, UBC, WNT5A]
GO:0051156	glucose 6-phosphate metabolic process	0.55509	1	0.308509	1	[4, 5]	Group0365	7.69231	4	[G6PC3, PFKFB2, PRKN, TP53]
GO:0006089	lactate metabolic process	0.0247978	1	0.308509	1	[4, 7]	Group0365	21.0526	4	[HIF1A, PER2, PFKFB2, TP53]
GO:0070059	intrinsic apoptotic signaling pathway in response to endoplasmic reticulum stress	0.606046	1	0.308509	1	[5, 6, 7]	Group0365	7.35294	5	[ITPR1, OPA1, PRKN, SIRT1, TP53]
GO:0000423	mitophagy	0.0107819	1	0.308509	1	[5, 6, 7, 8]	Group0365	21.7391	5	[HUWE1, PRKN, RNF41, SMURF1, TP53]
GO:1901524	regulation of mitophagy	0.00352848	1	0.308509	1	[6, 7, 8, 9]	Group0365	27.7778	5	[HUWE1, PRKN, RNF41, SMURF1, TP53]
GO:0003279	cardiac septum development	6.04848e-65	1.70386e-61	2.55048e-83	2.54027e-80	[3, 4, 6, 7, 8]	Group0366	64.4628	78	[ACVR1, BMP4, BMPR1A, BMPR2, CHD7, CITED2, CPLANE1, CRELD1, CYR61, DAND5, DNAH11, DNM2, ENG, FGF8, FGFR2, FZD1, FZD2, GATA3, GATA4, GATA6, GJA5, HAND1, HECTD1, HEY1, HEY2, HEYL, ID2, ISL1, JAG1, LRP2, LTBP1, MAML1, MATR3, MKS1, MSX2, NKX2-5, NOS3, NOTCH1, NOTCH2, NPHP3, NPRL3, NRP1, PAX8, PCSK5, PDE2A, PLXND1, PPP3CA, PRDM1, PROX1, RARA, RARB, RBPJ, SALL1, SALL4, SEMA3C, SMAD4, SMAD6, SMO, SOX11,…
GO:0003151	outflow tract morphogenesis	7.57935e-55	2.11767e-51	2.55048e-83	2.54027e-80	[3, 4, 5, 6, 7, 8]	Group0366	72.2892	60	[BMP4, BMPR1A, BMPR2, CITED2, CLDN5, CRKL, CTNNB1, DVL2, ELN, ENG, FGF8, FGFR2, FOLR1, FOXC1, FOXC2, FOXH1, FZD1, FZD2, GATA6, GJA5, HAND2, HEY2, HEYL, HIF1A, ILK, ISL1, JAG1, JUN, LRP2, MEF2C, MSX2, NIPBL, NKX2-5, NOTCH1, NRP1, PITX2, PLXND1, RARA, RARB, RBPJ, SEMA3C, SFRP2, SMAD4, SMAD6, SOX11, SOX17, SOX18, TBX1, TBX2, TBX20, TBX3, TGFB2, TGFBR2, TGFBR3, TWIST1, VEGFA, WNT11, WNT5A, ZFPM1, ZFP…
GO:0060037	pharyngeal system development	8.4672e-12	1.80436e-08	2.55048e-83	2.54027e-80	[4, 5, 6, 7]	Group0366	53.5714	15	[ACVR1, BMP4, BMPR1A, BMPR2, FGF8, FOLR1, GATA3, ISL1, NKX2-5, NKX2-6, PTCH1, RIPPLY3, TBX1, TGFB2, TGFBR1]
GO:0060411	cardiac septum morphogenesis	1.46826e-50	4.07736e-47	2.55048e-83	2.54027e-80	[3, 4, 5, 6, 7, 8, 9]	Group0366	69.5122	57	[ACVR1, BMP4, BMPR1A, BMPR2, CHD7, CITED2, CYR61, DNAH11, ENG, FGF8, FGFR2, FZD1, FZD2, GATA4, GATA6, GJA5, HAND1, HEY1, HEY2, HEYL, ID2, ISL1, JAG1, LRP2, MKS1, MSX2, NKX2-5, NOS3, NOTCH1, NOTCH2, NRP1, PPP3CA, PROX1, RARA, RARB, RBPJ, SEMA3C, SMAD4, SMAD6, SMO, SOX11, SOX4, TBX1, TBX2, TBX20, TBX3, TBX5, TGFB2, TGFBR1, TGFBR2, TGFBR3, TP53, VANGL2, WNT11, WNT5A, ZFPM1, ZFPM2]
GO:0003148	outflow tract septum morphogenesis	2.49506e-23	6.26509e-20	2.55048e-83	2.54027e-80	[4, 5, 6, 7, 8, 9, 10]	Group0366	79.3103	23	[BMP4, BMPR1A, BMPR2, ENG, FGF8, FGFR2, GATA6, ISL1, LRP2, MSX2, NKX2-5, NRP1, RARA, RARB, SEMA3C, SMAD4, SMAD6, TBX1, TBX2, TBX20, TGFB2, TGFBR2, ZFPM2]
GO:0051341	regulation of oxidoreductase activity	1.67035e-08	3.19038e-05	1.04236e-06	0.000628546	[3, 4]	Group0367	21.1382	26	[ABL1, AGTR1, AKT1, ATP2B4, CAV1, CAV3, CDH3, DHFR, DLC1, DNM2, DRD5, EDN1, EGFR, FXN, HIF1A, HTR2B, KRAS, NFKB1, NOS3, NPRL3, POR, PRKN, RIPK3, SLC4A1, SNCA, TNF]
GO:0051354	negative regulation of oxidoreductase activity	0.000344261	0.444441	1.04236e-06	0.000628546	[3, 4, 5]	Group0367	23.6842	9	[ATP2B4, CAV1, CAV3, DLC1, DRD5, NFKB1, PRKN, SLC4A1, SNCA]
GO:0032769	negative regulation of monooxygenase activity	0.00143918	1	1.04236e-06	0.000628546	[4, 5, 6]	Group0367	33.3333	5	[ATP2B4, CAV1, CAV3, NFKB1, SNCA]
GO:0051001	negative regulation of nitric-oxide synthase activity	0.0251869	1	1.04236e-06	0.000628546	[5, 6, 7, 8]	Group0367	27.2727	3	[ATP2B4, CAV1, CAV3]
GO:0001963	synaptic transmission, dopaminergic	0.440519	1	1.04236e-06	0.000628546	[7, 8]	Group0367	9.375	3	[DRD5, PRKN, SNCA]
GO:0014009	glial cell proliferation	0.039295	1	1.46849e-06	0.000875222	[3, 6, 7, 8]	Group0368	13.2075	7	[MYC, NOTCH1, PTN, SOX10, SOX11, SOX4, TNF]
GO:0060251	regulation of glial cell proliferation	0.0150578	1	1.46849e-06	0.000875222	[4, 5, 7, 8, 9, 10]	Group0368	17.6471	6	[MYC, NOTCH1, PTN, SOX10, SOX11, TNF]
GO:0014014	negative regulation of gliogenesis	0.000495807	0.625212	1.46849e-06	0.000875222	[5, 6, 7, 8, 9, 10]	Group0368	20.8333	10	[CTNNB1, HES5, ID2, NF1, NOTCH1, NTRK3, PTN, SOX10, SOX11, STAP1]
GO:0014015	positive regulation of gliogenesis	3.81598e-06	0.00621242	1.46849e-06	0.000875222	[5, 6, 7, 8, 9, 10]	Group0368	21.519	17	[ASPA, BMP2, CRKL, DAG1, HDAC1, HDAC2, ID2, LRP1, LRP2, MYC, NOTCH1, PTN, SOX10, SOX8, TGFB1, TIAM1, TNF]
GO:0060253	negative regulation of glial cell proliferation	0.0134444	1	1.46849e-06	0.000875222	[4, 5, 6, 7, 8, 9, 10, 11]	Group0368	25	4	[NOTCH1, PTN, SOX10, SOX11]
GO:0060261	positive regulation of transcription initiation from RNA polymerase II promoter	0.015408	1	0.00260934	0.98894	[7, 8, 9, 10, 11, 12, 13]	Group0369	20	5	[ESR1, HNF1A, NKX2-5, SRF, TP53]
GO:0009299	mRNA transcription	0.103639	1	0.00260934	0.98894	[6, 7, 8, 9, 10]	Group0369	15.7895	3	[FLNA, SRF, TP53]
GO:2000142	regulation of DNA-templated transcription, initiation	0.000757474	0.919574	0.00260934	0.98894	[6, 7, 8, 9, 10, 11]	Group0369	21.4286	9	[CTNNB1, ESR1, HEY2, HNF1A, JUN, NKX2-5, SRF, TP53, TWIST1]
GO:2000144	positive regulation of DNA-templated transcription, initiation	0.000495069	0.624777	0.00260934	0.98894	[6, 7, 8, 9, 10, 11, 12]	Group0369	25	8	[CTNNB1, ESR1, HNF1A, JUN, NKX2-5, SRF, TP53, TWIST1]
GO:0060260	regulation of transcription initiation from RNA polymerase II promoter	0.0130504	1	0.00260934	0.98894	[7, 8, 9, 10, 11, 12]	Group0369	18.1818	6	[ESR1, HEY2, HNF1A, NKX2-5, SRF, TP53]
GO:0060353	regulation of cell adhesion molecule production	0.000762567	0.924231	0.00051788	0.232528	[3, 4]	Group0370	50	4	[APOA1, CAV1, NOTCH1, NOTCH4]
GO:0060354	negative regulation of cell adhesion molecule production	0.000220076	0.293361	0.00051788	0.232528	[3, 4, 5]	Group0370	100	3	[APOA1, NOTCH1, NOTCH4]
GO:2000048	negative regulation of cell-cell adhesion mediated by cadherin	0.00207458	1	0.00051788	0.232528	[5, 6, 7]	Group0370	40	4	[EPCAM, NOTCH1, NOTCH4, VEGFA]
GO:2000209	regulation of anoikis	0.0181511	1	0.00051788	0.232528	[6, 7]	Group0370	19.2308	5	[CAV1, NOTCH1, NTRK2, SRC, TLE1]
GO:2000811	negative regulation of anoikis	0.00268023	1	0.00051788	0.232528	[6, 7, 8]	Group0370	29.4118	5	[CAV1, NOTCH1, NTRK2, SRC, TLE1]
GO:0003190	atrioventricular valve formation	2.18963e-08	4.16468e-05	3.88131e-18	3.23313e-15	[4, 5, 6, 8, 9, 10]	Group0371	87.5	7	[DCHS1, GATA4, HEY1, HEY2, NOTCH1, SMAD4, ZFPM1]
GO:0003273	cell migration involved in endocardial cushion formation	0.000840511	1	3.88131e-18	3.23313e-15	[4, 5, 6, 7, 8, 9, 10]	Group0371	75	3	[DCHS1, ENG, NOTCH1]
GO:0003174	mitral valve development	3.73965e-14	8.36186e-11	3.88131e-18	3.23313e-15	[5, 7, 8, 9]	Group0371	100	11	[ACVR1, BMPR1A, BMPR2, DCHS1, EFNA1, GJA5, NOTCH1, SMAD6, SOX4, TWIST1, ZFPM1]
GO:0003183	mitral valve morphogenesis	6.24271e-13	1.36341e-09	3.88131e-18	3.23313e-15	[5, 6, 8, 9, 10]	Group0371	100	10	[ACVR1, BMPR1A, BMPR2, DCHS1, EFNA1, NOTCH1, SMAD6, SOX4, TWIST1, ZFPM1]
GO:0003192	mitral valve formation	0.000220076	0.293361	3.88131e-18	3.23313e-15	[5, 6, 7, 9, 10, 11]	Group0371	100	3	[DCHS1, NOTCH1, ZFPM1]
GO:0003207	cardiac chamber formation	2.23825e-15	5.11441e-12	7.15706e-26	6.46283e-23	[3, 4, 5, 6, 7, 8, 9]	Group0372	100	12	[HAND1, HAND2, MEF2C, MESP1, NKX2-5, NOTCH1, SMARCD3, SOX11, SOX4, TBX2, TBX20, TBX5]
GO:0003211	cardiac ventricle formation	6.24271e-13	1.36341e-09	7.15706e-26	6.46283e-23	[4, 5, 6, 7, 8, 9, 10]	Group0372	100	10	[HAND1, HAND2, MEF2C, MESP1, NKX2-5, NOTCH1, SMARCD3, SOX11, SOX4, TBX5]
GO:0003357	noradrenergic neuron differentiation	0.000400455	0.512181	7.15706e-26	6.46283e-23	[5, 7, 8, 9]	Group0372	57.1429	4	[HAND2, PHOX2B, SOX11, SOX4]
GO:0003215	cardiac right ventricle morphogenesis	1.81111e-21	4.47345e-18	7.15706e-26	6.46283e-23	[5, 6, 7, 8, 9, 10]	Group0372	94.7368	18	[BMPR1A, CHD7, FOXH1, GATA3, GATA4, HAND1, HAND2, HEY2, ISL1, JAG1, NKX2-5, NOTCH1, SEMA3C, SMARCD3, SOX4, TBX20, TGFB2, ZFPM2]
GO:0003219	cardiac right ventricle formation	1.32641e-05	0.0205328	7.15706e-26	6.46283e-23	[5, 6, 7, 8, 9, 10, 11]	Group0372	100	4	[HAND1, HAND2, NOTCH1, SMARCD3]
GO:0060674	placenta blood vessel development	1.90194e-06	0.00318384	8.43251e-10	5.89432e-07	[3, 4, 5, 6, 7, 8, 9]	Group0373	30.7692	12	[AKT1, ARID1A, CYR61, HEY1, HEY2, MAP2K1, NOTCH2, NR2F2, PKD1, PPP3CA, RBPJ, WNT2]
GO:0060711	labyrinthine layer development	1.7921e-05	0.0272936	8.43251e-10	5.89432e-07	[4, 5, 6, 7, 8, 9]	Group0373	23.6364	13	[AKT1, CYR61, FGFR2, GRHL2, HEY1, HEY2, LEF1, MAP2K1, PPP3CA, RBPJ, WNT2, WNT7B, ZFP36L1]
GO:0060837	blood vessel endothelial cell differentiation	2.94871e-07	0.000528114	8.43251e-10	5.89432e-07	[4, 6, 7, 8, 9]	Group0373	70	7	[DLL1, HEY1, HEY2, NOTCH1, NRP1, RBPJ, TMEM100]
GO:0060716	labyrinthine layer blood vessel development	0.000687052	0.839578	8.43251e-10	5.89432e-07	[4, 5, 6, 7, 8, 9, 10]	Group0373	26.9231	7	[AKT1, CYR61, HEY1, HEY2, PPP3CA, RBPJ, WNT2]
GO:0060842	arterial endothelial cell differentiation	4.80567e-08	8.96258e-05	8.43251e-10	5.89432e-07	[5, 7, 8, 9, 10]	Group0373	100	6	[DLL1, HEY1, HEY2, NOTCH1, RBPJ, TMEM100]
GO:0035886	vascular smooth muscle cell differentiation	2.7509e-08	5.19919e-05	6.80413e-12	5.13712e-09	[5, 6, 7, 8]	Group0374	42.8571	12	[CTH, ENG, GATA6, HEY2, MESP1, MYOCD, NFATC1, NFATC2, NOTCH1, SOD2, SRF, VEGFA]
GO:0097084	vascular smooth muscle cell development	0.00207458	1	6.80413e-12	5.13712e-09	[5, 6, 7, 8, 9]	Group0374	40	4	[ENG, HEY2, NOTCH1, VEGFA]
GO:0060947	cardiac vascular smooth muscle cell differentiation	2.18963e-08	4.16468e-05	6.80413e-12	5.13712e-09	[5, 6, 7, 8, 9, 10]	Group0374	87.5	7	[GATA6, HEY2, MESP1, MYOCD, NOTCH1, SRF, VEGFA]
GO:0060948	cardiac vascular smooth muscle cell development	0.000220076	0.293361	6.80413e-12	5.13712e-09	[5, 6, 7, 8, 9, 10, 11]	Group0374	100	3	[HEY2, NOTCH1, VEGFA]
GO:0003256	regulation of transcription from RNA polymerase II promoter involved in myocardial precursor cell differentiation	2.88886e-09	5.71706e-06	6.80413e-12	5.13712e-09	[6, 7, 8, 9, 10, 11, 12, 13]	Group0374	100	7	[GREM1, MYOCD, NOTCH1, RBPJ, SRF, TBX2, TBXT]
GO:0060976	coronary vasculature development	6.24218e-23	1.56367e-19	6.24218e-23	5.51185e-20	[4, 5, 6, 7, 8, 9]	Group0375	58	29	[BMP4, CPLANE1, DNM2, DYNC2H1, GATA6, HAND2, HEY2, LRP2, LTBP1, MEGF8, MESP1, MMP21, MYOCD, NOTCH1, NRP1, PCSK5, PLXND1, PRDM1, SETD2, SMAD6, SRF, SUFU, TAB1, TBX1, TBX5, TGFBR1, TGFBR3, VEGFA, VEGFB]
GO:0060977	coronary vasculature morphogenesis	3.29999e-10	6.72207e-07	6.24218e-23	5.51185e-20	[5, 6, 7, 8, 9, 10]	Group0375	64.7059	11	[HAND2, HEY2, LRP2, NOTCH1, NRP1, SETD2, TBX1, TBX5, TGFBR1, TGFBR3, VEGFA]
GO:0060948	cardiac vascular smooth muscle cell development	0.000220076	0.293361	6.24218e-23	5.51185e-20	[5, 6, 7, 8, 9, 10, 11]	Group0375	100	3	[HEY2, NOTCH1, VEGFA]
GO:0060979	vasculogenesis involved in coronary vascular morphogenesis	0.000840511	1	6.24218e-23	5.51185e-20	[5, 6, 7, 8, 9, 10, 11]	Group0375	75	3	[NOTCH1, TBX5, TGFBR3]
GO:0060982	coronary artery morphogenesis	2.94871e-07	0.000528114	6.24218e-23	5.51185e-20	[6, 7, 8, 9, 10, 11]	Group0375	70	7	[HAND2, LRP2, NOTCH1, NRP1, TBX1, TGFBR1, VEGFA]
GO:0060423	foregut regionalization	0.000220076	0.293361	1.4418e-06	0.000860754	[5, 6, 7]	Group0376	100	3	[CTNNB1, WNT2, WNT2B]
GO:0061303	cornea development in camera-type eye	0.00207458	1	1.4418e-06	0.000860754	[3, 7, 8, 9]	Group0376	40	4	[PAX6, SOX11, WNT2B, WNT9A]
GO:0061072	iris morphogenesis	3.44498e-06	0.00563599	1.4418e-06	0.000860754	[3, 4, 7, 8, 9, 10]	Group0376	66.6667	6	[HIF1A, PAX6, PITX2, WNT2, WNT2B, WNT9A]
GO:0060424	lung field specification	0.000220076	0.293361	1.4418e-06	0.000860754	[5, 6, 7, 8, 9, 10, 11]	Group0376	100	3	[CTNNB1, WNT2, WNT2B]
GO:0060492	lung induction	0.000220076	0.293361	1.4418e-06	0.000860754	[4, 5, 6, 7, 8, 9, 10, 11, 12]	Group0376	100	3	[CTNNB1, WNT2, WNT2B]
GO:0034104	negative regulation of tissue remodeling	0.189734	1	4.17379e-08	2.72966e-05	[3, 4, 5]	Group0377	12	3	[CST3, GREM1, SFRP1]
GO:0061430	bone trabecula morphogenesis	5.70159e-05	0.082331	4.17379e-08	2.72966e-05	[4, 5]	Group0377	46.1538	6	[CHAD, FBN2, GREM1, MMP2, MSX2, SFRP1]
GO:0033689	negative regulation of osteoblast proliferation	0.0140375	1	4.17379e-08	2.72966e-05	[4, 5, 6]	Group0377	33.3333	3	[GREM1, SFRP1, SMAD3]
GO:0060343	trabecula formation	4.16347e-12	8.92649e-09	4.17379e-08	2.72966e-05	[3, 4, 5, 6, 7]	Group0377	55.5556	15	[ADAMTS1, CAV3, CHAD, FBN2, GREM1, HEY1, HEY2, MMP2, MSX2, NKX2-5, RBP4, SFRP1, SRF, TEK, TGFBR3]
GO:0060346	bone trabecula formation	8.17015e-06	0.0129333	4.17379e-08	2.72966e-05	[4, 5, 6, 7, 8]	Group0377	60	6	[CHAD, FBN2, GREM1, MMP2, MSX2, SFRP1]
GO:0009612	response to mechanical stimulus	1.02692e-20	2.51596e-17	3.14968e-17	2.60479e-14	[3]	Group0378	24.6809	58	[ACTA1, ADGRV1, AKT1, ANKRD1, ATP1A2, CAV3, CITED2, CNN2, COL11A1, COL3A1, CXCL12, DAG1, DMD, EDN1, EGFR, ENG, ETS1, F11R, GATA4, GCLC, GJA1, HTT, JUN, JUND, JUP, KCNJ2, MEIS2, MKKS, MPO, NFKB1, NPPA, PDE2A, PKD1, PKD1L1, PKD2L1, POSTN, PTCH1, PTN, PTPN11, RAC1, RAF1, RCAN1, RHOA, SLC8A1, SOST, SOX9, SRC, STRA6, STRC, SUN1, TCAP, TGFB1, TGFBR2, THBS1, TNNC1, TTN, WNT11, XPC]
GO:0071496	cellular response to external stimulus	9.00834e-08	0.000166204	3.14968e-17	2.60479e-14	[3]	Group0378	13.587	50	[AKT1, ANKRD1, ATP1A2, BMPR2, CBS, CNN2, COMT, DAG1, EGFR, ENG, F11R, FOLR1, FOXO1, GABARAPL1, GCLC, GJA1, GLUL, GSTP1, HNRNPA1, JUN, KCNJ2, MAX, MYOCD, MYOD1, NFKB1, NPPA, NPRL3, OPA1, PDE2A, POSTN, PTN, PTPN11, PTPRC, RAC1, SESN1, SFRP1, SFRP2, SIRT1, SOD1, SOX9, SRF, TGFB1, TNNC1, TP53, TRPV1, TSC1, USF2, WNT11, WNT2B, WNT4]
GO:0104004	cellular response to environmental stimulus	2.89931e-07	0.000519556	3.14968e-17	2.60479e-14	[3]	Group0378	13.1579	50	[AKT1, ANKRD1, ATP1A2, ATR, CNN2, CREBBP, DAG1, DDB2, DDX3X, DNM2, DYSF, EGFR, ENG, EP300, EPO, F11R, FMR1, GATA3, GCLC, GDF1, GJA1, HRAS, KCNJ2, LRRC8A, MC1R, MGMT, MYC, NFKB1, NIPBL, NPPA, PDE2A, PDE6B, PKD2L1, PPID, PTEN, PTN, PTPN11, RAC1, RP1, SFRP1, SFRP2, SIRT1, SOX9, TGFB1, TIMP1, TP53, TRPV1, WNT11, XPC, ZFP36L1]
GO:0071214	cellular response to abiotic stimulus	2.89931e-07	0.000519556	3.14968e-17	2.60479e-14	[3, 4]	Group0378	13.1579	50	[AKT1, ANKRD1, ATP1A2, ATR, CNN2, CREBBP, DAG1, DDB2, DDX3X, DNM2, DYSF, EGFR, ENG, EP300, EPO, F11R, FMR1, GATA3, GCLC, GDF1, GJA1, HRAS, KCNJ2, LRRC8A, MC1R, MGMT, MYC, NFKB1, NIPBL, NPPA, PDE2A, PDE6B, PKD2L1, PPID, PTEN, PTN, PTPN11, RAC1, RP1, SFRP1, SFRP2, SIRT1, SOX9, TGFB1, TIMP1, TP53, TRPV1, WNT11, XPC, ZFP36L1]
GO:0071260	cellular response to mechanical stimulus	1.18459e-06	0.00202565	3.14968e-17	2.60479e-14	[4, 5]	Group0378	21.3483	19	[AKT1, ANKRD1, ATP1A2, CNN2, DAG1, EGFR, ENG, F11R, GCLC, GJA1, KCNJ2, NFKB1, NPPA, PDE2A, PTPN11, RAC1, SOX9, TGFB1, WNT11]
GO:0035455	response to interferon-alpha	0.14454	1	1	1	[5]	Group0379	13.6364	3	[ADAR, GATA3, IFNAR1]
GO:0034340	response to type I interferon	0.833906	1	1	1	[4, 5, 6, 7]	Group0379	5	5	[ADAR, IFNAR1, PTPN11, SETD2, WNT5A]
GO:0071357	cellular response to type I interferon	0.664467	1	1	1	[5, 6, 7, 8]	Group0379	4.16667	4	[ADAR, IFNAR1, PTPN11, WNT5A]
GO:0060337	type I interferon signaling pathway	0.664467	1	1	1	[5, 6, 7, 8, 9]	Group0379	4.16667	4	[ADAR, IFNAR1, PTPN11, WNT5A]
GO:0060338	regulation of type I interferon-mediated signaling pathway	0.477928	1	1	1	[5, 6, 7, 8, 9, 10]	Group0379	8.33333	3	[ADAR, PTPN11, WNT5A]
GO:0090399	replicative senescence	0.0794149	1	0.02115	1	[4]	Group0380	17.6471	3	[ATR, CDKN2A, TP53]
GO:0010332	response to gamma radiation	0.274682	1	0.02115	1	[5]	Group0380	9.67742	6	[ATR, GATA3, HRAS, MYC, PTPRC, TP53]
GO:0071479	cellular response to ionizing radiation	0.0161137	1	0.02115	1	[5, 6]	Group0380	13.4146	11	[ATR, DNM2, GATA3, HRAS, MGMT, NIPBL, SFRP1, SFRP2, SIRT1, TGFB1, TP53]
GO:0071480	cellular response to gamma radiation	0.467945	1	0.02115	1	[6, 7]	Group0380	8.57143	3	[ATR, HRAS, TP53]
GO:0008156	negative regulation of DNA replication	0.295547	1	0.02115	1	[6, 7, 8]	Group0380	10.2564	4	[ATR, DONSON, PDS5A, TP53]
GO:0045606	positive regulation of epidermal cell differentiation	0.0181511	1	1.00744e-05	0.00552077	[4, 5, 6, 7, 8]	Group0381	19.2308	5	[BMP4, FOXC1, NOTCH1, PTCH1, PTCH2]
GO:0072044	collecting duct development	1.20861e-05	0.0188422	1.00744e-05	0.00552077	[4, 5, 6, 7, 8]	Group0381	46.6667	7	[BMP4, NOTCH1, PAX8, PKD1, PTCH1, TFAP2B, WNT7B]
GO:0072205	metanephric collecting duct development	0.000271343	0.356544	1.00744e-05	0.00552077	[5, 6, 7, 8, 9]	Group0381	45.4545	5	[BMP4, PAX8, PKD1, PTCH1, WNT7B]
GO:0072234	metanephric nephron tubule development	0.000402004	0.513761	1.00744e-05	0.00552077	[5, 6, 7, 8, 9, 10, 11]	Group0381	29.1667	7	[HES5, PAX8, PKD1, POU3F3, SOX8, SOX9, WNT7B]
GO:0072017	distal tubule development	5.70159e-05	0.082331	1.00744e-05	0.00552077	[6, 7, 8, 9, 10, 11]	Group0381	46.1538	6	[JAG1, NOTCH1, PAX8, PKD1, POU3F3, TFAP2B]
GO:0070528	protein kinase C signaling	2.84887e-05	0.0425906	1.50806e-05	0.0080229	[4, 5, 6]	Group0382	28.5714	10	[ADGRV1, AKAP12, ANKRD1, FLT4, HTR2B, IFNAR1, MC1R, VEGFA, WNT11, WNT5A]
GO:0010738	regulation of protein kinase A signaling	0.00172055	1	1.50806e-05	0.0080229	[5, 6, 7]	Group0382	23.3333	7	[ADGRV1, ADIPOQ, AIP, AKAP12, MC1R, S100A8, S100A9]
GO:0090036	regulation of protein kinase C signaling	5.09001e-05	0.0739069	1.50806e-05	0.0080229	[5, 6, 7]	Group0382	38.8889	7	[ADGRV1, AKAP12, FLT4, MC1R, VEGFA, WNT11, WNT5A]
GO:0010739	positive regulation of protein kinase A signaling	0.000149738	0.20559	1.50806e-05	0.0080229	[5, 6, 7, 8]	Group0382	40	6	[ADGRV1, ADIPOQ, AKAP12, MC1R, S100A8, S100A9]
GO:0090037	positive regulation of protein kinase C signaling	1.70523e-05	0.0260388	1.50806e-05	0.0080229	[5, 6, 7, 8]	Group0382	54.5455	6	[ADGRV1, FLT4, MC1R, VEGFA, WNT11, WNT5A]
GO:0001773	myeloid dendritic cell activation	0.00815866	1	0.0143065	1	[4, 5]	Group0383	20	6	[NOTCH2, PSEN1, PYCARD, RBPJ, TGFB1, TGFBR2]
GO:0007182	common-partner SMAD protein phosphorylation	0.00383291	1	0.0143065	1	[6, 7, 8]	Group0383	50	3	[BMP4, TGFB1, TGFBR2]
GO:0072602	interleukin-4 secretion	0.000400455	0.512181	0.0143065	1	[4, 5, 6, 7, 8, 9, 10]	Group0383	57.1429	4	[GATA3, NOTCH1, NOTCH2, RBPJ]
GO:0097028	dendritic cell differentiation	0.193899	1	0.0143065	1	[5, 6, 7, 8, 9]	Group0383	11.1111	5	[NOTCH2, PSEN1, RBPJ, TGFB1, TGFBR2]
GO:0043011	myeloid dendritic cell differentiation	0.00455343	1	0.0143065	1	[5, 6, 7, 8, 9, 10]	Group0383	26.3158	5	[NOTCH2, PSEN1, RBPJ, TGFB1, TGFBR2]
GO:1904888	cranial skeletal system development	4.7174e-20	1.14444e-16	2.44217e-08	1.60695e-05	[3]	Group0384	44.9275	31	[BMP4, CRKL, CTNNB1, FGF8, FGFR2, FOXC2, GLI3, GRHL2, HOXA1, IFT140, IRX5, MEF2C, MEGF8, MSX2, MTHFD1, NIPBL, NODAL, PDGFRA, RAB23, RDH10, SETD2, SH3PXD2B, SMAD3, TBX1, TGFB1, TGFB2, TGFB3, TGFBR1, TGFBR2, TWIST1, WDR19]
GO:0097094	craniofacial suture morphogenesis	4.39595e-06	0.00711705	2.44217e-08	1.60695e-05	[3, 4, 5, 6, 7, 8, 9]	Group0384	44.4444	8	[BMP4, GLI3, MEGF8, MSX2, RAB23, TGFB1, TGFB3, TWIST1]
GO:0050868	negative regulation of T cell activation	0.562421	1	2.44217e-08	1.60695e-05	[5, 6, 7, 8]	Group0384	4.13223	5	[BMP4, CD80, CDKN2A, GLI3, TGFB1]
GO:0060363	cranial suture morphogenesis	3.44498e-06	0.00563599	2.44217e-08	1.60695e-05	[4, 5, 6, 7, 8, 9, 10]	Group0384	66.6667	6	[BMP4, GLI3, MSX2, TGFB1, TGFB3, TWIST1]
GO:0060364	frontal suture morphogenesis	1.32641e-05	0.0205328	2.44217e-08	1.60695e-05	[5, 6, 7, 8, 9, 10, 11]	Group0384	100	4	[GLI3, MSX2, TGFB1, TGFB3]
GO:0009636	response to toxic substance	1.37783e-12	2.98575e-09	4.58601e-17	3.78346e-14	[3]	Group0385	13.8103	83	[ABAT, ABL1, ACTC1, ADIPOQ, AHR, ATP1A2, CA3, CD36, CDH1, CDK4, CLDN5, CST3, CYP1A1, CYP1B1, DHFR, DLC1, DNM2, DRD5, EDN1, EHMT1, EPHX2, ETS1, EZH2, FBLN5, FECH, FGFR2, FOXO1, FXN, FZR1, GATA3, GDF1, GPX4, GSN, GSTM3, GSTP1, HBE1, HDAC2, HNRNPA1, IFNAR1, JUN, KCNJ11, KDR, KLF2, LRP5, MB, MGMT, MPO, MSX1, MT2A, MYC, NFKB1, NOS3, NQO1, NTRK3, PPP1R9A, PPP2CB, PPP3CA, PRKN, PTEN, PTGS1, RARA, RBP4, …
GO:0046677	response to antibiotic	5.07481e-10	1.02816e-06	4.58601e-17	3.78346e-14	[3]	Group0385	14.9457	55	[ABAT, ABL1, ACTC1, ADIPOQ, AHR, CA3, CLDN5, CST3, CYP1A1, CYP1B1, DLC1, EDN1, EHMT1, ETS1, EZH2, FECH, FGFR2, FOXO1, FXN, GATA3, GJB2, GSN, GSTP1, HDAC2, HNRNPA1, ID1, ID3, IFNAR1, JUN, KLF2, MB, MEF2C, MGMT, MYC, NQO1, NTRK3, OPA1, PPP2CB, PTEN, RANBP1, RARA, RBP4, RHOA, RIPK3, RPL10A, S100A8, SIRT1, SLC8A1, SOD1, SOS1, SRC, STAT6, TNNC1, TP53, TYMS]
GO:0097305	response to alcohol	7.85341e-11	1.63272e-07	4.58601e-17	3.78346e-14	[4]	Group0385	17.3585	46	[ABAT, ABCA1, ACTC1, ADIPOQ, AHR, AKT1, BRCA1, CA3, CCL21, CDH1, CDK4, CLDN5, CTNNB1, DAG1, FECH, FGFR2, FZR1, GATA3, GSN, GSTP1, HDAC2, IFNAR1, JUP, KLF2, LRP6, MAP4K1, MGMT, MYC, NQO1, NTRK3, PTCH1, PTEN, RARA, RBP4, RHOA, RPL10A, S100A8, SFRP1, SMO, SOD1, TGFB1, TGFBR1, TGFBR2, TGFBR3, TNNC1, TYMS]
GO:0045471	response to ethanol	3.48975e-06	0.00570574	4.58601e-17	3.78346e-14	[4, 5]	Group0385	16.6667	25	[ABAT, ACTC1, ADIPOQ, CA3, CLDN5, FECH, FGFR2, GATA3, GSN, GSTP1, HDAC2, IFNAR1, MGMT, MYC, NQO1, NTRK3, PTEN, RARA, RBP4, RHOA, RPL10A, S100A8, SOD1, TNNC1, TYMS]
GO:0097306	cellular response to alcohol	5.3969e-06	0.00867822	4.58601e-17	3.78346e-14	[5]	Group0385	19.3878	19	[ABCA1, AHR, AKT1, BRCA1, CDH1, CDK4, CTNNB1, DAG1, FZR1, JUP, KLF2, LRP6, MAP4K1, MYC, PTCH1, PTEN, SFRP1, SMO, TNNC1]
GO:0016684	oxidoreductase activity, acting on peroxide as acceptor	0.0206889	1	0.0354387	1	[4]	Group0386	13.2353	9	[GPX4, GSTP1, HBE1, LRP5, MPO, PTGS1, RP1, SESN1, SNCA]
GO:0006749	glutathione metabolic process	0.163161	1	0.0354387	1	[4, 5, 6]	Group0386	10.3448	6	[CTNS, GCLC, GPX4, GSTM3, GSTP1, SOD1]
GO:0004601	peroxidase activity	0.0565613	1	0.0354387	1	[5, 8]	Group0386	12.5	8	[GPX4, GSTP1, HBE1, LRP5, MPO, PTGS1, RP1, SNCA]
GO:0004602	glutathione peroxidase activity	0.159194	1	0.0354387	1	[6, 9]	Group0386	13.0435	3	[GPX4, GSTP1, SNCA]
GO:0042759	long-chain fatty acid biosynthetic process	0.276303	1	0.0354387	1	[6, 7, 8, 9]	Group0386	11.1111	4	[CYP1A1, EPHX2, GPX4, GSTP1]
GO:0150012	positive regulation of neuron projection arborization	0.0321037	1	5.51817e-06	0.00309018	[6, 7, 8, 9, 10, 11, 12, 13, 14]	Group0387	25	3	[DVL1, DVL2, WNT5A]
GO:0060029	convergent extension involved in organogenesis	3.19064e-07	0.000570167	5.51817e-06	0.00309018	[4, 5, 6, 7]	Group0387	85.7143	6	[DVL1, DVL2, FRZB, MESP1, VANGL2, WNT5A]
GO:0150011	regulation of neuron projection arborization	0.0911907	1	5.51817e-06	0.00309018	[5, 6, 7, 8, 9, 10, 11, 12, 13]	Group0387	16.6667	3	[DVL1, DVL2, WNT5A]
GO:0140059	dendrite arborization	0.0140375	1	5.51817e-06	0.00309018	[5, 7, 8, 9, 10, 11, 12, 13]	Group0387	33.3333	3	[NRP1, PTN, SEMA3A]
GO:0140058	neuron projection arborization	0.000619248	0.761675	5.51817e-06	0.00309018	[7, 8, 9, 10, 11, 12]	Group0387	24.2424	8	[DVL1, DVL2, LRP2, NRP1, PTN, ROCK1, SEMA3A, WNT5A]
GO:0003257	positive regulation of transcription from RNA polymerase II promoter involved in myocardial precursor cell differentiation	1.32641e-05	0.0205328	7.36968e-06	0.00408281	[7, 8, 9, 10, 11, 12, 13, 14]	Group0388	100	4	[GREM1, MYOCD, SRF, TBXT]
GO:1900221	regulation of amyloid-beta clearance	0.000333477	0.43152	7.36968e-06	0.00408281	[3, 4]	Group0388	35.2941	6	[HDAC1, LRP1, MYOCD, ROCK1, SRF, TNF]
GO:1900222	negative regulation of amyloid-beta clearance	0.00979405	1	7.36968e-06	0.00408281	[3, 4, 5]	Group0388	37.5	3	[MYOCD, SRF, TNF]
GO:0045987	positive regulation of smooth muscle contraction	0.011238	1	7.36968e-06	0.00408281	[4, 5, 6, 7, 8]	Group0388	18.75	6	[ABAT, EDN1, F2R, MYOCD, RHOA, SRF]
GO:1901228	positive regulation of transcription from RNA polymerase II promoter involved in heart development	4.55214e-06	0.00735626	7.36968e-06	0.00408281	[6, 7, 8, 9, 10, 11, 12, 13]	Group0388	83.3333	5	[GATA5, GREM1, MYOCD, SRF, TBXT]
GO:0060291	long-term synaptic potentiation	0.00183259	1	0.00174289	0.688443	[4, 5, 6, 7, 8, 9, 10]	Group0389	14.5833	14	[ABL1, APP, BRAF, FOXM1, GSK3B, ITPR3, MECP2, NCSTN, NF1, NRGN, NTRK2, PPP1R9A, PTEN, PTN]
GO:0150003	regulation of spontaneous synaptic transmission	0.00640724	1	0.00174289	0.688443	[5, 6, 7, 8, 9]	Group0389	42.8571	3	[APP, PPP1R9A, PRKN]
GO:1900272	negative regulation of long-term synaptic potentiation	0.00443648	1	0.00174289	0.688443	[2, 3, 4, 5, 6, 7, 8, 9, 10, 11, 12]	Group0389	33.3333	4	[ABL1, APP, PPP1R9A, PTN]
GO:0098814	spontaneous synaptic transmission	0.0485652	1	0.00174289	0.688443	[7, 8]	Group0389	21.4286	3	[APP, PPP1R9A, PRKN]
GO:1900271	regulation of long-term synaptic potentiation	0.00966282	1	0.00174289	0.688443	[4, 5, 6, 7, 8, 9, 10, 11]	Group0389	16	8	[ABL1, APP, GSK3B, NCSTN, NF1, NRGN, PPP1R9A, PTN]
GO:0050805	negative regulation of synaptic transmission	0.021957	1	0.0404234	1	[3, 4, 5, 6, 7, 8, 9]	Group0390	12.3596	11	[ADIPOQ, BRAF, DRD5, FMR1, MAPT, NF1, PPP1R9A, PRKN, PTEN, SNCA, SRF]
GO:0046929	negative regulation of neurotransmitter secretion	0.00143918	1	0.0404234	1	[4, 5, 6, 7, 8, 9, 10]	Group0390	33.3333	5	[BRAF, FMR1, NF1, PPP1R9A, PRKN]
GO:0060292	long-term synaptic depression	0.0196948	1	0.0404234	1	[4, 5, 6, 7, 8, 9, 10]	Group0390	16.6667	6	[DRD5, FMR1, MAPT, PPP1R9A, PTEN, SRF]
GO:1900452	regulation of long-term synaptic depression	0.0794149	1	0.0404234	1	[4, 5, 6, 7, 8, 9, 10, 11]	Group0390	17.6471	3	[FMR1, MAPT, PPP1R9A]
GO:0060999	positive regulation of dendritic spine development	0.234794	1	0.0404234	1	[4, 5, 6, 7, 8, 9, 10, 11, 12, 13, 14]	Group0390	9.80392	5	[FMR1, OPA1, PPP1R9A, PSEN1, TIAM1]
GO:0046653	tetrahydrofolate metabolic process	0.000658628	0.807479	0.744107	1	[5, 6, 7]	Group0391	31.5789	6	[DHFR, FTCD, GART, MTHFD1, MTHFR, TYMS]
GO:0045182	translation regulator activity	0.606523	1	0.744107	1	[6, 7, 8, 9]	Group0391	4.60526	7	[COPS5, DHFR, EFNA1, ELOA, FMR1, RARA, TYMS]
GO:0030371	translation repressor activity	0.0686818	1	0.744107	1	[6, 7, 8, 9, 10]	Group0391	15.3846	4	[DHFR, FMR1, RARA, TYMS]
GO:0090079	translation regulator activity, nucleic acid binding	0.845798	1	0.744107	1	[7, 8, 9, 10]	Group0391	5.17241	6	[COPS5, DHFR, EFNA1, ELOA, RARA, TYMS]
GO:0000900	translation repressor activity, mRNA regulatory element binding	0.0485652	1	0.744107	1	[7, 8, 9, 10, 11]	Group0391	21.4286	3	[DHFR, RARA, TYMS]
GO:1901385	regulation of voltage-gated calcium channel activity	0.348313	1	0.215023	1	[7, 8, 9, 10, 11, 12, 13]	Group0392	8.88889	4	[DMD, DYSF, FMR1, NPPA]
GO:0008331	high voltage-gated calcium channel activity	0.0468492	1	0.215023	1	[8, 9, 10, 11, 12, 13]	Group0392	17.3913	4	[CACNA1C, CACNA1D, DYSF, NPPA]
GO:1901019	regulation of calcium ion transmembrane transporter activity	0.140318	1	0.215023	1	[6, 7, 8, 9, 10, 11]	Group0392	9.70874	10	[ATP1A2, CASQ2, CAV3, DMD, DYSF, FMR1, HTT, NOS1, NPPA, TRDN]
GO:1901020	negative regulation of calcium ion transmembrane transporter activity	0.184148	1	0.215023	1	[5, 6, 7, 8, 9, 10, 11, 12]	Group0392	11.6279	5	[ATP1A2, CASQ2, DYSF, FMR1, TRDN]
GO:0005245	voltage-gated calcium channel activity	0.648597	1	0.215023	1	[7, 8, 9, 10, 11, 12]	Group0392	6.97674	6	[CACNA1C, CACNA1D, DMD, DYSF, FMR1, NPPA]
GO:0008347	glial cell migration	0.00852803	1	0.0585946	1	[4, 5, 6, 7, 8]	Group0393	15.2542	9	[CRKL, CTNNB1, GLI3, LRP1, STAP1, SUN1, SYNE2, TGFB2, TIAM1]
GO:0061178	regulation of insulin secretion involved in cellular response to glucose stimulus	0.417472	1	0.0585946	1	[3, 4, 5, 6, 7, 8, 9, 10, 11]	Group0393	8.19672	5	[HIF1A, LRP1, LRP5, RAC1, TIAM1]
GO:0035773	insulin secretion involved in cellular response to glucose stimulus	0.323943	1	0.0585946	1	[4, 6, 7, 8, 9, 10]	Group0393	8.4507	6	[HIF1A, LRP1, LRP5, RAC1, RAF1, TIAM1]
GO:1903975	regulation of glial cell migration	0.0247978	1	0.0585946	1	[5, 6, 7, 8, 9, 10]	Group0393	21.0526	4	[CRKL, LRP1, STAP1, TIAM1]
GO:1903977	positive regulation of glial cell migration	0.0321037	1	0.0585946	1	[5, 6, 7, 8, 9, 10, 11]	Group0393	25	3	[CRKL, LRP1, TIAM1]
GO:1904376	negative regulation of protein localization to cell periphery	0.189734	1	0.0985576	1	[4, 5, 6, 7]	Group0394	12	3	[NUMB, PPP2R5A, TGFB1]
GO:1905476	negative regulation of protein localization to membrane	0.440519	1	0.0985576	1	[4, 5, 6, 7]	Group0394	9.375	3	[NUMB, PPP2R5A, TGFB1]
GO:1903076	regulation of protein localization to plasma membrane	0.0656795	1	0.0985576	1	[6, 7]	Group0394	10.3774	11	[AGR2, AKT1, ATP2B4, EGFR, KCNJ11, LRP1, NUMB, PPP2R5A, TGFB1, TNF, WNT3A]
GO:1903077	negative regulation of protein localization to plasma membrane	0.159194	1	0.0985576	1	[5, 6, 7, 8]	Group0394	13.0435	3	[NUMB, PPP2R5A, TGFB1]
GO:0035307	positive regulation of protein dephosphorylation	0.123575	1	0.0985576	1	[6, 7, 8, 9]	Group0394	12	6	[CDH5, DLC1, PPP2R5A, PPP2R5D, PTPRC, TGFB1]
GO:2000047	regulation of cell-cell adhesion mediated by cadherin	0.000220334	0.293485	5.64936e-08	3.67774e-05	[5, 6]	Group0395	31.8182	7	[ADAM19, EPCAM, NOTCH1, NOTCH4, VEGFA, WNT3A, WNT5A]
GO:2000049	positive regulation of cell-cell adhesion mediated by cadherin	0.0321037	1	5.64936e-08	3.67774e-05	[5, 6, 7]	Group0395	25	3	[ADAM19, WNT3A, WNT5A]
GO:0033278	cell proliferation in midbrain	8.19632e-05	0.116142	5.64936e-08	3.67774e-05	[4, 6, 7, 8, 9]	Group0395	55.5556	5	[FZD6, WNT1, WNT2, WNT3A, WNT5A]
GO:0090381	regulation of heart induction	3.8342e-05	0.056286	5.64936e-08	3.67774e-05	[5, 6, 7, 8, 9, 10, 11]	Group0395	62.5	5	[GATA5, MESP1, WNT11, WNT3A, WNT5A]
GO:0100012	regulation of heart induction by canonical Wnt signaling pathway	6.31254e-05	0.0907112	5.64936e-08	3.67774e-05	[6, 7, 8, 9, 10, 11, 12]	Group0395	80	4	[MESP1, WNT11, WNT3A, WNT5A]
GO:0009415	response to water	0.000658628	0.807479	0.000609025	0.269798	[3, 4]	Group0396	31.5789	6	[ATP2B4, COL18A1, DMD, KRT8, MYC, PKD2L1]
GO:0017014	protein nitrosylation	5.09001e-05	0.0739069	0.000609025	0.269798	[6, 7]	Group0396	38.8889	7	[ACE, ATP2B4, DMD, NOS1, NOS2, S100A8, S100A9]
GO:0018198	peptidyl-cysteine modification	0.00966282	1	0.000609025	0.269798	[7, 8]	Group0396	16	8	[ACE, ATP2B4, DMD, HMBS, NOS1, NOS2, S100A8, S100A9]
GO:0018119	peptidyl-cysteine S-nitrosylation	5.09001e-05	0.0739069	0.000609025	0.269798	[7, 8, 9]	Group0396	38.8889	7	[ACE, ATP2B4, DMD, NOS1, NOS2, S100A8, S100A9]
GO:2000169	regulation of peptidyl-cysteine S-nitrosylation	0.0140375	1	0.000609025	0.269798	[6, 7, 8, 9, 10]	Group0396	33.3333	3	[ACE, ATP2B4, DMD]
GO:0038189	neuropilin signaling pathway	6.31254e-05	0.0907112	1.4898e-06	0.000886431	[4, 5, 6]	Group0397	80	4	[ABL1, CDC42, NRP1, VEGFA]
GO:0031532	actin cytoskeleton reorganization	5.03451e-05	0.0731515	1.4898e-06	0.000886431	[4, 7]	Group0397	16.6667	19	[ABL1, AUTS2, CDC42, F11R, FGF10, FLNA, GSN, HAX1, HRAS, NOTCH2, NPHS2, NRP1, NTRK3, PDGFRA, RHOA, RICTOR, STAP1, TEK, TGFB1]
GO:2000249	regulation of actin cytoskeleton reorganization	9.98322e-06	0.0156736	1.4898e-06	0.000886431	[5, 6, 7, 8]	Group0397	26.6667	12	[ABL1, CDC42, F11R, HAX1, HRAS, NOTCH2, NRP1, NTRK3, PDGFRA, STAP1, TEK, TGFB1]
GO:2000251	positive regulation of actin cytoskeleton reorganization	1.7365e-05	0.0264816	1.4898e-06	0.000886431	[5, 6, 7, 8, 9]	Group0397	38.0952	8	[ABL1, CDC42, HAX1, HRAS, NRP1, NTRK3, STAP1, TEK]
GO:0032488	Cdc42 protein signal transduction	9.4677e-05	0.133211	1.4898e-06	0.000886431	[7, 8, 9]	Group0397	42.8571	6	[ABCA1, ABL1, APOA1, APOC3, CDC42, NRP1]
GO:0051053	negative regulation of DNA metabolic process	0.0968711	1	0.00737467	1	[4, 5, 6, 7, 8]	Group0398	9.70149	13	[ACVRL1, ADIPOQ, ANKRD1, BMPR2, GATA3, GDF1, GJA1, HIST1H1C, HNRNPA1, KMT2A, SRC, TP53, TWIST1]
GO:0071897	DNA biosynthetic process	0.00161735	1	0.00737467	1	[5, 6, 7]	Group0398	11.5556	26	[ACVRL1, ADIPOQ, ANKRD1, ATR, BMPR2, CTNNB1, FGF2, FGFR4, GDF1, GJA1, GREM1, GRHL2, HNRNPA1, MYC, NEK2, POLA1, PTEN, RFC1, SIRT1, SLC19A1, SOS1, SRC, TP53, TYMS, UBB, UBC]
GO:2000278	regulation of DNA biosynthetic process	0.00051433	0.645998	0.00737467	1	[5, 6, 7, 8]	Group0398	14.4	18	[ACVRL1, ADIPOQ, ANKRD1, ATR, BMPR2, CTNNB1, FGF2, FGFR4, GDF1, GJA1, GREM1, GRHL2, HNRNPA1, MYC, NEK2, SOS1, SRC, TP53]
GO:2000279	negative regulation of DNA biosynthetic process	0.0012792	1	0.00737467	1	[5, 6, 7, 8, 9]	Group0398	20	9	[ACVRL1, ADIPOQ, ANKRD1, BMPR2, GDF1, GJA1, HNRNPA1, SRC, TP53]
GO:0051974	negative regulation of telomerase activity	0.0580613	1	0.00737467	1	[6, 7, 8, 9, 10, 11, 12]	Group0398	20	3	[GDF1, SRC, TP53]
GO:0072576	liver morphogenesis	0.00314848	1	0.00314848	1	[5, 6, 7, 8]	Group0399	24	6	[FGF1, GLI1, NOTCH2, PROX1, PTN, WNT3A]
GO:0072575	epithelial cell proliferation involved in liver morphogenesis	0.00251991	1	0.00314848	1	[4, 6, 7, 8, 9]	Group0399	25	6	[FGF1, GLI1, NOTCH2, PROX1, PTN, WNT3A]
GO:0072574	hepatocyte proliferation	0.00251991	1	0.00314848	1	[5, 7, 8, 9, 10]	Group0399	25	6	[FGF1, GLI1, NOTCH2, PROX1, PTN, WNT3A]
GO:2000345	regulation of hepatocyte proliferation	0.0205358	1	0.00314848	1	[5, 6, 7, 8, 9, 10, 11]	Group0399	22.2222	4	[FGF1, GLI1, PTN, WNT3A]
GO:2000347	positive regulation of hepatocyte proliferation	0.0321037	1	0.00314848	1	[4, 5, 6, 7, 8, 9, 10, 11, 12]	Group0399	25	3	[FGF1, PTN, WNT3A]
GO:2000465	regulation of glycogen (starch) synthase activity	0.0191645	1	0.105255	1	[5]	Group0400	30	3	[ADIPOQ, GSK3B, IGF2]
GO:0010677	negative regulation of cellular carbohydrate metabolic process	0.380254	1	0.105255	1	[4, 5, 6, 7]	Group0400	9.25926	5	[ADIPOQ, EP300, GSK3B, PRKN, SLC4A1]
GO:0010962	regulation of glucan biosynthetic process	0.0517611	1	0.105255	1	[5, 6, 7, 8]	Group0400	14.7059	5	[AKT1, GSK3B, IGF2, IRS1, PPP1CB]
GO:0070873	regulation of glycogen metabolic process	0.0914578	1	0.105255	1	[5, 6, 7, 8]	Group0400	12.5	5	[AKT1, GSK3B, IGF2, IRS1, PPP1CB]
GO:0005979	regulation of glycogen biosynthetic process	0.0517611	1	0.105255	1	[6, 7, 8, 9]	Group0400	14.7059	5	[AKT1, GSK3B, IGF2, IRS1, PPP1CB]
GO:2000479	regulation of cAMP-dependent protein kinase activity	0.0405767	1	0.0749035	1	[8, 9, 10, 11, 12]	Group0401	18.1818	4	[ADIPOQ, ATP2B4, HTT, SIRT1]
GO:0071871	response to epinephrine	0.0911907	1	0.0749035	1	[5, 6, 7]	Group0401	16.6667	3	[ADIPOQ, ATP2B4, SNCA]
GO:0006111	regulation of gluconeogenesis	0.380254	1	0.0749035	1	[5, 6, 7, 8]	Group0401	9.25926	5	[ADIPOQ, EP300, FOXO1, SIRT1, WDR5]
GO:0033034	positive regulation of myeloid cell apoptotic process	0.00130705	1	0.0749035	1	[6, 7, 8]	Group0401	44.4444	4	[ADIPOQ, CDKN2A, MEF2C, SIRT1]
GO:0071872	cellular response to epinephrine stimulus	0.0580613	1	0.0749035	1	[6, 7, 8]	Group0401	20	3	[ADIPOQ, ATP2B4, SNCA]
GO:0097190	apoptotic signaling pathway	2.688e-13	5.9109e-10	2.688e-13	2.08857e-10	[3, 4, 5]	Group0402	13.6923	89	[ABL1, ACVR1, AKT1, ATP5IF1, BMP4, BRCA1, CAV1, CCK, CD44, CSNK2A1, CSNK2A2, CTH, CTNNB1, CTSH, CXCL12, CYP1B1, DDX3X, EP300, EPO, ERBB3, FGF10, FGFR1, FXN, GATA4, GCLC, GSK3B, GSN, GSTP1, HDAC1, HIF1A, HMGB2, HNRNPK, HRAS, HTT, IFNAR1, ITPR1, JUN, KRT18, KRT8, LMNA, MMP9, MSX1, NF1, NONO, NOS3, NRP1, OPA1, PAK2, PERP, POU4F1, POU4F2, PRKN, PRODH, PSEN1, PTEN, PTPRC, PYCARD, RAF1, RIPK3, RNF41, S…
GO:2001233	regulation of apoptotic signaling pathway	8.453e-14	1.88248e-10	2.688e-13	2.08857e-10	[4, 5, 6, 7]	Group0402	15.873	70	[ACVR1, AKT1, ATP5IF1, BMP4, BRCA1, CAV1, CD44, CSNK2A1, CSNK2A2, CTH, CTNNB1, CTSH, CXCL12, DDX3X, EPO, FGF10, FGFR1, FXN, GATA4, GCLC, GSK3B, GSN, GSTP1, HDAC1, HIF1A, HMGB2, HNRNPK, HTT, IFNAR1, LMNA, MMP9, MSX1, NF1, NONO, NOS3, NRP1, OPA1, PAK2, PRKN, PSEN1, PTEN, PTPRC, PYCARD, RAF1, RIPK3, S100A8, S100A9, SFRP1, SFRP2, SIRT1, SLC25A5, SMAD3, SNAI1, SOD1, SOD2, SOS1, SRC, TCF7L2, TGFBR1, TH…
GO:2001235	positive regulation of apoptotic signaling pathway	1.50524e-05	0.0231356	2.688e-13	2.08857e-10	[4, 5, 6, 7, 8]	Group0402	14.7541	27	[ATP5IF1, CAV1, CTSH, GSK3B, GSN, MMP9, MSX1, NF1, PAK2, PTEN, PTPRC, PYCARD, RIPK3, S100A8, S100A9, SFRP1, SIRT1, SMAD3, SOD1, TGFBR1, THBS1, TIMP3, TP53, TP53BP2, TRAF7, UBB, WDR35]
GO:2001238	positive regulation of extrinsic apoptotic signaling pathway	0.00534892	1	2.688e-13	2.08857e-10	[5, 6, 7, 8, 9]	Group0402	16.3636	9	[CAV1, NF1, PAK2, PTEN, PTPRC, PYCARD, SFRP1, THBS1, TIMP3]
GO:2001244	positive regulation of intrinsic apoptotic signaling pathway	0.00852803	1	2.688e-13	2.08857e-10	[5, 6, 7, 8, 9]	Group0402	15.2542	9	[CAV1, MSX1, RIPK3, S100A8, S100A9, SIRT1, SOD1, TP53, UBB]
GO:0008625	extrinsic apoptotic signaling pathway via death domain receptors	0.00223456	1	1.16209e-08	7.76277e-06	[5, 6, 7]	Group0403	14.2857	14	[BRCA1, DDX3X, GSK3B, HMGB2, NF1, NOS3, PTEN, RAF1, SFRP1, SFRP2, SOS1, THBS1, TIMP3, TNF]
GO:2001235	positive regulation of apoptotic signaling pathway	1.50524e-05	0.0231356	1.16209e-08	7.76277e-06	[4, 5, 6, 7, 8]	Group0403	14.7541	27	[ATP5IF1, CAV1, CTSH, GSK3B, GSN, MMP9, MSX1, NF1, PAK2, PTEN, PTPRC, PYCARD, RIPK3, S100A8, S100A9, SFRP1, SIRT1, SMAD3, SOD1, TGFBR1, THBS1, TIMP3, TP53, TP53BP2, TRAF7, UBB, WDR35]
GO:2001236	regulation of extrinsic apoptotic signaling pathway	1.00459e-07	0.000184543	1.16209e-08	7.76277e-06	[5, 6, 7, 8]	Group0403	17.3184	31	[ACVR1, AKT1, BMP4, BRCA1, CAV1, DDX3X, FGF10, FGFR1, GCLC, GSK3B, GSTP1, HMGB2, HTT, LMNA, NF1, NOS3, NRP1, PAK2, PTEN, PTPRC, PYCARD, RAF1, SFRP1, SFRP2, SOS1, SRC, TCF7L2, TGFBR1, THBS1, TIMP3, TNF]
GO:2001238	positive regulation of extrinsic apoptotic signaling pathway	0.00534892	1	1.16209e-08	7.76277e-06	[5, 6, 7, 8, 9]	Group0403	16.3636	9	[CAV1, NF1, PAK2, PTEN, PTPRC, PYCARD, SFRP1, THBS1, TIMP3]
GO:1902043	positive regulation of extrinsic apoptotic signaling pathway via death domain receptors	0.0167564	1	1.16209e-08	7.76277e-06	[6, 7, 8, 9, 10]	Group0403	23.5294	4	[PTEN, SFRP1, THBS1, TIMP3]
GO:0001935	endothelial cell proliferation	1.64232e-18	3.91365e-15	8.26054e-24	7.35188e-21	[4]	Group0404	27.7778	45	[ACVRL1, AGTR1, AKT1, AKT3, ALDH1A2, APOA1, ATP5IF1, BMP2, BMP4, BMPR2, CAV1, CXCL12, DAND5, DLL4, DYSF, FGF2, FGFR1, FLT1, FLT4, GJA1, HIF1A, HMGB2, HTR2B, IGF2, JUN, KDR, MEF2C, NF1, NOX5, NR2F2, NRP1, PROX1, RICTOR, SIRT1, SP1, TEK, TGFBR1, THBS1, TNF, VEGFA, VEGFB, VEGFC, VEGFD, WNT2, WNT5A]
GO:0050680	negative regulation of epithelial cell proliferation	7.9171e-10	1.59292e-06	8.26054e-24	7.35188e-21	[4, 5, 6]	Group0404	21.5827	30	[ACVRL1, ATP5IF1, BMP4, CASK, CAV1, DLL4, FGFR2, FLT1, GATA3, GJA1, IFT172, INTU, ISL1, MEF2C, NF1, NR2F2, PAX6, PTCH1, PTEN, PTN, SFRP1, SFRP2, SOX9, TGFB1, TGFB2, TGFBR1, TGFBR3, THBS1, TNF, WNT5A]
GO:0001936	regulation of endothelial cell proliferation	6.23738e-19	1.4926e-15	8.26054e-24	7.35188e-21	[5, 6]	Group0404	29.6552	43	[ACVRL1, AGTR1, AKT1, AKT3, ALDH1A2, ATP5IF1, BMP2, BMP4, BMPR2, CAV1, CXCL12, DAND5, DLL4, DYSF, FGF2, FGFR1, FLT1, FLT4, GJA1, HIF1A, HMGB2, HTR2B, IGF2, JUN, KDR, MEF2C, NF1, NR2F2, NRP1, PROX1, RICTOR, SIRT1, SP1, TEK, TGFBR1, THBS1, TNF, VEGFA, VEGFB, VEGFC, VEGFD, WNT2, WNT5A]
GO:0001937	negative regulation of endothelial cell proliferation	5.95727e-06	0.00953758	8.26054e-24	7.35188e-21	[5, 6, 7]	Group0404	27.907	12	[ACVRL1, ATP5IF1, CAV1, DLL4, FLT1, GJA1, MEF2C, NF1, NR2F2, TGFBR1, THBS1, TNF]
GO:0010596	negative regulation of endothelial cell migration	6.74737e-08	0.000125096	8.26054e-24	7.35188e-21	[4, 5, 6, 7, 8, 9]	Group0404	29.6296	16	[ACVRL1, ADAMTS9, ATP2B4, DLL4, FGF2, JUP, MECP2, MEF2C, MEOX2, NOTCH1, NR2F2, NRG1, RHOA, TGFB1, THBS1, TNF]
GO:0006325	chromatin organization	1.72129e-05	0.0262669	1.72129e-05	0.00908841	[4, 6]	Group0405	9.71897	83	[ARID1A, ARID1B, AUTS2, BCOR, BRCA1, CDC45, CDK2, CDKN2A, CHAF1B, CHD5, CHD7, CREBBP, CTNNB1, DDB2, DPF3, DSCAM, EHMT1, EP300, ESR1, EZH2, FMR1, GATA3, GPX4, HDAC1, HDAC2, HDAC3, HIRA, HIST1H1C, HLCS, HMGB2, HNF1A, HUWE1, IGF2, ISL1, JARID2, JMJD6, KANSL1, KAT6A, KAT6B, KDM5A, KDM6A, KMT2A, KMT2C, KMT2D, LEF1, LMNA, MAP3K7, MCM7, MECP2, MTHFR, MYC, MYOCD, MYOD1, NIPBL, NOS1, NSD1, PBRM1, PER2, PH…
GO:0006333	chromatin assembly or disassembly	0.58406	1	1.72129e-05	0.00908841	[5, 7]	Group0405	6.75105	16	[ARID1A, CDKN2A, CHAF1B, HDAC1, HIRA, HIST1H1C, HMGB2, KAT6A, KAT6B, MCM7, PBRM1, SIRT1, SMARCA4, SMARCD3, SOX9, TP53]
GO:0006338	chromatin remodeling	0.0193729	1	1.72129e-05	0.00908841	[5, 7]	Group0405	9.95851	24	[ARID1A, ARID1B, CDKN2A, CHD5, CHD7, ESR1, GATA3, HDAC1, HDAC2, HIRA, HMGB2, HNF1A, JARID2, KDM5A, KDM6A, MYC, PBRM1, RERE, SIRT1, SMARCA2, SMARCA4, SMARCD3, SMYD1, SOX9]
GO:0034728	nucleosome organization	0.448969	1	1.72129e-05	0.00908841	[5, 6, 7]	Group0405	7.2165	14	[ARID1A, CHAF1B, CHD5, HIRA, HIST1H1C, HMGB2, KAT6A, KAT6B, MCM7, PBRM1, SETD2, SMARCA4, SMARCD3, SOX9]
GO:0043044	ATP-dependent chromatin remodeling	0.399363	1	1.72129e-05	0.00908841	[6, 8]	Group0405	7.92079	8	[ARID1A, ARID1B, CHD5, HDAC1, HDAC2, PBRM1, SMARCA2, SMARCA4]
GO:0009308	amine metabolic process	0.171107	1	0.100462	1	[4]	Group0406	8.60927	13	[ABAT, ATP2B4, BHMT, COMT, CYP1A1, DMGDH, HAAO, HNMT, KYNU, MECP2, NQO1, PRKN, VPS35]
GO:0042762	regulation of sulfur metabolic process	0.0247978	1	0.100462	1	[4, 5]	Group0406	21.0526	4	[BHMT, COMT, DAND5, SP1]
GO:0044106	cellular amine metabolic process	0.212227	1	0.100462	1	[4, 5]	Group0406	8.51064	12	[ABAT, ATP2B4, BHMT, COMT, DMGDH, HAAO, HNMT, KYNU, MECP2, NQO1, PRKN, VPS35]
GO:0033238	regulation of cellular amine metabolic process	0.364067	1	0.100462	1	[4, 5, 6]	Group0406	8.13953	7	[ABAT, ATP2B4, BHMT, COMT, NQO1, PRKN, VPS35]
GO:0006521	regulation of cellular amino acid metabolic process	1	1	0.100462	1	[4, 5, 6, 7]	Group0406	5.97015	4	[ATP2B4, BHMT, COMT, NQO1]
GO:0007033	vacuole organization	0.523016	1	0.523016	1	[5]	Group0407	4.57143	8	[ABCA1, GABARAPL1, NPRL3, PSEN1, RAB23, SMURF1, VPS35, WASHC5]
GO:1905037	autophagosome organization	0.834755	1	0.523016	1	[5, 6]	Group0407	4.85437	5	[GABARAPL1, NPRL3, PSEN1, RAB23, SMURF1]
GO:0080171	lytic vacuole organization	0.798233	1	0.523016	1	[6]	Group0407	4.47761	3	[ABCA1, VPS35, WASHC5]
GO:0000045	autophagosome assembly	0.833831	1	0.523016	1	[6, 7]	Group0407	5.05051	5	[GABARAPL1, NPRL3, PSEN1, RAB23, SMURF1]
GO:0007040	lysosome organization	0.798233	1	0.523016	1	[7]	Group0407	4.47761	3	[ABCA1, VPS35, WASHC5]
GO:0007249	I-kappaB kinase/NF-kappaB signaling	5.21179e-05	0.075571	2.00012e-05	0.0104606	[4, 5, 6]	Group0408	12.3288	36	[ABL1, ADIPOQ, AKT1, ANGPT1, BTRC, CCDC22, CCL21, CD36, CTH, CTNNB1, ESR1, F2R, FLNA, GJA1, GSTP1, HDAC1, HTR2B, MAP3K7, NFKB1, PRKN, PYCARD, RHOA, RIPK3, ROCK1, ROCK2, S100A13, SIRT1, SLC35B2, TAB1, TAB2, TLE1, TNF, TRIM32, UBB, UBC, WNT5A]
GO:0043122	regulation of I-kappaB kinase/NF-kappaB signaling	0.00121358	1	2.00012e-05	0.0104606	[5, 6, 7]	Group0408	11.4173	29	[ABL1, ADIPOQ, AKT1, ANGPT1, BTRC, CCDC22, CCL21, CD36, CTH, CTNNB1, ESR1, F2R, FLNA, GJA1, GSTP1, HDAC1, HTR2B, MAP3K7, PRKN, PYCARD, RHOA, S100A13, SIRT1, SLC35B2, TAB2, TLE1, TNF, TRIM32, WNT5A]
GO:0043123	positive regulation of I-kappaB kinase/NF-kappaB signaling	0.0237656	1	2.00012e-05	0.0104606	[5, 6, 7, 8]	Group0408	10.0503	20	[ABL1, ADIPOQ, AKT1, CCDC22, CCL21, CD36, CTH, CTNNB1, F2R, FLNA, GJA1, HTR2B, MAP3K7, PRKN, RHOA, S100A13, SLC35B2, TAB2, TNF, TRIM32]
GO:0043124	negative regulation of I-kappaB kinase/NF-kappaB signaling	0.000414671	0.52912	2.00012e-05	0.0104606	[5, 6, 7, 8]	Group0408	21.2766	10	[ABL1, ADIPOQ, CCDC22, ESR1, GSTP1, HDAC1, PYCARD, RHOA, SIRT1, TLE1]
GO:0051092	positive regulation of NF-kappaB transcription factor activity	0.00142056	1	2.00012e-05	0.0104606	[3, 4, 5, 8, 9, 10, 11, 12, 13, 14]	Group0408	12.6506	21	[APP, CAV1, CD36, CTH, GREM1, KRAS, LRRFIP1, MAP3K7, NFKB1, PYCARD, RIPK3, S100A8, S100A9, TAB1, TAB2, TGFB1, TNF, TRIM32, UBB, UBC, WNT5A]
GO:0018193	peptidyl-amino acid modification	7.10313e-16	1.64082e-12	7.10313e-16	5.74643e-13	[6, 7]	Group0409	11.5385	159	[ABL1, ACE, ACVR1, ADIPOQ, AIP, AKT1, AKT3, ANGPT1, APOA1, APP, ATP2B4, ATR, AUTS2, AXIN1, BCOR, BRAF, BRCA1, CAV1, CCK, CD36, CD44, CD80, CDK2, CDKN2A, CHD5, CLASP1, CREBBP, CSH1, CSNK1A1, CSNK1D, CSNK1E, CSNK2A1, CSNK2A2, CTH, CTNNB1, DMD, DPF3, DVL2, EFNA1, EGFR, EHMT1, EP300, EPO, ERBB3, EZH2, FGF10, FGF8, FGFR1, FGFR2, FGFR4, FLT1, FLT4, GALNT11, GATA3, GREM1, GRK2, GSK3B, HAX1, HDAC2, HES5,…
GO:0018209	peptidyl-serine modification	3.92009e-11	8.20475e-08	7.10313e-16	5.74643e-13	[7, 8]	Group0409	15.5738	57	[AKT1, AKT3, ANGPT1, APP, ATP2B4, ATR, AXIN1, BRAF, CAV1, CD44, CDK2, CLASP1, CSNK1A1, CSNK1D, CSNK1E, CSNK2A1, CSNK2A2, DMD, EGFR, EPO, GRK2, GSK3B, HAX1, IFNAR1, ILK, LATS2, MAP2K2, MAP4K1, MORC3, NLK, NOS1, NSD1, NTRK2, NTRK3, PAK2, PKD1, PTEN, RAF1, RICTOR, ROCK1, ROCK2, S100A8, S100A9, SFRP2, SNCA, SOS1, SRC, SRPK2, TDGF1, TGFB1, TGFBR1, TGFBR2, TIMP1, TNF, VEGFA, WNT3A, WNT5A]
GO:0018105	peptidyl-serine phosphorylation	1.63856e-12	3.54421e-09	7.10313e-16	5.74643e-13	[7, 8, 9]	Group0409	16.8142	57	[AKT1, AKT3, ANGPT1, APP, ATP2B4, ATR, AXIN1, BRAF, CAV1, CD44, CDK2, CLASP1, CSNK1A1, CSNK1D, CSNK1E, CSNK2A1, CSNK2A2, DMD, EGFR, EPO, GRK2, GSK3B, HAX1, IFNAR1, ILK, LATS2, MAP2K2, MAP4K1, MORC3, NLK, NOS1, NSD1, NTRK2, NTRK3, PAK2, PKD1, PTEN, RAF1, RICTOR, ROCK1, ROCK2, S100A8, S100A9, SFRP2, SNCA, SOS1, SRC, SRPK2, TDGF1, TGFB1, TGFBR1, TGFBR2, TIMP1, TNF, VEGFA, WNT3A, WNT5A]
GO:0033135	regulation of peptidyl-serine phosphorylation	1.62638e-07	0.00029535	7.10313e-16	5.74643e-13	[7, 8, 9, 10]	Group0409	17.6829	29	[AKT1, ANGPT1, APP, ATP2B4, AXIN1, BRAF, CAV1, CD44, DMD, EGFR, HAX1, IFNAR1, NOS1, NSD1, NTRK2, NTRK3, PTEN, RAF1, RICTOR, S100A8, S100A9, SFRP2, SNCA, SOS1, TGFB1, TNF, VEGFA, WNT3A, WNT5A]
GO:0033138	positive regulation of peptidyl-serine phosphorylation	3.37431e-07	0.000602314	7.10313e-16	5.74643e-13	[7, 8, 9, 10, 11]	Group0409	19.3548	24	[AKT1, ANGPT1, APP, ATP2B4, AXIN1, BRAF, CAV1, CD44, EGFR, HAX1, IFNAR1, NOS1, NTRK2, NTRK3, RAF1, S100A8, S100A9, SFRP2, SNCA, TGFB1, TNF, VEGFA, WNT3A, WNT5A]
GO:0048842	positive regulation of axon extension involved in axon guidance	1.21057e-06	0.00206644	0.000615894	0.271609	[5, 6, 7, 8, 9, 10, 11, 12, 13, 14, 15, 16]	Group0410	75	6	[BMPR2, CXCL12, DSCAM, MEGF8, NRP1, VEGFA]
GO:0008038	neuron recognition	0.0168293	1	0.000615894	0.271609	[3, 5, 6, 8, 9, 10]	Group0410	14.5455	8	[APP, CELSR3, DSCAM, MEGF8, NEXN, NRP1, ROBO4, SEMA3A]
GO:0070593	dendrite self-avoidance	0.0683575	1	0.000615894	0.271609	[4, 6, 7, 9, 10, 11]	Group0410	18.75	3	[DSCAM, NEXN, ROBO4]
GO:0007413	axonal fasciculation	0.0769399	1	0.000615894	0.271609	[4, 6, 7, 8, 9, 10, 11, 12]	Group0410	14.8148	4	[CELSR3, MEGF8, NRP1, SEMA3A]
GO:0106030	neuron projection fasciculation	0.0769399	1	0.000615894	0.271609	[6, 7, 9, 10, 11]	Group0410	14.8148	4	[CELSR3, MEGF8, NRP1, SEMA3A]
GO:0034754	cellular hormone metabolic process	0.292975	1	0.26325	1	[3, 5]	Group0411	8.16327	12	[ALDH1A2, BMP2, COMT, CYP1A1, CYP1B1, CYP26A1, ESR1, HSD17B7, PDGFRA, RBP4, RDH10, WNT4]
GO:0008210	estrogen metabolic process	0.184148	1	0.26325	1	[4, 5, 6]	Group0411	11.6279	5	[COMT, CYP1A1, CYP1B1, HSD17B7, PDGFRA]
GO:0008395	steroid hydroxylase activity	0.73314	1	0.26325	1	[5]	Group0411	7.5	3	[CYP1A1, CYP1B1, CYP2J2]
GO:0016712	oxidoreductase activity, acting on paired donors, with incorporation or reduction of molecular oxygen, reduced flavin or flavoprotein as one donor, and incorporation of one atom of oxygen	0.488238	1	0.26325	1	[5]	Group0411	8.10811	3	[CYP1A1, CYP1B1, CYP2J2]
GO:0019373	epoxygenase P450 pathway	0.0295538	1	0.26325	1	[6, 7, 8, 10]	Group0411	20	4	[CYP1A1, CYP1B1, CYP2J2, EPHX2]
GO:0071774	response to fibroblast growth factor	2.53422e-11	5.34467e-08	5.74216e-16	4.65689e-13	[3, 5]	Group0412	22.2222	34	[CD44, CRKL, CTNNB1, DLL4, FAM20C, FGF1, FGF10, FGF12, FGF18, FGF19, FGF2, FGF5, FGF8, FGFR1, FGFR2, FGFR4, GATA3, GCLC, HNRNPA1, IQGAP1, MYC, POSTN, PTPN11, RBFOX2, SFRP1, SHOC2, TBX1, TDGF1, THBS1, TNNC1, WNT4, WNT5A, ZFP36L1, ZFP36L2]
GO:0044344	cellular response to fibroblast growth factor stimulus	1.36969e-11	2.90648e-08	5.74216e-16	4.65689e-13	[4, 6]	Group0412	23.2394	33	[CD44, CRKL, CTNNB1, DLL4, FAM20C, FGF1, FGF10, FGF12, FGF18, FGF19, FGF2, FGF5, FGF8, FGFR1, FGFR2, FGFR4, GATA3, GCLC, HNRNPA1, IQGAP1, MYC, POSTN, PTPN11, RBFOX2, SFRP1, SHOC2, TBX1, TDGF1, THBS1, WNT4, WNT5A, ZFP36L1, ZFP36L2]
GO:0008543	fibroblast growth factor receptor signaling pathway	1.62826e-07	0.000295529	5.74216e-16	4.65689e-13	[5, 6, 7, 8]	Group0412	20.7207	23	[CRKL, CTNNB1, FAM20C, FGF1, FGF10, FGF12, FGF18, FGF19, FGF2, FGF5, FGF8, FGFR1, FGFR2, FGFR4, GATA3, HNRNPA1, IQGAP1, PTPN11, RBFOX2, SHOC2, THBS1, WNT4, WNT5A]
GO:0040036	regulation of fibroblast growth factor receptor signaling pathway	0.00308216	1	5.74216e-16	4.65689e-13	[4, 5, 6, 7, 8, 9]	Group0412	21.2121	7	[CTNNB1, FAM20C, FGF2, GATA3, THBS1, WNT4, WNT5A]
GO:0051897	positive regulation of protein kinase B signaling	9.03471e-12	1.92349e-08	5.74216e-16	4.65689e-13	[5, 6, 7, 8]	Group0412	21.1111	38	[ANGPT1, CCL21, CD80, EGFR, ENG, ERBB3, ESR1, FGF1, FGF10, FGF18, FGF19, FGF2, FGF5, FGF8, FGFR1, FGFR2, FGFR4, GATA3, HAX1, IGF2, ILK, IRS1, LRP2, MC1R, NRG1, PDGFA, PDGFRA, PTPN11, RAC1, RICTOR, SOS1, SRC, TCF7L2, TEK, TGFB1, TGFBR1, THBS1, TNF]
GO:0007224	smoothened signaling pathway	1.30883e-15	3.00768e-12	2.17663e-20	1.87625e-17	[4, 5, 6]	Group0413	26.1438	40	[BTRC, CENPJ, CREBBP, DYNC2H1, EVC, EVC2, FGF10, FGFR2, FOXF1, GLI1, GLI2, GLI3, HES5, IFT140, IFT172, INTU, KIAA0586, KIF7, MEGF8, MKS1, PAX6, PKD2L1, POR, PTCH1, PTCH2, PTPDC1, SFRP1, SHOX2, SMO, STK36, SUFU, TCTN1, TCTN2, TGFBR2, TRAF3IP1, TTC21B, WDPCP, WDR11, WDR19, WNT9A]
GO:0009953	dorsal/ventral pattern formation	9.34867e-15	2.10999e-11	2.17663e-20	1.87625e-17	[4, 5, 6]	Group0413	31.3131	31	[ACVR1, BMP4, BMPR1A, CTNNB1, DLL4, DYNC2H1, EDN1, FGF8, GLI1, GLI2, GLI3, GREM1, IFT172, INTU, MKS1, PAX6, PSEN1, PTCH1, SFRP1, SMAD6, SMO, SOX1, SUFU, TBX20, TCTN1, TRAF3IP1, TTC21B, WDR19, WNT3, WNT3A, WNT8B]
GO:0008589	regulation of smoothened signaling pathway	5.50498e-13	1.20339e-09	2.17663e-20	1.87625e-17	[4, 5, 6, 7]	Group0413	30.1075	28	[BTRC, CREBBP, DYNC2H1, EVC, FGF10, FGFR2, GLI1, GLI2, GLI3, IFT140, IFT172, INTU, KIF7, MEGF8, MKS1, POR, PTCH1, PTCH2, SFRP1, SHOX2, SMO, STK36, SUFU, TCTN1, TRAF3IP1, TTC21B, WDR11, WNT9A]
GO:0045879	negative regulation of smoothened signaling pathway	2.84887e-05	0.0425906	2.17663e-20	1.87625e-17	[4, 5, 6, 7, 8]	Group0413	28.5714	10	[BTRC, GLI2, GLI3, IFT172, KIF7, MEGF8, PTCH1, PTCH2, SUFU, TRAF3IP1]
GO:0045880	positive regulation of smoothened signaling pathway	3.43265e-06	0.00561924	2.17663e-20	1.87625e-17	[4, 5, 6, 7, 8]	Group0413	29.2683	12	[DYNC2H1, EVC, GLI1, IFT172, INTU, KIF7, POR, SFRP1, SHOX2, SMO, STK36, WNT9A]
GO:0007219	Notch signaling pathway	3.80016e-23	9.52701e-20	3.80016e-23	3.36695e-20	[4, 5, 6]	Group0414	28.2828	56	[AKT1, APH1A, APP, BMP2, CREBBP, DLK1, DLL1, DLL4, DTX2, DTX3, DTX4, EGFR, EP300, ETV2, FGF10, FOXC1, FOXC2, GALNT11, GATA5, HES5, HES7, HEY1, HEY2, HEYL, IFT172, JAG1, LFNG, MAML1, MAML2, MAML3, MESP1, MESP2, MYC, NCSTN, NOS3, NOTCH1, NOTCH2, NOTCH3, NOTCH4, PBX1, PERP, PLXND1, POSTN, PSEN1, PSEN2, RBPJ, RFNG, SNAI1, SOX9, TBX2, TGFB1, TGFB2, TGFBR2, TIMP4, TMEM100, WNT1]
GO:0008593	regulation of Notch signaling pathway	3.8351e-11	8.03837e-08	3.80016e-23	3.36695e-20	[4, 5, 6, 7]	Group0414	25.6881	28	[AKT1, CREBBP, DLK1, DLL1, DLL4, EGFR, EP300, FGF10, GALNT11, GATA5, HES5, HEY1, HEY2, JAG1, LFNG, MAML1, MAML2, MAML3, MESP1, NOS3, NOTCH1, NOTCH3, NOTCH4, POSTN, RBPJ, RFNG, TGFB2, WNT1]
GO:0045746	negative regulation of Notch signaling pathway	0.000155148	0.212242	3.80016e-23	3.36695e-20	[4, 5, 6, 7, 8]	Group0414	23.8095	10	[AKT1, DLK1, DLL1, DLL4, EGFR, HEY1, HEY2, JAG1, LFNG, NOTCH3]
GO:0045747	positive regulation of Notch signaling pathway	5.03324e-11	1.05094e-07	3.80016e-23	3.36695e-20	[4, 5, 6, 7, 8]	Group0414	35.0877	20	[CREBBP, DLL1, DLL4, EP300, FGF10, GATA5, HES5, JAG1, LFNG, MAML1, MAML2, MAML3, MESP1, NOS3, NOTCH1, NOTCH4, RBPJ, RFNG, TGFB2, WNT1]
GO:0007221	positive regulation of transcription of Notch receptor target	7.58188e-11	1.57703e-07	3.80016e-23	3.36695e-20	[5, 6, 7, 8, 9, 10, 11, 12, 13]	Group0414	63.1579	12	[CREBBP, EP300, HEYL, MAML1, MAML2, MAML3, NOTCH1, NOTCH3, NOTCH4, PBX1, PLXND1, RBPJ]
GO:0019932	second-messenger-mediated signaling	8.21254e-05	0.11629	8.21254e-05	0.0399951	[4, 5, 6]	Group0415	10.5578	53	[ABCA1, AGTR1, AHR, ATP1A2, ATP2A2, ATP2B4, CACNA1C, CALCRL, CASQ2, CD36, DMD, DRD5, EDN1, EFHB, EGFR, ERBB3, GSK3B, HTR2B, HTT, ITPR1, ITPR3, KDR, MAPT, MC1R, MCTP2, MYOZ1, NFATC1, NFATC2, NOS1, NOS2, NOS3, NPPA, NPPB, NRG1, PDE2A, PPP1R9A, PPP2CA, PPP3CA, PRKG1, PTPRC, RAPGEF4, RCAN1, SELE, SLC8A1, SOX9, THBS1, TMEM100, TNF, TNNI3, TRDN, TRPV1, TSHR, VEGFA]
GO:0019722	calcium-mediated signaling	2.87527e-06	0.00474132	8.21254e-05	0.0399951	[5, 6, 7]	Group0415	14.0562	35	[AGTR1, ATP1A2, ATP2A2, ATP2B4, CACNA1C, CASQ2, DMD, EDN1, EFHB, EGFR, ERBB3, GSK3B, HTR2B, HTT, ITPR1, ITPR3, KDR, MAPT, MCTP2, MYOZ1, NFATC1, NFATC2, NOS1, NRG1, PPP1R9A, PPP3CA, PTPRC, RCAN1, SELE, SLC8A1, TMEM100, TNF, TNNI3, TRDN, TRPV1]
GO:0019935	cyclic-nucleotide-mediated signaling	0.491522	1	8.21254e-05	0.0399951	[5, 6, 7]	Group0415	7.14286	17	[ABCA1, AHR, ATP2B4, CALCRL, CD36, DRD5, HTR2B, MC1R, NOS1, NPPA, NPPB, PDE2A, PRKG1, RAPGEF4, SOX9, THBS1, TSHR]
GO:0048016	inositol phosphate-mediated signaling	8.42016e-06	0.0133123	8.21254e-05	0.0399951	[5, 6, 7]	Group0415	22.3881	15	[ATP2B4, EDN1, EFHB, ERBB3, GSK3B, HTT, ITPR1, ITPR3, MYOZ1, NFATC1, NFATC2, NRG1, PPP3CA, RCAN1, TNF]
GO:0050848	regulation of calcium-mediated signaling	0.000548408	0.684961	8.21254e-05	0.0399951	[5, 6, 7, 8]	Group0415	15.2381	16	[ATP2B4, CASQ2, DMD, EFHB, ERBB3, GSK3B, HTT, ITPR1, MAPT, MYOZ1, NOS1, NRG1, RCAN1, TMEM100, TNF, TRDN]
GO:0019935	cyclic-nucleotide-mediated signaling	0.491522	1	0.436873	1	[5, 6, 7]	Group0416	7.14286	17	[ABCA1, AHR, ATP2B4, CALCRL, CD36, DRD5, HTR2B, MC1R, NOS1, NPPA, NPPB, PDE2A, PRKG1, RAPGEF4, SOX9, THBS1, TSHR]
GO:0009187	cyclic nucleotide metabolic process	0.17663	1	0.436873	1	[6, 7, 8]	Group0416	10	6	[NOS1, NOS2, NOS3, NPPA, NPPB, PDE2A]
GO:0010752	regulation of cGMP-mediated signaling	0.0580613	1	0.436873	1	[5, 6, 7, 8, 9]	Group0416	20	3	[NPPA, PDE2A, THBS1]
GO:0019934	cGMP-mediated signaling	0.00368229	1	0.436873	1	[6, 7, 8]	Group0416	20.5882	7	[CD36, HTR2B, NPPA, NPPB, PDE2A, PRKG1, THBS1]
GO:0046068	cGMP metabolic process	0.0196948	1	0.436873	1	[7, 8, 9, 10]	Group0416	16.6667	6	[NOS1, NOS2, NOS3, NPPA, NPPB, PDE2A]
GO:0055057	neuroblast division	0.000149738	0.20559	3.00735e-08	1.97282e-05	[4, 5, 7, 8, 9]	Group0417	40	6	[FGFR1, FGFR2, LEF1, NUMB, SOX5, WNT3A]
GO:0021846	cell proliferation in forebrain	6.15057e-06	0.00983476	3.00735e-08	1.97282e-05	[4, 6, 7, 8, 9]	Group0417	33.3333	10	[ARX, FGF8, FGFR1, FGFR2, GLI3, NUMB, PCM1, POU3F3, WNT3A, ZEB2]
GO:0021872	forebrain generation of neurons	5.05156e-07	0.000890086	3.00735e-08	1.97282e-05	[4, 6, 7, 8, 9]	Group0417	24.6377	17	[ARX, FGF8, FGFR1, FGFR2, GLI3, HES5, LEF1, NRP1, PAX6, PROX1, RHOA, SALL1, SEMA3A, SOX1, UBB, WNT3A, WNT5A]
GO:0021869	forebrain ventricular zone progenitor cell division	0.00383291	1	3.00735e-08	1.97282e-05	[3, 5, 7, 8, 9, 10]	Group0417	50	3	[FGFR1, FGFR2, POU3F3]
GO:0021873	forebrain neuroblast division	0.000180272	0.244088	3.00735e-08	1.97282e-05	[5, 6, 7, 8, 9, 10]	Group0417	66.6667	4	[FGFR1, FGFR2, LEF1, WNT3A]
GO:0022900	electron transport chain	0.0986684	1	0.120519	1	[3, 4]	Group0418	8.95522	18	[COX6B1, CYCS, DMGDH, GLRX, GLRX3, HAAO, MECP2, ND1, NDUFB10, NDUFB9, NDUFS7, POR, SDHA, SDHB, SDHC, SH3BGRL3, SNCA, TAZ]
GO:0009055	electron transfer activity	0.189512	1	0.120519	1	[4, 5]	Group0418	8.73016	11	[COX6B1, CYCS, DMGDH, GLRX, GLRX3, HAAO, POR, SDHA, SDHB, SDHC, SH3BGRL3]
GO:0022904	respiratory electron transport chain	0.0801889	1	0.120519	1	[4, 5, 6]	Group0418	10	12	[COX6B1, CYCS, MECP2, ND1, NDUFB10, NDUFB9, NDUFS7, SDHA, SDHB, SDHC, SNCA, TAZ]
GO:0009060	aerobic respiration	0.0502456	1	0.120519	1	[5, 6]	Group0418	11.2245	11	[COX6B1, CYCS, FXN, HIF1A, ND1, NDUFS7, PANK2, PDHA1, SDHA, SDHB, SDHC]
GO:0015035	protein disulfide oxidoreductase activity	0.14454	1	0.120519	1	[6]	Group0418	13.6364	3	[GLRX, GLRX3, SH3BGRL3]
GO:0061035	regulation of cartilage development	3.40965e-19	8.19338e-16	3.40965e-19	2.90502e-16	[4, 5, 6, 7]	Group0419	41.0256	32	[ACVRL1, AXIN2, BMP1, BMP2, BMP4, BMPR2, CTNNB1, CYR61, FGF18, FRZB, GLI2, GLI3, GREM1, LTBP2, LTBP3, POR, PPP3CA, PTPN11, RARA, RARB, RARG, SHOX2, SMAD3, SOX5, SOX6, SOX9, TGFB1, TGFBR1, WNT11, WNT5A, WNT9A, ZBTB16]
GO:0061036	positive regulation of cartilage development	1.0931e-10	2.26601e-07	3.40965e-19	2.90502e-16	[3, 4, 5, 6, 7, 8]	Group0419	43.2432	16	[ACVRL1, BMP1, BMP2, BMP4, BMPR2, CYR61, FGF18, GLI3, POR, PPP3CA, SMAD3, SOX5, SOX6, SOX9, WNT5A, ZBTB16]
GO:0032330	regulation of chondrocyte differentiation	2.38967e-13	5.25967e-10	3.40965e-19	2.90502e-16	[4, 5, 6, 7, 8]	Group0419	40	22	[ACVRL1, AXIN2, BMP4, CTNNB1, FGF18, GLI2, GLI3, GREM1, LTBP2, LTBP3, POR, PTPN11, RARB, RARG, SHOX2, SMAD3, SOX5, SOX6, SOX9, TGFBR1, WNT9A, ZBTB16]
GO:2000741	positive regulation of mesenchymal stem cell differentiation	7.98738e-07	0.00138261	3.40965e-19	2.90502e-16	[5, 6, 7]	Group0419	100	5	[LTBP2, LTBP3, SOX5, SOX6, SOX9]
GO:0032332	positive regulation of chondrocyte differentiation	1.57608e-06	0.00265726	3.40965e-19	2.90502e-16	[4, 5, 6, 7, 8, 9]	Group0419	42.8571	9	[ACVRL1, FGF18, GLI3, POR, SMAD3, SOX5, SOX6, SOX9, ZBTB16]
GO:0016197	endosomal transport	0.79231	1	1	1	[3, 4, 5]	Group0420	5.44747	14	[ABCA1, ALMS1, BVES, CCDC22, CLTCL1, EPS15, PRKN, PTPN23, TMEM50B, UBB, UBC, VPS26C, VPS35, WASHC5]
GO:0001919	regulation of receptor recycling	0.0536279	1	1	1	[3, 4, 5, 6, 7]	Group0420	16.6667	4	[BVES, EPS15, PSEN1, SNCA]
GO:0032456	endocytic recycling	0.251641	1	1	1	[4, 5, 6]	Group0420	9.43396	5	[BVES, CCDC22, EPS15, PTPN23, VPS26C]
GO:1990126	retrograde transport, endosome to plasma membrane	0.467945	1	1	1	[4, 5, 6]	Group0420	8.57143	3	[CCDC22, VPS26C, VPS35]
GO:0001921	positive regulation of receptor recycling	0.0105808	1	1	1	[3, 4, 5, 6, 7, 8]	Group0420	26.6667	4	[BVES, EPS15, PSEN1, SNCA]
GO:0098542	defense response to other organism	0.422339	1	0.422339	1	[3, 4, 5]	Group0421	5.47064	68	[ACTG1, ADAR, ADARB1, APP, BTRC, CCL21, CD36, CD44, CDC42, CREBBP, DDX3X, DLC1, EDN1, EP300, EPRS, FLNA, FOXP1, GATA3, GSN, HMGB2, HRAS, HTRA1, IFNAR1, IFNGR2, IGHG4, IL27, KRAS, KRT6A, KYNU, LYZ, MAP3K7, MASP1, MATR3, MID1, MNDA, MPO, MT2A, MUC16, MYC, NFKB1, NONO, NOS2, NOTCH2, NRG1, PAK2, PPBP, PRDM1, PTPN11, PTPRC, PYCARD, RAF1, RBPJ, S100A8, S100A9, SETD2, SLC26A6, SNCA, SRC, SRPK2, TAB1, TA…
GO:0045087	innate immune response	0.278415	1	0.422339	1	[3, 4, 5, 6]	Group0421	5.20118	53	[ACTG1, ADAR, ADARB1, APP, BTRC, CCL21, CD44, CDC42, CREBBP, DDX3X, EDN1, EP300, EPRS, GATA3, GSN, HMGB2, HRAS, IFNAR1, IFNGR2, IGHG4, IL27, KRAS, KYNU, MAP3K7, MASP1, MATR3, MID1, MNDA, MT2A, MUC16, MYC, NFKB1, NONO, NOS2, PAK2, PRDM1, PTPN11, PYCARD, RAF1, S100A8, S100A9, SETD2, SLC26A6, SNCA, SRC, SRPK2, TAB1, TAB2, TDGF1, TGFB1, TP53, TRIM32, WNT5A]
GO:0034341	response to interferon-gamma	0.147486	1	0.422339	1	[4, 5, 6, 7]	Group0421	8.41121	18	[ACTG1, CCL21, CD44, CDC42, EDN1, EPRS, GSN, IFNGR2, KYNU, MID1, MT2A, MYC, NOS2, SLC26A6, SNCA, TDGF1, TP53, WNT5A]
GO:0071346	cellular response to interferon-gamma	0.222143	1	0.422339	1	[5, 6, 7, 8]	Group0421	8.24742	16	[ACTG1, CCL21, CD44, CDC42, EDN1, EPRS, GSN, IFNGR2, MID1, MT2A, MYC, NOS2, SLC26A6, TDGF1, TP53, WNT5A]
GO:0060333	interferon-gamma-mediated signaling pathway	1	1	0.422339	1	[5, 6, 7, 8, 9]	Group0421	5.15464	5	[CD44, IFNGR2, MID1, MT2A, TP53]
GO:0050892	intestinal absorption	0.311307	1	1.50524e-05	0.00802295	[4]	Group0422	9.7561	4	[APOA1, CD36, F11R, SLC26A6]
GO:0051057	positive regulation of small GTPase mediated signal transduction	2.54619e-06	0.00421394	1.50524e-05	0.00802295	[5, 6, 7, 8]	Group0422	21.1765	18	[APOA1, AUTS2, COL3A1, CRKL, EPO, F11R, F2R, FGF10, HRAS, KRAS, NOTCH1, NOTCH2, NRG1, RAC1, SHOC2, SOS1, SRC, TIMP1]
GO:0046579	positive regulation of Ras protein signal transduction	1.17411e-05	0.0183396	1.50524e-05	0.00802295	[6, 7, 8, 9]	Group0422	20.7792	16	[APOA1, AUTS2, COL3A1, CRKL, EPO, F11R, F2R, FGF10, HRAS, KRAS, NOTCH1, NOTCH2, NRG1, RAC1, SHOC2, TIMP1]
GO:0035023	regulation of Rho protein signal transduction	0.0161783	1	1.50524e-05	0.00802295	[7, 8, 9]	Group0422	12.3711	12	[ABCA1, ABL1, APOA1, APOC3, COL3A1, DLC1, F11R, F2R, KCTD10, NRP1, RAC1, RAF1]
GO:0035025	positive regulation of Rho protein signal transduction	0.0700569	1	1.50524e-05	0.00802295	[7, 8, 9, 10]	Group0422	13.5135	5	[APOA1, COL3A1, F11R, F2R, RAC1]
GO:0002504	antigen processing and presentation of peptide or polysaccharide antigen via MHC class II	0.686146	1	0.678186	1	[3]	Group0423	4.6729	5	[CANX, CAPZB, DNM2, PYCARD, THBS1]
GO:0002577	regulation of antigen processing and presentation	0.159194	1	0.678186	1	[3, 4]	Group0423	13.0435	3	[CCL21, PYCARD, THBS1]
GO:0006907	pinocytosis	0.0536279	1	0.678186	1	[4, 6]	Group0423	16.6667	4	[CAV1, CDC42, DNM2, PYCARD]
GO:0072583	clathrin-dependent endocytosis	0.54402	1	0.678186	1	[5, 7]	Group0423	8	4	[CANX, DLL1, DNM2, SNAP91]
GO:0031638	zymogen activation	0.573934	1	0.678186	1	[6, 7]	Group0423	7.27273	4	[CTSH, PERP, PYCARD, THBS1]
GO:0009895	negative regulation of catabolic process	7.41068e-05	0.105528	8.09944e-05	0.0396063	[3, 4, 5]	Group0424	11.6959	40	[AKT1, APOC3, ATP2B4, AXIN2, CAMLG, CDKN2A, CSNK2A1, CSNK2A2, CST3, DLC1, DYSF, EFNA1, EGFR, FLNA, FMR1, FOXK1, GATA4, HTR2B, NOS2, NRBP2, NRG1, PSEN1, RBM10, RNF41, ROCK1, SLC4A1, SMAD3, SNCA, SOS1, SUFU, TAB2, TIMP1, TIMP3, TIMP4, TNF, TOB1, TP53, TSC1, VPS35, WNT1]
GO:0010506	regulation of autophagy	0.00716404	1	8.09944e-05	0.0396063	[4, 5, 6]	Group0424	9.61539	35	[ABL1, AKT1, ATP5IF1, ATP6V1D, CAPNS1, CSNK2A2, EP300, FOXK1, FOXO1, GATA4, GSK3B, HAX1, HIF1A, HTR2B, HTT, HUWE1, ITPR1, KDR, MAP3K7, MAPT, NPRL3, NRBP2, PRKN, PYCARD, RNF41, ROCK1, SESN1, SIRT1, SMURF1, SNCA, SOS1, TAB2, TP53, TSC1, VPS35]
GO:0031330	negative regulation of cellular catabolic process	0.000497632	0.626518	8.09944e-05	0.0396063	[4, 5, 6]	Group0424	11.5108	32	[AKT1, APOC3, ATP2B4, AXIN2, CAMLG, CDKN2A, CSNK2A1, CSNK2A2, CST3, DLC1, EFNA1, FMR1, FOXK1, GATA4, HTR2B, NRBP2, PSEN1, RBM10, RNF41, ROCK1, SNCA, SOS1, SUFU, TAB2, TIMP1, TIMP3, TIMP4, TOB1, TP53, TSC1, VPS35, WNT1]
GO:0010507	negative regulation of autophagy	0.0244569	1	8.09944e-05	0.0396063	[4, 5, 6, 7]	Group0424	12.0879	11	[AKT1, FOXK1, GATA4, HTR2B, NRBP2, RNF41, SNCA, SOS1, TAB2, TP53, TSC1]
GO:0016242	negative regulation of macroautophagy	0.0575097	1	8.09944e-05	0.0396063	[5, 6, 7, 8]	Group0424	14.2857	5	[AKT1, NRBP2, RNF41, TP53, TSC1]
GO:0001676	long-chain fatty acid metabolic process	0.333349	1	0.365577	1	[5, 6, 8]	Group0425	8.26446	10	[CBR1, CYP1A1, CYP1B1, CYP2J2, EPHX2, GPX4, GSTP1, MGLL, PTGDS, PTGS1]
GO:0019369	arachidonic acid metabolic process	0.0129686	1	0.365577	1	[5, 6, 7, 9]	Group0425	14.2857	9	[CBR1, CYP1A1, CYP1B1, CYP2J2, EPHX2, GPX4, MGLL, PTGDS, PTGS1]
GO:0004602	glutathione peroxidase activity	0.159194	1	0.365577	1	[6, 9]	Group0425	13.0435	3	[GPX4, GSTP1, SNCA]
GO:0042759	long-chain fatty acid biosynthetic process	0.276303	1	0.365577	1	[6, 7, 8, 9]	Group0425	11.1111	4	[CYP1A1, EPHX2, GPX4, GSTP1]
GO:0019373	epoxygenase P450 pathway	0.0295538	1	0.365577	1	[6, 7, 8, 10]	Group0425	20	4	[CYP1A1, CYP1B1, CYP2J2, EPHX2]
GO:0051781	positive regulation of cell division	2.1251e-07	0.000383368	6.81202e-06	0.00379429	[3, 4, 5]	Group0426	21.875	21	[CDC14A, CDC42, FGF1, FGF2, FGF5, FGF8, FGFR2, HTR2B, IGF2, LBH, PDGFA, PPBP, PTN, RHOA, TGFB1, TGFB2, TGFB3, VEGFA, VEGFB, VEGFC, VEGFD]
GO:0006887	exocytosis	0.00123229	1	6.81202e-06	0.00379429	[3, 4, 5, 6]	Group0426	8.55131	85	[ADA2, ALDOC, APOA1, APP, ARFGEF2, ATP2A2, ATP6V1D, BRAF, CACNA1D, CASK, CD36, CD44, CDK13, CEP290, CLASP1, CLASP2, CNN2, COPS5, CST3, CTSH, DDX3X, DLC1, DSP, DVL1, ERP44, FLNA, FMR1, FN1, FOXF1, GSK3B, GSN, GSTP1, GUSB, HUWE1, IGF2, IQGAP1, JUP, LEFTY2, LIN7A, LYZ, MMP9, MNDA, MPO, NCSTN, NFKB1, NOTCH1, NPPA, NRG1, PDGFA, PLD1, PPBP, PRKN, PSEN1, PTPRC, PYCARD, RAC1, RAPGEF4, RCAN1, RHOA, ROCK1,…
GO:0008083	growth factor activity	1.47596e-10	3.04786e-07	6.81202e-06	0.00379429	[4, 5, 6, 7]	Group0426	20.4678	35	[ADA2, BMP1, BMP2, BMP4, CSH1, CXCL12, FGF1, FGF10, FGF12, FGF18, FGF19, FGF2, FGF5, FGF8, GDF1, IGF2, JAG1, LEFTY1, LEFTY2, NODAL, NRG1, PDGFA, PPBP, PTN, SOS1, TDGF1, TGFB1, TGFB2, TGFB3, TIMP1, TYMP, VEGFA, VEGFB, VEGFC, VEGFD]
GO:0045055	regulated exocytosis	0.00134057	1	6.81202e-06	0.00379429	[4, 5, 6, 7]	Group0426	8.6758	76	[ADA2, ALDOC, APOA1, APP, ATP2A2, ATP6V1D, BRAF, CACNA1D, CASK, CD36, CD44, CDK13, CEP290, CNN2, CST3, CTSH, DDX3X, DLC1, DSP, DVL1, ERP44, FLNA, FMR1, FN1, FOXF1, GSK3B, GSN, GSTP1, GUSB, HUWE1, IGF2, IQGAP1, JUP, LEFTY2, LYZ, MMP9, MNDA, MPO, NCSTN, NFKB1, NOTCH1, NPPA, NRG1, PDGFA, PLD1, PPBP, PSEN1, PTPRC, PYCARD, RAC1, RAPGEF4, RCAN1, RHOA, ROCK1, S100A13, S100A8, S100A9, S100P, SNAP29, SNCA…
GO:0002576	platelet degranulation	2.60169e-07	0.000467784	6.81202e-06	0.00379429	[4, 5, 6, 7, 8]	Group0426	18.5714	26	[APOA1, APP, CD36, FLNA, FN1, IGF2, LEFTY2, NRG1, PDGFA, PPBP, SOD1, SOS1, TAGLN2, TF, TGFB1, TGFB2, TGFB3, THBS1, TIMP1, TIMP3, TTN, VEGFA, VEGFB, VEGFC, VEGFD, VWF]
GO:0033275	actin-myosin filament sliding	4.6337e-16	1.07363e-12	1.76382e-11	1.31404e-08	[5]	Group0427	53.8462	21	[ACTA1, ACTC1, DES, DMD, MYBPC1, MYBPC3, MYH3, MYH6, MYH7, MYH8, MYL2, MYL3, TCAP, TNNC1, TNNI1, TNNI2, TNNI3, TNNT2, TPM1, TPM2, TTN]
GO:0043462	regulation of ATPase activity	3.68195e-05	0.0543088	1.76382e-11	1.31404e-08	[5]	Group0427	19.0476	16	[ALDOB, ATP5IF1, CNN3, FGF10, MCM7, MYBPC3, MYH6, MYL3, SIRT1, TNNC1, TNNI3, TNNT2, TP53, TPM1, TPM2, TSC1]
GO:0030049	muscle filament sliding	4.6337e-16	1.07363e-12	1.76382e-11	1.31404e-08	[5, 6]	Group0427	53.8462	21	[ACTA1, ACTC1, DES, DMD, MYBPC1, MYBPC3, MYH3, MYH6, MYH7, MYH8, MYL2, MYL3, TCAP, TNNC1, TNNI1, TNNI2, TNNI3, TNNT2, TPM1, TPM2, TTN]
GO:0032780	negative regulation of ATPase activity	7.19076e-06	0.0114189	1.76382e-11	1.31404e-08	[6]	Group0427	42.1053	8	[ATP5IF1, CNN3, MCM7, SIRT1, TNNI3, TNNT2, TP53, TSC1]
GO:0032781	positive regulation of ATPase activity	0.169737	1	1.76382e-11	1.31404e-08	[6]	Group0427	10.1695	6	[ALDOB, FGF10, MYBPC3, MYL3, TNNT2, TPM1]
GO:0051235	maintenance of location	2.10613e-07	0.000380156	2.10613e-07	0.000132475	[2, 3]	Group0428	13.4454	48	[ABCA1, ABL1, AKT1, ANK3, APOA1, APOB, ATP1A2, CACNA1C, CALR, CASQ2, CAV1, CCDC22, CCL21, CD36, CHD7, DAND5, DMD, DYSF, F2R, FBN1, FBN2, FGF2, FLNA, GJA1, GSN, HTR2B, HTT, ITPR1, ITPR3, LTBP1, MORC3, NFKB1, NOS1, PDIA2, PKD1, PTPRC, S100A8, S100A9, SIRT1, SLC8A1, SNCA, SUFU, SUN1, TGFB1, TNF, TOPORS, TRDN, TRPV1]
GO:0051651	maintenance of location in cell	3.15089e-05	0.0468853	2.10613e-07	0.000132475	[2, 3, 4]	Group0428	13.1687	32	[ABL1, AKT1, ANK3, ATP1A2, CACNA1C, CALR, CASQ2, CAV1, CCL21, CHD7, DMD, F2R, FGF2, GJA1, GSN, HTR2B, HTT, ITPR1, ITPR3, MORC3, NOS1, PDIA2, PTPRC, S100A8, S100A9, SLC8A1, SNCA, SUN1, TGFB1, TOPORS, TRDN, TRPV1]
GO:0045185	maintenance of protein location	0.000199687	0.267781	2.10613e-07	0.000132475	[3, 4]	Group0428	16.0377	17	[AKT1, ANK3, CAV1, CCDC22, DAND5, FBN1, FBN2, FLNA, GJA1, GSN, LTBP1, MORC3, PDIA2, PKD1, SUFU, SUN1, TOPORS]
GO:0032507	maintenance of protein location in cell	0.040045	1	2.10613e-07	0.000132475	[3, 4, 5]	Group0428	12.5	9	[AKT1, ANK3, CAV1, GJA1, GSN, MORC3, PDIA2, SUN1, TOPORS]
GO:0072595	maintenance of protein localization in organelle	0.123575	1	2.10613e-07	0.000132475	[4, 5, 6]	Group0428	12	6	[AKT1, GJA1, MORC3, PDIA2, SUN1, TOPORS]
GO:0051457	maintenance of protein location in nucleus	0.189734	1	2.10613e-07	0.000132475	[5, 6, 7]	Group0428	12	3	[MORC3, SUN1, TOPORS]
GO:0055123	digestive system development	2.40642e-37	6.49492e-34	2.40642e-37	2.2885e-34	[4, 5]	Group0429	41.2903	64	[ACVR2B, AGR2, AHI1, ALDH1A2, BARX1, BMP4, CCDC39, CCDC40, COL3A1, CRKL, CTNNB1, CYP1A1, DCHS1, DNAAF1, EGFR, FGF10, FGFR2, FOXF1, GATA4, GATA5, GATA6, GLI1, GLI2, GLI3, HIF1A, ID2, IFT172, IGF2, MEGF8, MYOCD, NIPBL, NKX2-6, NODAL, NOTCH1, NPHP3, PCSK5, PDGFRA, PKD1, PRDM1, RARB, SALL1, SFRP1, SFRP2, SFRP5, SHOX2, SMAD3, SMO, SOX10, SOX11, SOX17, STRA6, TBX2, TGFB1, TGFB2, TGFB3, TGFBR2, TNF, TYM…
GO:0048565	digestive tract development	3.4041e-36	9.14001e-33	2.40642e-37	2.2885e-34	[4, 5, 6]	Group0429	42.8571	60	[ACVR2B, AGR2, AHI1, ALDH1A2, BMP4, CCDC39, CCDC40, COL3A1, CRKL, CTNNB1, CYP1A1, DCHS1, DNAAF1, EGFR, FGF10, FGFR2, FOXF1, GATA4, GATA5, GATA6, GLI1, GLI2, GLI3, HIF1A, ID2, IFT172, MEGF8, MYOCD, NIPBL, NKX2-6, NODAL, NOTCH1, NPHP3, PCSK5, PDGFRA, PKD1, PRDM1, RARB, SALL1, SFRP1, SFRP2, SFRP5, SHOX2, SMAD3, SMO, SOX10, SOX11, SOX17, STRA6, TBX2, TGFB1, TGFB2, TGFB3, TGFBR2, TNF, TYMS, VANGL2, WN…
GO:0048546	digestive tract morphogenesis	1.09841e-25	2.80203e-22	2.40642e-37	2.2885e-34	[4, 5, 6, 7]	Group0429	62	31	[ACVR2B, AGR2, AHI1, BMP4, CTNNB1, EGFR, FGF10, FGFR2, FOXF1, GATA4, GLI1, GLI2, GLI3, HIF1A, ID2, NIPBL, NODAL, NOTCH1, PDGFRA, SFRP1, SFRP2, SFRP5, SHOX2, SMAD3, SOX10, SOX11, SOX17, STRA6, VANGL2, WNT11, WNT5A]
GO:0048566	embryonic digestive tract development	2.71988e-12	5.86407e-09	2.40642e-37	2.2885e-34	[5, 6, 7]	Group0429	48.5714	17	[ALDH1A2, FGF10, FGFR2, FOXF1, GLI2, GLI3, ID2, NIPBL, PCSK5, PDGFRA, RARB, SALL1, SHOX2, SOX11, STRA6, TGFB2, TNF]
GO:0048557	embryonic digestive tract morphogenesis	3.07619e-07	0.000550637	2.40642e-37	2.2885e-34	[5, 6, 7, 8]	Group0429	50	9	[FGF10, FGFR2, FOXF1, GLI3, ID2, NIPBL, PDGFRA, SHOX2, SOX11]
GO:0060594	mammary gland specification	0.000220076	0.293361	2.40642e-37	2.2885e-34	[4, 5, 6, 7, 8, 9, 10]	Group0429	100	3	[FGF10, FGFR2, GLI3]
GO:0014028	notochord formation	0.000840511	1	1.15403e-07	7.3858e-05	[3, 4, 5, 6, 7, 8, 9]	Group0430	75	3	[CRB2, EFNA1, TBXT]
GO:0030903	notochord development	1.80077e-09	3.58353e-06	1.15403e-07	7.3858e-05	[5, 6, 7]	Group0430	57.8947	11	[CRB2, EFNA1, GLI1, GLI2, ID3, KDM6A, SOX9, TBXT, TEAD2, WNT11, WNT5A]
GO:0042074	cell migration involved in gastrulation	1.62542e-07	0.000295339	1.15403e-07	7.3858e-05	[5, 6, 7]	Group0430	52.9412	9	[CRB2, FGF8, LRP5, MEGF8, NODAL, SOX17, TBXT, WNT11, WNT5A]
GO:0048570	notochord morphogenesis	6.99739e-09	1.36309e-05	1.15403e-07	7.3858e-05	[5, 6, 7, 8]	Group0430	80	8	[CRB2, EFNA1, GLI1, GLI2, KDM6A, TBXT, WNT11, WNT5A]
GO:0070001	aspartic-type peptidase activity	0.145472	1	1.15403e-07	7.3858e-05	[7, 8]	Group0430	10.9091	6	[CRB2, EFNA1, PSEN1, PSEN2, ROCK1, ROCK2]
GO:0004190	aspartic-type endopeptidase activity	0.13551	1	1.15403e-07	7.3858e-05	[8, 9]	Group0430	11.3208	6	[CRB2, EFNA1, PSEN1, PSEN2, ROCK1, ROCK2]
GO:0051154	negative regulation of striated muscle cell differentiation	2.81315e-05	0.0420847	1.4193e-07	9.01257e-05	[5, 6, 7]	Group0431	26.1905	11	[BMP2, CAV3, DLL1, EZH2, FZD7, MSX1, MYOCD, NKX2-5, NOTCH1, SMAD4, SOX6]
GO:0010830	regulation of myotube differentiation	0.0033587	1	1.4193e-07	9.01257e-05	[6, 7]	Group0431	16.3934	10	[CAV3, MAML1, MYOCD, MYOD1, NFATC2, NKX2-5, NOTCH1, SHOX2, SMYD1, TBX1]
GO:0010832	negative regulation of myotube differentiation	0.103639	1	1.4193e-07	9.01257e-05	[6, 7, 8]	Group0431	15.7895	3	[MYOCD, NKX2-5, NOTCH1]
GO:0003162	atrioventricular node development	0.000220076	0.293361	1.4193e-07	9.01257e-05	[6, 7, 8, 9]	Group0431	100	3	[MAML1, NKX2-5, NOTCH1]
GO:0060920	cardiac pacemaker cell differentiation	7.98738e-07	0.00138261	1.4193e-07	9.01257e-05	[6, 7, 8, 9]	Group0431	100	5	[BVES, MAML1, MESP1, NKX2-5, TBX3]
GO:0060926	cardiac pacemaker cell development	1.32641e-05	0.0205328	1.4193e-07	9.01257e-05	[6, 7, 8, 9, 10]	Group0431	100	4	[BVES, MAML1, NKX2-5, TBX3]
GO:0044703	multi-organism reproductive process	2.02149e-06	0.0033779	2.02149e-06	0.00118459	[2, 3]	Group0432	9.61539	105	[ABAT, ACE, ACVR1, ADAMTS1, AFF4, AKT1, ALPK3, APOB, APP, ARID1A, ATP2B4, BBS2, BMP4, BMPR2, CALR, CHD5, CITED2, COMT, CORIN, CRKL, CSNK2A2, CST3, CTNNB1, CYP1A1, DDX3X, DNAH1, DNM2, DRD5, EDN1, EPO, ESR1, ETS1, FANCL, FOXC1, GAMT, GJA1, GJB2, GLI1, GPX4, HDAC2, HMGB2, IFNAR1, JAM3, KDM5A, KMT2D, KRAS, MAFF, MERTK, MICALCL, MKKS, MMP2, MMP9, MNS1, MOV10L1, MYC, NME8, NODAL, NOS3, NOTCH1, NOX5, NP…
GO:0007565	female pregnancy	1.21752e-06	0.00207708	2.02149e-06	0.00118459	[3, 4]	Group0432	15	33	[AKT1, ARID1A, BMPR2, CALR, CITED2, COMT, CORIN, CST3, EPO, ESR1, ETS1, GJA1, GJB2, KRAS, MMP2, MMP9, NODAL, NPPA, NR2F2, OVGP1, PCSK5, PRDM1, PTN, RARA, RXRA, SLC19A1, SOD1, TGFB1, TGFB3, TGFBR2, TIMP1, VEGFA, WNT4]
GO:0007566	embryo implantation	1.00744e-05	0.0157967	2.02149e-06	0.00118459	[2, 3, 4, 5]	Group0432	23.3333	14	[ARID1A, CALR, CST3, EPO, GJA1, MMP2, MMP9, NODAL, PCSK5, RXRA, SOD1, TGFBR2, TIMP1, VEGFA]
GO:0060135	maternal process involved in female pregnancy	0.00191262	1	2.02149e-06	0.00118459	[3, 4, 5]	Group0432	15.7895	12	[AKT1, BMPR2, CITED2, ESR1, GJA1, GJB2, NODAL, NR2F2, PRDM1, PTN, RXRA, WNT4]
GO:0001893	maternal placenta development	9.97954e-05	0.140212	2.02149e-06	0.00118459	[3, 4, 5, 6, 7, 8]	Group0432	25	10	[AKT1, BMPR2, CITED2, GJA1, GJB2, NODAL, NR2F2, PRDM1, PTN, RXRA]
GO:0046697	decidualization	0.0948583	1	2.02149e-06	0.00118459	[3, 4, 5, 6, 7, 8, 9]	Group0432	13.7931	4	[CITED2, GJA1, GJB2, PTN]
GO:0032941	secretion by tissue	0.0992592	1	1.12008e-08	7.49337e-06	[2, 5]	Group0433	12.1951	5	[AGR2, CELSR2, FGF10, NPRL3, SYTL2]
GO:0060479	lung cell differentiation	3.75364e-05	0.0552536	1.12008e-08	7.49337e-06	[4, 5, 6, 7, 8]	Group0433	34.7826	8	[AGR2, CTNNB1, FGF10, GATA6, GRHL2, KLF2, RBPJ, SOX9]
GO:0060430	lung saccule development	0.000155756	0.212919	1.12008e-08	7.49337e-06	[3, 4, 6, 7, 8, 9]	Group0433	50	5	[FGF10, GATA6, LTBP2, LTBP3, STRA6]
GO:0060428	lung epithelium development	1.97191e-09	3.91621e-06	1.12008e-08	7.49337e-06	[5, 6, 7, 8]	Group0433	39.4737	15	[AGR2, BMP4, CDC42, FGF10, FGFR2, GATA6, GRHL2, KLF2, MAP2K1, PKD1, RBPJ, SOX9, STRA6, WNT2, WNT7B]
GO:0060487	lung epithelial cell differentiation	0.000220334	0.293485	1.12008e-08	7.49337e-06	[5, 6, 7, 8, 9]	Group0433	31.8182	7	[AGR2, FGF10, GATA6, GRHL2, KLF2, RBPJ, SOX9]
GO:0061140	lung secretory cell differentiation	0.0191645	1	1.12008e-08	7.49337e-06	[6, 7, 8, 9, 10]	Group0433	30	3	[AGR2, FGF10, GATA6]
GO:0031099	regeneration	6.01642e-17	1.40965e-13	1.97919e-58	1.93565e-55	[3]	Group0434	22.973	51	[APOA1, BCL9, BRAF, CDK4, CSNK2A2, CXCL12, DAG1, DHFR, DMD, DYSF, EGFR, EYS, EZH2, FGF10, FOLR1, FPGS, FZD7, GATA4, GLI1, GLI3, GSN, GSTP1, IGFBP1, ISL1, JAM3, JUN, KREMEN1, LRP1, MAP2K1, MTR, MYC, MYOD1, MYOZ1, NNMT, NOTCH1, NTRK3, POSTN, PPP3CA, PTCH1, PTEN, PTN, SOS1, SOX15, TGFB1, TGFBR2, TGFBR3, TNNC1, TYMS, UPF2, WDR35, WNT1]
GO:0061008	hepaticobiliary system development	1.23442e-19	2.9799e-16	1.97919e-58	1.93565e-55	[4, 5]	Group0434	27.7457	48	[ALDH1A2, CCDC39, CCDC40, CITED2, CSNK2A2, CYP1A1, DNAAF1, EGFR, EZH2, FGF1, FPGS, FRZB, GATA6, GLI1, GLI3, HNF1A, HRAS, JARID2, JUN, KRAS, MESP1, MKS1, MYC, NF1, NIPBL, NODAL, NOTCH1, NOTCH2, NPHP3, PKD1, PROX1, PTCH1, PTN, RARA, RARB, SMAD3, SOS1, SOX17, SOX9, TGFB1, TGFBR3, TYMS, UPF2, WDR35, WNT1, WNT3A, WNT4, ZIC3]
GO:0031100	animal organ regeneration	1.59246e-08	3.04638e-05	1.97919e-58	1.93565e-55	[4, 5, 6]	Group0434	24.1758	22	[APOA1, CDK4, CSNK2A2, CXCL12, EGFR, EZH2, FPGS, GLI1, GLI3, GSTP1, MYC, NNMT, NOTCH1, PTCH1, SOS1, TGFB1, TGFBR2, TGFBR3, TYMS, UPF2, WDR35, WNT1]
GO:0048732	gland development	3.5323e-52	9.83039e-49	1.97919e-58	1.93565e-55	[4, 5, 6]	Group0434	26.7717	136	[ABL1, AKT1, ALDH1A2, APOA1, BMP2, BMP4, BMPR1A, BRAF, BTRC, CAV1, CAV3, CCDC39, CCDC40, CDC42, CDH1, CITED2, CRKL, CSNK2A2, CST3, CTNNB1, CYP1A1, DAG1, DNAAF1, EGFR, ESR1, ETS1, EZH2, FGF1, FGF10, FGF8, FGFR1, FGFR2, FOXC1, FOXF1, FPGS, FRZB, FZR1, GATA3, GATA6, GLI1, GLI2, GLI3, HAND2, HIF1A, HNF1A, HRAS, ID2, IGF2, ISL1, JARID2, JUN, KRAS, LAMA5, LBH, LEF1, LRP5, LRP6, MAP2K1, MESP1, MGMT, MSX…
GO:0001889	liver development	1.27859e-17	3.02258e-14	1.97919e-58	1.93565e-55	[5, 6, 7]	Group0434	26.4706	45	[ALDH1A2, CCDC39, CCDC40, CITED2, CSNK2A2, CYP1A1, DNAAF1, EGFR, EZH2, FGF1, FPGS, FRZB, GATA6, GLI1, GLI3, HNF1A, HRAS, JARID2, JUN, KRAS, MESP1, MYC, NF1, NODAL, NOTCH1, NOTCH2, NPHP3, PKD1, PROX1, PTCH1, PTN, RARA, RARB, SMAD3, SOS1, SOX9, TGFB1, TGFBR3, TYMS, UPF2, WDR35, WNT1, WNT3A, WNT4, ZIC3]
GO:0097421	liver regeneration	2.15069e-05	0.0324754	1.97919e-58	1.93565e-55	[5, 6, 7, 8]	Group0434	29.4118	10	[CSNK2A2, EGFR, EZH2, GLI1, GLI3, MYC, PTCH1, TGFB1, TYMS, WDR35]
GO:0060841	venous blood vessel development	8.58941e-13	1.87249e-09	8.78151e-13	6.70907e-10	[4, 6, 7, 8, 9]	Group0435	80	12	[ACVR2B, ACVRL1, BMPR2, CCBE1, ENG, FOXF1, NKX2-5, NOTCH1, PROX1, SEMA3C, TBX20, VEGFA]
GO:0003273	cell migration involved in endocardial cushion formation	0.000840511	1	8.78151e-13	6.70907e-10	[4, 5, 6, 7, 8, 9, 10]	Group0435	75	3	[DCHS1, ENG, NOTCH1]
GO:0097084	vascular smooth muscle cell development	0.00207458	1	8.78151e-13	6.70907e-10	[5, 6, 7, 8, 9]	Group0435	40	4	[ENG, HEY2, NOTCH1, VEGFA]
GO:0048845	venous blood vessel morphogenesis	3.44498e-06	0.00563599	8.78151e-13	6.70907e-10	[5, 6, 7, 8, 9, 10]	Group0435	66.6667	6	[CCBE1, ENG, NOTCH1, PROX1, TBX20, VEGFA]
GO:0003192	mitral valve formation	0.000220076	0.293361	8.78151e-13	6.70907e-10	[5, 6, 7, 9, 10, 11]	Group0435	100	3	[DCHS1, NOTCH1, ZFPM1]
GO:0060948	cardiac vascular smooth muscle cell development	0.000220076	0.293361	8.78151e-13	6.70907e-10	[5, 6, 7, 8, 9, 10, 11]	Group0435	100	3	[HEY2, NOTCH1, VEGFA]
GO:0034453	microtubule anchoring	0.00111232	1	0.00169974	0.674797	[4, 7]	Group0436	25	7	[BCCIP, CLASP1, CLASP2, DAG1, GSK3B, NIN, PCM1]
GO:0044380	protein localization to cytoskeleton	0.054764	1	0.00169974	0.674797	[6]	Group0436	12.6984	8	[APC, CEP192, CSNK1D, DVL1, GSK3B, MID1, PCM1, PIBF1]
GO:0072393	microtubule anchoring at microtubule organizing center	0.0485652	1	0.00169974	0.674797	[5, 8]	Group0436	21.4286	3	[GSK3B, NIN, PCM1]
GO:0072698	protein localization to microtubule cytoskeleton	0.0205591	1	0.00169974	0.674797	[7]	Group0436	14.0351	8	[APC, CEP192, CSNK1D, DVL1, GSK3B, MID1, PCM1, PIBF1]
GO:0034454	microtubule anchoring at centrosome	0.0321037	1	0.00169974	0.674797	[6, 9]	Group0436	25	3	[GSK3B, NIN, PCM1]
GO:1905508	protein localization to microtubule organizing center	0.0172697	1	0.00169974	0.674797	[8]	Group0436	17.1429	6	[APC, CEP192, CSNK1D, GSK3B, PCM1, PIBF1]
GO:0140448	signaling receptor ligand precursor processing	0.0914578	1	0.578903	1	[2, 6, 7]	Group0437	12.5	5	[ACE, CORIN, PCSK5, PCSK6, SCG5]
GO:0016486	peptide hormone processing	0.0839862	1	0.578903	1	[3, 5, 6, 7, 8]	Group0437	12.8205	5	[ACE, CORIN, PCSK5, PCSK6, SCG5]
GO:0051004	regulation of lipoprotein lipase activity	0.0536279	1	0.578903	1	[6]	Group0437	16.6667	4	[APOA1, APOC3, PCSK5, PCSK6]
GO:0008236	serine-type peptidase activity	0.334278	1	0.578903	1	[7, 8]	Group0437	4.51613	14	[ACE, APP, CORIN, CTSH, DLC1, HTRA1, MASP1, MMP2, MMP9, NRG1, PCSK5, PCSK6, SERPIND1, SOS1]
GO:0001991	regulation of systemic arterial blood pressure by circulatory renin-angiotensin	0.0405767	1	0.578903	1	[6, 8, 10]	Group0437	18.1818	4	[ACE, F2R, GJA5, PCSK5]
GO:0004252	serine-type endopeptidase activity	0.379285	1	0.578903	1	[8, 9]	Group0437	4.54545	13	[APP, CORIN, CTSH, DLC1, HTRA1, MASP1, MMP2, MMP9, NRG1, PCSK5, PCSK6, SERPIND1, SOS1]
GO:0042693	muscle cell fate commitment	1.04288e-11	2.21717e-08	8.25132e-12	6.21325e-09	[4, 5]	Group0438	70.5882	12	[ACVR1, FGF10, MEF2C, MYL2, MYOD1, NKX2-5, RBPJ, TBX1, TBX2, TBX3, WNT3A, WT1]
GO:0010455	positive regulation of cell fate commitment	0.0191645	1	8.25132e-12	6.21325e-09	[4, 5, 6]	Group0438	30	3	[FGF2, RBPJ, WNT3A]
GO:0060911	cardiac cell fate commitment	1.93966e-09	3.85605e-06	8.25132e-12	6.21325e-09	[4, 5, 6, 7, 8]	Group0438	75	9	[ACVR1, ISL1, MESP1, NKX2-5, RBPJ, SOX17, TBX3, WNT3A, WT1]
GO:0060923	cardiac muscle cell fate commitment	1.21057e-06	0.00206644	8.25132e-12	6.21325e-09	[5, 6, 7, 8, 9]	Group0438	75	6	[ACVR1, NKX2-5, RBPJ, TBX3, WNT3A, WT1]
GO:0048643	positive regulation of skeletal muscle tissue development	0.000529446	0.662867	8.25132e-12	6.21325e-09	[5, 6, 7, 8, 9, 10]	Group0438	28	7	[CTNNB1, DLL1, MEF2C, MYOD1, SHOX2, TBX1, WNT3A]
GO:0061316	canonical Wnt signaling pathway involved in heart development	0.00200659	1	8.25132e-12	6.21325e-09	[6, 7, 8, 9]	Group0438	60	3	[CTNNB1, RBPJ, WNT3A]
GO:0042698	ovulation cycle	0.000749367	0.91198	0.00124873	0.51323	[2, 3, 4]	Group0439	16.6667	13	[ADAMTS1, EGFR, ESR1, ETS1, HAS2, NOS3, PDGFRA, PTN, SIRT1, SRC, TGFB2, TGFB3, TIMP4]
GO:0022602	ovulation cycle process	0.0121849	1	0.00124873	0.51323	[2, 3, 4, 5]	Group0439	15.3846	8	[ADAMTS1, ESR1, NOS3, PDGFRA, SIRT1, SRC, TGFB2, TGFB3]
GO:0036119	response to platelet-derived growth factor	0.00388691	1	0.00124873	0.51323	[3, 5]	Group0439	23.0769	6	[HAS2, IQGAP1, MYC, PDGFRA, PTN, SRC]
GO:0044849	estrous cycle	0.103639	1	0.00124873	0.51323	[3, 4, 5]	Group0439	15.7895	3	[ETS1, HAS2, PTN]
GO:0036120	cellular response to platelet-derived growth factor stimulus	0.00314848	1	0.00124873	0.51323	[4, 6]	Group0439	24	6	[HAS2, IQGAP1, MYC, PDGFRA, PTN, SRC]
GO:0014911	positive regulation of smooth muscle cell migration	0.00438672	1	0.00124873	0.51323	[5, 6, 7, 8]	Group0439	18.1818	8	[ADAMTS1, HAS2, IQGAP1, LRP1, MYC, NRP1, POSTN, SRC]
GO:1903995	regulation of non-membrane spanning protein tyrosine kinase activity	0.0251869	1	0.0143995	1	[8, 9, 10, 11, 12]	Group0440	27.2727	3	[NTRK2, SRC, STAP1]
GO:0038179	neurotrophin signaling pathway	0.0174832	1	0.0143995	1	[4, 5, 6]	Group0440	15.5556	7	[CAV3, NTRK2, NTRK3, PTPN11, RAF1, SOS1, SRC]
GO:1990090	cellular response to nerve growth factor stimulus	0.000382052	0.490937	0.0143995	1	[4, 6]	Group0440	20	11	[AKT1, APP, BRAF, CAV3, CSNK1D, ID1, MAPT, NTRK2, NTRK3, PTEN, TRPV1]
GO:0005030	neurotrophin receptor activity	0.00200659	1	0.0143995	1	[5, 6, 7]	Group0440	60	3	[CAV3, NTRK2, NTRK3]
GO:0051965	positive regulation of synapse assembly	0.798578	1	0.0143995	1	[4, 5, 6, 7, 8]	Group0440	4.41176	3	[NTRK2, NTRK3, THBS2]
GO:0048011	neurotrophin TRK receptor signaling pathway	0.0252174	1	0.0143995	1	[5, 6, 7, 8]	Group0440	15.7895	6	[NTRK2, NTRK3, PTPN11, RAF1, SOS1, SRC]
GO:0071440	regulation of histone H3-K14 acetylation	0.00383291	1	1.90976e-05	0.0100072	[8, 9, 10, 11, 12, 13, 14]	Group0441	50	3	[GATA3, KMT2A, SIRT1]
GO:0002244	hematopoietic progenitor cell differentiation	2.89737e-05	0.0432868	1.90976e-05	0.0100072	[4, 5, 6, 7, 8]	Group0441	14.5161	27	[ABL1, ACE, ADAR, BMP4, BRAF, BVES, CITED2, DSCAM, FOXC1, GATA3, HES5, JAM3, KMT2A, MMP21, NOTCH1, PDGFRA, PSEN1, PTPRC, SFRP1, SOS1, SOX4, SRF, TCF3, TCF7L1, TGFB1, TP53, WDR78]
GO:1901532	regulation of hematopoietic progenitor cell differentiation	0.125651	1	1.90976e-05	0.0100072	[4, 5, 6, 7, 8, 9]	Group0441	9.78261	9	[ABL1, FOXC1, GATA3, HES5, KMT2A, NOTCH1, SOS1, TCF3, TCF7L1]
GO:0060218	hematopoietic stem cell differentiation	0.0258532	1	1.90976e-05	0.0100072	[5, 6, 7, 8, 9]	Group0441	11.9565	11	[ABL1, ACE, DSCAM, FOXC1, GATA3, KMT2A, SFRP1, SRF, TCF3, TCF7L1, TP53]
GO:0002326	B cell lineage commitment	0.00640724	1	1.90976e-05	0.0100072	[4, 5, 6, 7, 8, 9, 10, 11]	Group0441	42.8571	3	[TCF3, TCF7L1, TP53]
GO:1902036	regulation of hematopoietic stem cell differentiation	0.474182	1	1.90976e-05	0.0100072	[5, 6, 7, 8, 9, 10]	Group0441	7.69231	6	[ABL1, FOXC1, GATA3, KMT2A, TCF3, TCF7L1]
GO:0061098	positive regulation of protein tyrosine kinase activity	0.00133835	1	1.94015e-14	1.53272e-11	[8, 9, 10, 11, 12]	Group0442	16.4384	12	[ACE, DVL2, EFNA1, ERBB3, GREM1, NRG1, NTRK2, PAK2, SRC, SRCIN1, STAP1, WNT3A]
GO:0030296	protein tyrosine kinase activator activity	0.0295538	1	1.94015e-14	1.53272e-11	[8, 9, 10, 11, 12, 13]	Group0442	20	4	[ERBB3, GREM1, NRG1, PAK2]
GO:0050730	regulation of peptidyl-tyrosine phosphorylation	1.24366e-13	2.75844e-10	1.94015e-14	1.53272e-11	[7, 8, 9, 10]	Group0442	18.7279	53	[ABL1, ACE, ACVR1, ADIPOQ, ANGPT1, APP, CAV1, CCK, CD36, CD44, CD80, CSH1, DVL2, EFNA1, EGFR, EPO, ERBB3, FGF10, FGF8, GREM1, HAX1, HDAC2, HES5, IGF2, IQGAP1, ISL1, NRG1, NRP1, NTRK2, PAK2, PDGFA, PIBF1, PPP2CA, PSEN1, PTPN11, PTPRC, RICTOR, S100A8, S100A9, SFRP1, SFRP2, SOS1, SRC, SRCIN1, STAP1, STAP2, TDGF1, TGFB1, TIMP1, TNF, TP53, VEGFA, WNT3A]
GO:0004713	protein tyrosine kinase activity	1.48754e-05	0.0229081	1.94015e-14	1.53272e-11	[8, 9, 10]	Group0442	13.2812	34	[ABL1, ACE, APP, BRAF, CAV1, DVL2, EFNA1, EGFR, ERBB3, FGFR1, FGFR2, FGFR4, FLT1, FLT4, GREM1, KDR, MAP2K1, MAP2K2, MERTK, NRG1, NRP1, NTRK2, NTRK3, PAK2, PDGFRA, PSEN1, PTPRC, SRC, SRCIN1, STAP1, TEK, TIE1, TTN, WNT3A]
GO:0050731	positive regulation of peptidyl-tyrosine phosphorylation	1.51377e-13	3.35148e-10	1.94015e-14	1.53272e-11	[7, 8, 9, 10, 11]	Group0442	20.9302	45	[ABL1, ACE, ACVR1, ADIPOQ, ANGPT1, CCK, CD36, CD44, CD80, CSH1, DVL2, EFNA1, EPO, ERBB3, FGF10, FGF8, GREM1, HAX1, HDAC2, HES5, IGF2, IQGAP1, ISL1, NRG1, NRP1, NTRK2, PAK2, PIBF1, PTPN11, PTPRC, RICTOR, S100A8, S100A9, SOS1, SRC, SRCIN1, STAP1, STAP2, TDGF1, TGFB1, TIMP1, TNF, TP53, VEGFA, WNT3A]
GO:0061097	regulation of protein tyrosine kinase activity	0.000752519	0.914311	1.94015e-14	1.53272e-11	[7, 8, 9, 10, 11]	Group0442	14.8148	16	[ACE, APP, CAV1, DVL2, EFNA1, ERBB3, GREM1, NRG1, NTRK2, PAK2, PSEN1, PTPRC, SRC, SRCIN1, STAP1, WNT3A]
GO:0006338	chromatin remodeling	0.0193729	1	0.0365397	1	[5, 7]	Group0443	9.95851	24	[ARID1A, ARID1B, CDKN2A, CHD5, CHD7, ESR1, GATA3, HDAC1, HDAC2, HIRA, HMGB2, HNF1A, JARID2, KDM5A, KDM6A, MYC, PBRM1, RERE, SIRT1, SMARCA2, SMARCA4, SMARCD3, SMYD1, SOX9]
GO:0032986	protein-DNA complex disassembly	0.0107819	1	0.0365397	1	[6]	Group0443	21.7391	5	[ARID1A, MYC, PBRM1, SMARCA4, SMARCD3]
GO:0034728	nucleosome organization	0.448969	1	0.0365397	1	[5, 6, 7]	Group0443	7.2165	14	[ARID1A, CHAF1B, CHD5, HIRA, HIST1H1C, HMGB2, KAT6A, KAT6B, MCM7, PBRM1, SETD2, SMARCA4, SMARCD3, SOX9]
GO:0031498	chromatin disassembly	0.0348119	1	0.0365397	1	[5, 6, 8]	Group0443	19.0476	4	[ARID1A, PBRM1, SMARCA4, SMARCD3]
GO:0043044	ATP-dependent chromatin remodeling	0.399363	1	0.0365397	1	[6, 8]	Group0443	7.92079	8	[ARID1A, ARID1B, CHD5, HDAC1, HDAC2, PBRM1, SMARCA2, SMARCA4]
GO:0006337	nucleosome disassembly	0.0247978	1	0.0365397	1	[6, 7, 8, 9]	Group0443	21.0526	4	[ARID1A, PBRM1, SMARCA4, SMARCD3]
GO:0045445	myoblast differentiation	2.11765e-14	4.75413e-11	3.3885e-17	2.7989e-14	[4]	Group0444	32.5843	29	[BMP4, CMTM5, DLL1, DTYMK, EPAS1, GREM1, ID3, ILK, ISL1, JAG1, MAML1, MEF2C, MYOCD, MYOD1, NOTCH1, NRG1, RBPJ, SMYD1, SOX15, SOX8, SOX9, SRF, TBX2, TBX3, TBXT, TCF7L2, TGFB1, TNF, ZFP36L1]
GO:0045661	regulation of myoblast differentiation	1.18791e-07	0.000217626	3.3885e-17	2.7989e-14	[4, 5]	Group0444	28.5714	16	[BMP4, CMTM5, DLL1, ID3, ILK, MEF2C, MYOCD, MYOD1, NOTCH1, SMYD1, SOX8, SOX9, TBX3, TGFB1, TNF, ZFP36L1]
GO:0045662	negative regulation of myoblast differentiation	3.00184e-06	0.00494103	3.3885e-17	2.7989e-14	[4, 5, 6]	Group0444	35.7143	10	[BMP4, CMTM5, DLL1, ID3, NOTCH1, SOX8, SOX9, TBX3, TGFB1, TNF]
GO:0051153	regulation of striated muscle cell differentiation	4.85252e-11	1.01369e-07	3.3885e-17	2.7989e-14	[5, 6]	Group0444	25.4545	28	[BMP2, BMP4, CAV3, DLL1, EDN1, EZH2, FZD7, GREM1, MAML1, MEF2C, MESP1, MSX1, MYOCD, MYOD1, NFATC2, NKX2-5, NOTCH1, NRG1, PROX1, RBPJ, SHOX2, SMAD4, SMYD1, SOX6, TBX1, TGFB1, TRIM32, WNT3A]
GO:0051155	positive regulation of striated muscle cell differentiation	1.56266e-09	3.11439e-06	3.3885e-17	2.7989e-14	[5, 6, 7]	Group0444	31.1475	19	[BMP4, CAV3, EDN1, GREM1, MAML1, MEF2C, MESP1, MYOCD, MYOD1, NFATC2, NRG1, PROX1, RBPJ, SHOX2, SMYD1, TBX1, TGFB1, TRIM32, WNT3A]
GO:0060379	cardiac muscle cell myoblast differentiation	5.12543e-10	1.0379e-06	3.3885e-17	2.7989e-14	[5, 6, 7, 8, 9]	Group0444	81.8182	9	[GREM1, ISL1, MYOCD, NOTCH1, NRG1, RBPJ, SRF, TBX2, TBXT]
GO:0045684	positive regulation of epidermis development	0.000757474	0.919574	8.57376e-10	5.98448e-07	[3, 4, 5, 6]	Group0445	21.4286	9	[BMP4, FOXC1, MSX2, NOTCH1, PTCH1, PTCH2, TGFB2, TNF, WNT5A]
GO:0009957	epidermal cell fate specification	0.000220076	0.293361	8.57376e-10	5.98448e-07	[4, 5, 6, 7]	Group0445	100	3	[PTCH1, PTCH2, RBPJ]
GO:0045604	regulation of epidermal cell differentiation	4.60726e-06	0.00744072	8.57376e-10	5.98448e-07	[4, 5, 6, 7]	Group0445	23.4375	15	[BMP4, DLL1, EZH2, FOXC1, GRHL2, HES5, HEY2, MAFF, MSX2, NOTCH1, PTCH1, PTCH2, ROCK1, ROCK2, ZFP36L1]
GO:0045606	positive regulation of epidermal cell differentiation	0.0181511	1	8.57376e-10	5.98448e-07	[4, 5, 6, 7, 8]	Group0445	19.2308	5	[BMP4, FOXC1, NOTCH1, PTCH1, PTCH2]
GO:0072044	collecting duct development	1.20861e-05	0.0188422	8.57376e-10	5.98448e-07	[4, 5, 6, 7, 8]	Group0445	46.6667	7	[BMP4, NOTCH1, PAX8, PKD1, PTCH1, TFAP2B, WNT7B]
GO:2000137	negative regulation of cell proliferation involved in heart morphogenesis	0.000220076	0.293361	8.57376e-10	5.98448e-07	[4, 5, 6, 7, 8, 9, 10]	Group0445	100	3	[BMP4, BMPR2, NOTCH1]
GO:0090239	regulation of histone H4 acetylation	0.0580613	1	0.224843	1	[8, 9, 10, 11, 12, 13]	Group0446	20	3	[AUTS2, BRCA1, SIRT1]
GO:2001022	positive regulation of response to DNA damage stimulus	0.109357	1	0.224843	1	[3, 4, 5, 6, 7]	Group0446	9.73451	11	[ANKRD1, ATR, BRCA1, EGFR, FGF10, FMR1, FOXM1, MGMT, MSX1, MYC, SIRT1]
GO:0042772	DNA damage response, signal transduction resulting in transcription	0.0911907	1	0.224843	1	[5, 6, 7]	Group0446	16.6667	3	[BRCA1, FOXM1, TP53]
GO:0006282	regulation of DNA repair	0.715805	1	0.224843	1	[5, 6, 7, 8]	Group0446	6.66667	9	[AXIN2, BRCA1, EGFR, FGF10, FOXM1, MGMT, SETD2, SIRT1, TWIST1]
GO:0045739	positive regulation of DNA repair	0.452999	1	0.224843	1	[4, 5, 6, 7, 8, 9]	Group0446	8.21918	6	[BRCA1, EGFR, FGF10, FOXM1, MGMT, SIRT1]
GO:0006978	DNA damage response, signal transduction by p53 class mediator resulting in transcription of p21 class mediator	0.0794149	1	0.224843	1	[6, 7, 8]	Group0446	17.6471	3	[BRCA1, FOXM1, TP53]
GO:0006109	regulation of carbohydrate metabolic process	0.00172881	1	0.00116429	0.480852	[4, 5]	Group0447	11.4537	26	[ADIPOQ, AKT1, APP, EP300, FOXK1, FOXO1, GSK3B, HAS2, HIF1A, IGF2, IRS1, MYC, NFKB1, NUP153, NUP188, PFKFB2, PPP1CB, PRKN, PSEN1, SIRT1, SLC4A1, SNCA, SRC, TGFB1, TP53, WDR5]
GO:0045912	negative regulation of carbohydrate metabolic process	0.0924646	1	0.00116429	0.480852	[3, 4, 5, 6]	Group0447	11.6667	7	[ADIPOQ, EP300, GSK3B, PRKN, SLC4A1, TGFB1, TP53]
GO:0010675	regulation of cellular carbohydrate metabolic process	0.0282751	1	0.00116429	0.480852	[4, 5, 6]	Group0447	10.559	17	[ADIPOQ, AKT1, EP300, FOXK1, FOXO1, GSK3B, IGF2, IRS1, PFKFB2, PPP1CB, PRKN, SIRT1, SLC4A1, SNCA, SRC, TP53, WDR5]
GO:0010677	negative regulation of cellular carbohydrate metabolic process	0.380254	1	0.00116429	0.480852	[4, 5, 6, 7]	Group0447	9.25926	5	[ADIPOQ, EP300, GSK3B, PRKN, SLC4A1]
GO:0010906	regulation of glucose metabolic process	0.0153329	1	0.00116429	0.480852	[4, 5, 6, 7]	Group0447	11.4504	15	[ADIPOQ, AKT1, EP300, FOXK1, FOXO1, GSK3B, IGF2, IRS1, PFKFB2, PPP1CB, PRKN, SIRT1, SRC, TP53, WDR5]
GO:0090311	regulation of protein deacetylation	0.0269056	1	0.00116429	0.480852	[6, 7, 8, 9]	Group0447	14.2857	7	[EP300, KDM5A, MAPT, NIPBL, TGFB1, TP53, VEGFA]
GO:0046329	negative regulation of JNK cascade	0.00700303	1	7.95807e-05	0.0389945	[7, 8, 9, 10, 11, 12, 13]	Group0448	18.4211	7	[AKT1, GSTP1, HDAC3, NPPA, PRKN, SFRP1, SFRP2]
GO:0043508	negative regulation of JUN kinase activity	0.0105808	1	7.95807e-05	0.0389945	[7, 8, 9, 10, 11, 12, 13, 14, 15]	Group0448	26.6667	4	[GSTP1, NPPA, SFRP1, SFRP2]
GO:0070303	negative regulation of stress-activated protein kinase signaling cascade	0.000495807	0.625212	7.95807e-05	0.0389945	[5, 6, 7, 8]	Group0448	20.8333	10	[AKT1, FOXM1, FOXO1, GSTP1, HDAC3, MYC, NPPA, PRKN, SFRP1, SFRP2]
GO:0043409	negative regulation of MAPK cascade	7.95807e-05	0.112925	7.95807e-05	0.0389945	[5, 6, 7, 8, 9, 10, 11]	Group0448	14.1243	25	[ABL1, ADIPOQ, AKT1, BMP4, CAV1, CAV3, DAG1, DMD, EFNA1, FOXM1, FOXO1, GSTP1, HDAC3, MYC, NF1, NPPA, PPEF2, PPP2CA, PRKN, PTEN, PTPRC, SFRP1, SFRP2, SMAD4, TIMP3]
GO:0032873	negative regulation of stress-activated MAPK cascade	0.000495807	0.625212	7.95807e-05	0.0389945	[6, 7, 8, 9, 10, 11, 12]	Group0448	20.8333	10	[AKT1, FOXM1, FOXO1, GSTP1, HDAC3, MYC, NPPA, PRKN, SFRP1, SFRP2]
GO:0043407	negative regulation of MAP kinase activity	0.0301007	1	7.95807e-05	0.0389945	[6, 7, 8, 9, 10, 11, 12]	Group0448	12.3457	10	[ADIPOQ, BMP4, CAV1, CAV3, GSTP1, NF1, NPPA, PPP2CA, SFRP1, SFRP2]
GO:0060135	maternal process involved in female pregnancy	0.00191262	1	0.00191647	0.751257	[3, 4, 5]	Group0449	15.7895	12	[AKT1, BMPR2, CITED2, ESR1, GJA1, GJB2, NODAL, NR2F2, PRDM1, PTN, RXRA, WNT4]
GO:0001893	maternal placenta development	9.97954e-05	0.140212	0.00191647	0.751257	[3, 4, 5, 6, 7, 8]	Group0449	25	10	[AKT1, BMPR2, CITED2, GJA1, GJB2, NODAL, NR2F2, PRDM1, PTN, RXRA]
GO:0046697	decidualization	0.0948583	1	0.00191647	0.751257	[3, 4, 5, 6, 7, 8, 9]	Group0449	13.7931	4	[CITED2, GJA1, GJB2, PTN]
GO:0022829	wide pore channel activity	0.0463636	1	0.00191647	0.751257	[6, 8]	Group0449	15.1515	5	[GJA1, GJA4, GJA5, GJB2, GJC1]
GO:1903763	gap junction channel activity involved in cell communication by electrical coupling	0.000400455	0.512181	0.00191647	0.751257	[4, 8, 10]	Group0449	57.1429	4	[GJA1, GJA5, GJB2, GJC1]
GO:0005243	gap junction channel activity	0.0107819	1	0.00191647	0.751257	[7, 9]	Group0449	21.7391	5	[GJA1, GJA4, GJA5, GJB2, GJC1]
GO:0016050	vesicle organization	0.175278	1	0.356184	1	[5]	Group0450	4.24929	15	[ABCA1, ARFGEF2, CALR, CAV1, CSNK1D, DNM2, DYSF, EPS15, F2R, FOLR1, PRKN, SNAP29, SNAP91, SNCA, ZEB2]
GO:0048284	organelle fusion	1	1	0.356184	1	[5]	Group0450	5.55556	8	[CALR, DYSF, HUWE1, OPA1, PRKN, RCC1L, SNAP29, SNCA]
GO:0061025	membrane fusion	1	1	0.356184	1	[5]	Group0450	5.81395	10	[CALR, DNM2, DYSF, NOX5, OPA1, RCC1L, SNAP29, SNCA, STX18, TIE1]
GO:0010635	regulation of mitochondrial fusion	0.0580613	1	0.356184	1	[4, 5, 6, 7]	Group0450	20	3	[HUWE1, OPA1, PRKN]
GO:0008053	mitochondrial fusion	0.237908	1	0.356184	1	[6]	Group0450	10.7143	3	[HUWE1, OPA1, PRKN]
GO:0090174	organelle membrane fusion	0.690642	1	0.356184	1	[6]	Group0450	4.38596	5	[CALR, DYSF, RCC1L, SNAP29, SNCA]
GO:0021675	nerve development	2.54619e-06	0.00421394	2.09967e-10	1.50337e-07	[3, 5, 6]	Group0451	21.1765	18	[ADARB1, CHD7, CITED2, CTNNB1, DAG1, DMD, ERBB3, GLI3, HOXA1, HOXB1, ILK, ISL1, NRP1, PHOX2B, POU4F1, SALL1, SEMA3A, TBX1]
GO:0048483	autonomic nervous system development	1.01749e-08	1.96783e-05	2.09967e-10	1.50337e-07	[4, 5, 6]	Group0451	33.3333	16	[ADARB1, CTNNB1, FN1, GATA3, HAND2, HOXB1, NF1, NRP1, PHOX2B, SEMA3A, SOX10, SOX11, SOX4, SOX8, TBX1, TFAP2B]
GO:0048485	sympathetic nervous system development	5.60338e-07	0.000982833	2.09967e-10	1.50337e-07	[4, 5, 6, 7]	Group0451	41.6667	10	[CTNNB1, GATA3, HAND2, NF1, NRP1, PHOX2B, SEMA3A, SOX11, SOX4, TFAP2B]
GO:0048486	parasympathetic nervous system development	0.00154953	1	2.09967e-10	1.50337e-07	[4, 5, 6, 7]	Group0451	27.2727	6	[ADARB1, HOXB1, NRP1, PHOX2B, SEMA3A, TBX1]
GO:0021545	cranial nerve development	1.18791e-07	0.000217626	2.09967e-10	1.50337e-07	[4, 6, 7]	Group0451	28.5714	16	[ADARB1, CHD7, CITED2, CTNNB1, DMD, ERBB3, GLI3, HOXA1, HOXB1, ISL1, NRP1, PHOX2B, POU4F1, SALL1, SEMA3A, TBX1]
GO:0021783	preganglionic parasympathetic fiber development	0.00577353	1	2.09967e-10	1.50337e-07	[4, 5, 6, 7, 8]	Group0451	25	5	[ADARB1, HOXB1, NRP1, SEMA3A, TBX1]
GO:0002703	regulation of leukocyte mediated immunity	0.572374	1	0.428162	1	[4, 5]	Group0452	4.95496	11	[FOXF1, GATA3, MAP3K7, NOS2, NPPA, PTPRC, RIPK3, STAP1, STAT6, TGFB1, TNF]
GO:0045576	mast cell activation	0.798233	1	0.428162	1	[4, 5]	Group0452	4.47761	3	[FOXF1, NPPA, S100A13]
GO:0002448	mast cell mediated immunity	1	1	0.428162	1	[5]	Group0452	5.76923	3	[FOXF1, NPPA, S100A13]
GO:0002279	mast cell activation involved in immune response	1	1	0.428162	1	[5, 6]	Group0452	5.88235	3	[FOXF1, NPPA, S100A13]
GO:0002886	regulation of myeloid leukocyte mediated immunity	1	1	0.428162	1	[5, 6]	Group0452	5	3	[FOXF1, NPPA, STAP1]
GO:0043303	mast cell degranulation	1	1	0.428162	1	[4, 5, 6, 7, 8, 9]	Group0452	6	3	[FOXF1, NPPA, S100A13]
GO:0042063	gliogenesis	4.59225e-17	1.0778e-13	4.59225e-17	3.78401e-14	[5, 6, 7]	Group0453	19.6875	63	[ABL1, AKT1, APP, ASPA, BMP2, CDH2, CRKL, CTNNB1, DAG1, DLL1, DMD, EGFR, ERBB3, EZH2, FGF10, FGF5, GLI3, GSN, GSTP1, HDAC1, HDAC2, HES5, ID2, ILK, KRAS, LEF1, LRP1, LRP2, MAP2K1, MAPT, MYC, MYRF, NCSTN, NF1, NOTCH1, NRG1, NTRK2, NTRK3, PAX6, PHOX2B, PSEN1, PTEN, PTN, PTPN11, RHOA, S100A8, SMO, SOD1, SOX10, SOX11, SOX13, SOX4, SOX6, SOX8, SOX9, STAP1, SUN1, SYNE2, TGFB1, TGFB2, TIAM1, TNF, TTC21B]
GO:0010001	glial cell differentiation	1.29771e-17	3.06649e-14	4.59225e-17	3.78401e-14	[4, 6, 7, 8]	Group0453	22.6891	54	[ABL1, AKT1, APP, ASPA, BMP2, CDH2, CTNNB1, DAG1, DLL1, DMD, EGFR, ERBB3, FGF10, FGF5, GLI3, GSN, GSTP1, HDAC1, HDAC2, HES5, ID2, ILK, KRAS, LEF1, LRP1, MAP2K1, MAPT, MYRF, NCSTN, NF1, NOTCH1, NRG1, NTRK2, NTRK3, PAX6, PHOX2B, PSEN1, PTEN, PTN, PTPN11, RHOA, S100A8, SMO, SOD1, SOX10, SOX11, SOX13, SOX4, SOX6, SOX8, SOX9, TGFB1, TNF, TTC21B]
GO:0021782	glial cell development	5.94683e-12	1.27143e-08	4.59225e-17	3.78401e-14	[4, 5, 7, 8, 9]	Group0453	25.2033	31	[AKT1, APP, ASPA, DAG1, DLL1, DMD, EGFR, GSN, GSTP1, HES5, ID2, ILK, KRAS, LRP1, MAPT, MYRF, NCSTN, NF1, NRG1, NTRK2, NTRK3, PSEN1, PTEN, S100A8, SMO, SOD1, SOX10, SOX11, SOX4, TGFB1, TNF]
GO:0048708	astrocyte differentiation	2.48082e-10	5.07327e-07	4.59225e-17	3.78401e-14	[5, 6, 7, 8, 9]	Group0453	27.2727	24	[ABL1, APP, BMP2, DLL1, EGFR, HES5, ID2, KRAS, LRP1, MAP2K1, MAPT, NF1, NOTCH1, NTRK3, PAX6, PSEN1, PTPN11, S100A8, SMO, SOX6, SOX8, SOX9, TNF, TTC21B]
GO:0014002	astrocyte development	7.01765e-05	0.100493	4.59225e-17	3.78401e-14	[5, 6, 7, 8, 9, 10]	Group0453	23.913	11	[APP, DLL1, EGFR, KRAS, LRP1, MAPT, NF1, PSEN1, S100A8, SMO, TNF]
GO:0048143	astrocyte activation	0.000529446	0.662867	4.59225e-17	3.78401e-14	[4, 6, 7, 8, 9, 10, 11]	Group0453	28	7	[APP, EGFR, LRP1, MAPT, PSEN1, SMO, TNF]
GO:0055001	muscle cell development	2.22258e-22	5.54533e-19	2.22258e-22	1.94698e-19	[4, 5]	Group0454	28.8043	53	[ACTA1, ACTC1, ACTG1, ALPK3, ANKRD1, ATP2A2, BMP4, BVES, CASQ2, CAV3, CFL2, DMD, DYSF, EDN1, ENG, FLNC, GATA4, HEY2, KRT8, LMNA, MAML1, MEF2A, MEF2C, MYH11, MYH3, MYH6, MYL2, MYOD1, MYOM2, MYOZ1, NFATC2, NKX2-5, NKX2-6, NOTCH1, NPPA, OBSCN, PDGFRA, PDLIM5, PPP3CA, PROX1, RCAN1, SHOX2, SLC8A1, SMAD4, SMO, SRF, TBX3, TCAP, TNNT2, TPM1, TTN, VEGFA, XK]
GO:0055002	striated muscle cell development	1.25941e-21	3.11704e-18	2.22258e-22	1.94698e-19	[5, 6]	Group0454	29.4118	50	[ACTA1, ACTC1, ACTG1, ALPK3, ANKRD1, BMP4, BVES, CASQ2, CAV3, CFL2, DMD, DYSF, EDN1, FLNC, GATA4, HEY2, KRT8, LMNA, MAML1, MEF2A, MEF2C, MYH11, MYH3, MYH6, MYL2, MYOD1, MYOM2, MYOZ1, NFATC2, NKX2-5, NKX2-6, NPPA, OBSCN, PDGFRA, PDLIM5, PPP3CA, PROX1, RCAN1, SHOX2, SLC8A1, SMAD4, SMO, SRF, TBX3, TCAP, TNNT2, TPM1, TTN, VEGFA, XK]
GO:0014904	myotube cell development	0.00051788	0.64994	2.22258e-22	1.94698e-19	[6, 7]	Group0454	22.5	9	[ACTA1, DMD, MYOD1, NFATC2, PPP3CA, RCAN1, SHOX2, SMO, XK]
GO:0048747	muscle fiber development	7.14467e-08	0.000132105	2.22258e-22	1.94698e-19	[6, 7]	Group0454	26.4706	18	[ACTA1, BMP4, DMD, DYSF, FLNC, MYH11, MYH6, MYL2, MYOD1, MYOM2, PPP3CA, RCAN1, SHOX2, SMO, TCAP, TTN, VEGFA, XK]
GO:0048739	cardiac muscle fiber development	3.5882e-06	0.00585235	2.22258e-22	1.94698e-19	[6, 7, 8, 9, 10]	Group0454	53.8462	7	[BMP4, MYH11, MYH6, MYOM2, TCAP, TTN, VEGFA]
GO:0048741	skeletal muscle fiber development	0.00514404	1	2.22258e-22	1.94698e-19	[7, 8, 9]	Group0454	19.4444	7	[ACTA1, MYOD1, PPP3CA, RCAN1, SHOX2, SMO, XK]
GO:0016999	antibiotic metabolic process	0.365577	1	0.260348	1	[4]	Group0455	7.97101	11	[CTNS, CYP1A1, DLC1, EGFR, FTCD, HBE1, LRP5, MPO, RAC1, SNCA, SOD1]
GO:0017000	antibiotic biosynthetic process	0.116713	1	0.260348	1	[4, 5]	Group0455	15	3	[CTNS, CYP1A1, SOD1]
GO:0042743	hydrogen peroxide metabolic process	0.00536494	1	0.260348	1	[4, 5]	Group0455	15.3846	10	[CTNS, CYP1A1, DLC1, EGFR, HBE1, LRP5, MPO, RAC1, SNCA, SOD1]
GO:0006749	glutathione metabolic process	0.163161	1	0.260348	1	[4, 5, 6]	Group0455	10.3448	6	[CTNS, GCLC, GPX4, GSTM3, GSTP1, SOD1]
GO:0046688	response to copper ion	0.0571762	1	0.260348	1	[5]	Group0455	13.0435	6	[APP, CYP1A1, MT2A, S100A13, SNCA, SOD1]
GO:0050665	hydrogen peroxide biosynthetic process	0.0683575	1	0.260348	1	[4, 5, 6]	Group0455	18.75	3	[CTNS, CYP1A1, SOD1]
GO:0002699	positive regulation of immune effector process	0.589129	1	0.0010848	0.451278	[3, 4, 5]	Group0456	6.88259	17	[CD36, CD80, FOXF1, GATA3, MAP3K7, NOS2, NPPA, PTPRC, RARA, RBP4, S100A8, S100A9, STAP1, STAT6, TGFB1, TNF, WNT5A]
GO:0031349	positive regulation of defense response	0.0534839	1	0.0010848	0.451278	[3, 4, 5, 6]	Group0456	8.39695	33	[AGTR1, BTRC, CCK, CREBBP, EGFR, EP300, ETS1, FABP4, GJA1, HMGB2, HRAS, KRAS, MAP3K7, MATR3, MEF2C, MNDA, MUC16, NFKB1, NONO, NPPA, PAK2, PDE2A, PYCARD, RAF1, S100A8, S100A9, SNCA, SRC, STAP1, TAB1, TAB2, TNF, WNT5A]
GO:0042116	macrophage activation	0.000440432	0.559349	0.0010848	0.451278	[4, 5]	Group0456	15.534	16	[APP, DYSF, FOXP1, IFNGR2, JMJD6, JUN, MAPT, PTPRC, S100A8, S100A9, SNCA, STAP1, THBS1, TNF, TRPV1, WNT5A]
GO:0043030	regulation of macrophage activation	0.274682	1	0.0010848	0.451278	[4, 5, 6]	Group0456	9.67742	6	[PTPRC, S100A8, S100A9, STAP1, THBS1, WNT5A]
GO:0050727	regulation of inflammatory response	0.00858316	1	0.0010848	0.451278	[4, 5, 6]	Group0456	9.44882	36	[ADIPOQ, AGTR1, APOA1, CALCRL, CDH5, EGFR, ESR1, ETS1, FABP4, FOXF1, FOXP1, GATA3, GPX4, GSTP1, ISL1, MGLL, MMP9, NFKB1, NOS2, NPPA, PDE2A, PTPRC, PYCARD, RICTOR, S100A8, S100A9, SELE, SMAD3, SNCA, SOD1, SOS1, STAP1, TEK, TNF, VPS35, WNT5A]
GO:0050729	positive regulation of inflammatory response	0.392071	1	0.0010848	0.451278	[4, 5, 6, 7]	Group0456	7.79221	12	[AGTR1, EGFR, ETS1, FABP4, NPPA, PDE2A, S100A8, S100A9, SNCA, STAP1, TNF, WNT5A]
GO:0090343	positive regulation of cell aging	0.00143918	1	0.00797869	1	[3, 4, 5]	Group0457	33.3333	5	[CDKN2A, KRAS, LMNA, SIRT1, TP53]
GO:0032780	negative regulation of ATPase activity	7.19076e-06	0.0114189	0.00797869	1	[6]	Group0457	42.1053	8	[ATP5IF1, CNN3, MCM7, SIRT1, TNNI3, TNNT2, TP53, TSC1]
GO:0051095	regulation of helicase activity	0.0399033	1	0.00797869	1	[6]	Group0457	23.0769	3	[MCM7, SIRT1, TP53]
GO:0070059	intrinsic apoptotic signaling pathway in response to endoplasmic reticulum stress	0.606046	1	0.00797869	1	[5, 6, 7]	Group0457	7.35294	5	[ITPR1, OPA1, PRKN, SIRT1, TP53]
GO:0051097	negative regulation of helicase activity	0.00383291	1	0.00797869	1	[7]	Group0457	50	3	[MCM7, SIRT1, TP53]
GO:2000108	positive regulation of leukocyte apoptotic process	0.0322607	1	0.00797869	1	[6, 7, 8]	Group0457	16.6667	5	[CDKN2A, MEF2C, SIRT1, TP53, WNT5A]
GO:0043616	keratinocyte proliferation	0.00275942	1	0.00110253	0.457549	[4]	Group0458	18	9	[CASK, CDH3, FGF10, FGFR2, HAS2, INTU, NOTCH2, PTCH1, ZFP36L1]
GO:0010837	regulation of keratinocyte proliferation	0.00198869	1	0.00110253	0.457549	[5, 6]	Group0458	20.5128	8	[CASK, CDH3, FGF10, FGFR2, HAS2, INTU, NOTCH2, ZFP36L1]
GO:0010838	positive regulation of keratinocyte proliferation	0.0105808	1	0.00110253	0.457549	[5, 6, 7]	Group0458	26.6667	4	[CDH3, FGF10, HAS2, NOTCH2]
GO:0051546	keratinocyte migration	0.0247978	1	0.00110253	0.457549	[5, 6, 7]	Group0458	21.0526	4	[FGF10, HAS2, MMP9, PTEN]
GO:0051547	regulation of keratinocyte migration	0.00814301	1	0.00110253	0.457549	[4, 5, 6, 7, 8]	Group0458	28.5714	4	[FGF10, HAS2, MMP9, PTEN]
GO:0051549	positive regulation of keratinocyte migration	0.0321037	1	0.00110253	0.457549	[4, 5, 6, 7, 8, 9]	Group0458	25	3	[FGF10, HAS2, MMP9]
GO:0051571	positive regulation of histone H3-K4 methylation	0.000893145	1	0.000608445	0.27015	[7, 8, 9, 10, 11, 12, 13]	Group0459	30	6	[AUTS2, BRCA1, CTNNB1, KMT2A, SMAD4, WDR5]
GO:0051572	negative regulation of histone H3-K4 methylation	0.00383291	1	0.000608445	0.27015	[7, 8, 9, 10, 11, 12, 13]	Group0459	50	3	[BCOR, BRCA1, WDR5]
GO:1905268	negative regulation of chromatin organization	0.0129686	1	0.000608445	0.27015	[5, 6, 7, 8]	Group0459	14.2857	9	[BCOR, BRCA1, HIST1H1C, JARID2, KDM5A, SIRT1, SNCA, TWIST1, WDR5]
GO:0031057	negative regulation of histone modification	0.00378557	1	0.000608445	0.27015	[6, 7, 8, 9, 10]	Group0459	18.6047	8	[BCOR, BRCA1, JARID2, KDM5A, SIRT1, SNCA, TWIST1, WDR5]
GO:0031061	negative regulation of histone methylation	0.00887071	1	0.000608445	0.27015	[6, 7, 8, 9, 10, 11]	Group0459	22.7273	5	[BCOR, BRCA1, JARID2, SIRT1, WDR5]
GO:0051569	regulation of histone H3-K4 methylation	0.000495069	0.624777	0.000608445	0.27015	[7, 8, 9, 10, 11, 12]	Group0459	25	8	[AUTS2, BCOR, BRCA1, CTNNB1, GATA3, KMT2A, SMAD4, WDR5]
GO:0051640	organelle localization	0.000556386	0.693813	0.000556386	0.248148	[3]	Group0460	9.32945	64	[AHI1, ALMS1, BBS2, BCCIP, BVES, CAV3, CDC42, CDH2, CDH3, CDK5RAP2, CENPJ, CEP135, CEP152, CEP192, CEP290, CLASP1, CLASP2, CROCC, CSNK1D, CSNK1E, CTNNB1, DMD, DNM2, FGF10, FOLR1, FOXF1, GJA1, HIF1A, HTT, IQCB1, KATNB1, LIN7A, MAPT, MEF2A, MKKS, MKS1, MOSPD3, MYO15A, NEFH, NEK2, NIN, NPHP4, NPPA, OFD1, OPA1, PAX6, PCM1, PIBF1, PLK4, PRKN, PSEN1, PSEN2, PTEN, S100A13, SNAP29, SNAP91, SUN1, SYNE2, S…
GO:0051656	establishment of organelle localization	0.0460142	1	0.000556386	0.248148	[3, 4]	Group0460	8.3151	38	[BBS2, BCCIP, CDC42, CDH3, CDK5RAP2, CLASP1, CLASP2, CROCC, CSNK1D, CTNNB1, DNM2, FGF10, FOLR1, FOXF1, GJA1, HIF1A, HTT, KATNB1, LIN7A, MAPT, MKKS, MYO15A, NEFH, NPPA, OPA1, PAX6, PCM1, PIBF1, PRKN, PSEN1, S100A13, SNAP29, SNAP91, SUN1, SYNE2, UBB, WDR11, ZW10]
GO:0140056	organelle localization by membrane tethering	7.47799e-05	0.106337	0.000556386	0.248148	[3, 4]	Group0460	14.2045	25	[AHI1, ALMS1, BVES, CDK5RAP2, CENPJ, CEP135, CEP152, CEP192, CEP290, CLASP1, CSNK1D, CSNK1E, IQCB1, MKS1, MOSPD3, NEK2, NPHP4, OFD1, PCM1, PLK4, PSEN2, SNAP29, SYTL2, TCTN1, TCTN2]
GO:0051648	vesicle localization	0.223571	1	0.000556386	0.248148	[4]	Group0460	7.81893	19	[BBS2, CDH2, CDH3, CLASP1, CLASP2, CSNK1D, CTNNB1, DNM2, FOLR1, HTT, LIN7A, MKKS, MYO15A, PRKN, PSEN1, PTEN, SNAP29, SNAP91, WDR11]
GO:0051650	establishment of vesicle localization	0.323433	1	0.000556386	0.248148	[4, 5]	Group0460	7.55556	17	[BBS2, CDH3, CLASP1, CLASP2, CSNK1D, CTNNB1, DNM2, FOLR1, HTT, LIN7A, MKKS, MYO15A, PRKN, PSEN1, SNAP29, SNAP91, WDR11]
GO:0097711	ciliary basal body-plasma membrane docking	1.57073e-06	0.00264981	0.000556386	0.248148	[4, 5, 7, 8]	Group0460	20.202	20	[AHI1, ALMS1, CDK5RAP2, CENPJ, CEP135, CEP152, CEP192, CEP290, CLASP1, CSNK1D, CSNK1E, IQCB1, MKS1, NEK2, NPHP4, OFD1, PCM1, PLK4, TCTN1, TCTN2]
GO:0051881	regulation of mitochondrial membrane potential	4.14948e-05	0.0607483	7.9171e-10	5.54989e-07	[4]	Group0461	19.7368	15	[ABL1, AKT1, ATP5IF1, CCK, CTNS, GCLC, KDR, MAPT, MYC, PANK2, PRKN, SOD1, SRC, TRPV1, UBB]
GO:0051899	membrane depolarization	9.80075e-08	0.000180334	7.9171e-10	5.54989e-07	[4]	Group0461	22.8261	21	[ABL1, ANK3, ATP1A2, ATP5IF1, CACNA1C, CACNA1D, CAV1, CAV3, CCK, EDN1, FGF12, GCLC, GJA5, HCN2, JUN, KCNH2, KCNJ2, KDR, SCN5A, SLC8A1, SRC]
GO:0003254	regulation of membrane depolarization	0.00238832	1	7.9171e-10	5.54989e-07	[3, 4, 5, 6]	Group0461	18.3673	9	[ANK3, CAV3, CCK, FGF12, GCLC, GJA5, KDR, SCN5A, SRC]
GO:1904181	positive regulation of membrane depolarization	0.0399033	1	7.9171e-10	5.54989e-07	[2, 3, 4, 5, 6, 7]	Group0461	23.0769	3	[ANK3, CCK, KDR]
GO:0051882	mitochondrial depolarization	0.00474613	1	7.9171e-10	5.54989e-07	[5]	Group0461	22.2222	6	[ABL1, ATP5IF1, CCK, GCLC, KDR, SRC]
GO:0051900	regulation of mitochondrial depolarization	0.0609078	1	7.9171e-10	5.54989e-07	[4, 5, 6, 7]	Group0461	16	4	[CCK, GCLC, KDR, SRC]
GO:0034061	DNA polymerase activity	0.138037	1	0.00775966	1	[6, 7, 8]	Group0462	9.80392	10	[CTNNB1, GDF1, GREM1, GRHL2, MYC, NEK2, POLA1, PTEN, SRC, TP53]
GO:2000279	negative regulation of DNA biosynthetic process	0.0012792	1	0.00775966	1	[5, 6, 7, 8, 9]	Group0462	20	9	[ACVRL1, ADIPOQ, ANKRD1, BMPR2, GDF1, GJA1, HNRNPA1, SRC, TP53]
GO:0003964	RNA-directed DNA polymerase activity	0.0172837	1	0.00775966	1	[7, 8, 9]	Group0462	13.6364	9	[CTNNB1, GDF1, GREM1, GRHL2, MYC, NEK2, PTEN, SRC, TP53]
GO:0051972	regulation of telomerase activity	0.013613	1	0.00775966	1	[5, 6, 7, 8, 9, 10, 11]	Group0462	15.0943	8	[CTNNB1, GDF1, GREM1, GRHL2, MYC, NEK2, SRC, TP53]
GO:0003720	telomerase activity	0.00679707	1	0.00775966	1	[8, 9, 10]	Group0462	15.7895	9	[CTNNB1, GDF1, GREM1, GRHL2, MYC, NEK2, PTEN, SRC, TP53]
GO:0051974	negative regulation of telomerase activity	0.0580613	1	0.00775966	1	[6, 7, 8, 9, 10, 11, 12]	Group0462	20	3	[GDF1, SRC, TP53]
GO:0052803	imidazole-containing compound metabolic process	0.0485652	1	0.0129686	1	[4]	Group0463	21.4286	3	[FTCD, HNMT, MTHFD1]
GO:0009072	aromatic amino acid family metabolic process	0.188751	1	0.0129686	1	[4, 5, 7]	Group0463	11.3636	5	[FTCD, HAAO, HNMT, KYNU, MTHFD1]
GO:0046653	tetrahydrofolate metabolic process	0.000658628	0.807479	0.0129686	1	[5, 6, 7]	Group0463	31.5789	6	[DHFR, FTCD, GART, MTHFD1, MTHFR, TYMS]
GO:0035999	tetrahydrofolate interconversion	0.003105	1	0.0129686	1	[4, 6, 7, 8]	Group0463	36.3636	4	[FTCD, MTHFD1, MTHFR, TYMS]
GO:0006547	histidine metabolic process	0.0251869	1	0.0129686	1	[5, 6, 8]	Group0463	27.2727	3	[FTCD, HNMT, MTHFD1]
GO:0009074	aromatic amino acid family catabolic process	0.114544	1	0.0129686	1	[5, 6, 7, 8]	Group0463	12.9032	4	[FTCD, HAAO, HNMT, KYNU]
GO:0061383	trabecula morphogenesis	1.00778e-19	2.43781e-16	1.00778e-19	8.61649e-17	[3, 4]	Group0464	51.9231	27	[ADAMTS1, BMPR1A, CAV3, CHAD, CHD7, DLL4, ENG, FBN2, FOXH1, GREM1, HEY1, HEY2, MMP2, MSX2, NKX2-5, NOTCH1, NRG1, RBP4, RBPJ, RHOA, SFRP1, SOS1, SRF, TEK, TGFB2, TGFBR1, TGFBR3]
GO:0061384	heart trabecula morphogenesis	2.11286e-15	4.82999e-12	1.00778e-19	8.61649e-17	[4, 5]	Group0464	54.0541	20	[ADAMTS1, BMPR1A, CAV3, CHD7, DLL4, ENG, FOXH1, HEY1, HEY2, NKX2-5, NOTCH1, NRG1, RBP4, RBPJ, SOS1, SRF, TEK, TGFB2, TGFBR1, TGFBR3]
GO:0061430	bone trabecula morphogenesis	5.70159e-05	0.082331	1.00778e-19	8.61649e-17	[4, 5]	Group0464	46.1538	6	[CHAD, FBN2, GREM1, MMP2, MSX2, SFRP1]
GO:0060343	trabecula formation	4.16347e-12	8.92649e-09	1.00778e-19	8.61649e-17	[3, 4, 5, 6, 7]	Group0464	55.5556	15	[ADAMTS1, CAV3, CHAD, FBN2, GREM1, HEY1, HEY2, MMP2, MSX2, NKX2-5, RBP4, SFRP1, SRF, TEK, TGFBR3]
GO:0060346	bone trabecula formation	8.17015e-06	0.0129333	1.00778e-19	8.61649e-17	[4, 5, 6, 7, 8]	Group0464	60	6	[CHAD, FBN2, GREM1, MMP2, MSX2, SFRP1]
GO:0060347	heart trabecula formation	8.08359e-08	0.000149304	1.00778e-19	8.61649e-17	[4, 5, 6, 7, 8, 9]	Group0464	56.25	9	[ADAMTS1, CAV3, HEY1, HEY2, NKX2-5, RBP4, SRF, TEK, TGFBR3]
GO:0060438	trachea development	2.57901e-12	5.56293e-09	5.09259e-21	4.4e-18	[4, 5, 6]	Group0465	68.4211	13	[BMP4, CTNNB1, FOXF1, HYDIN, LEF1, LRP6, MAP2K1, RARA, RARG, SOX9, SRF, TGFBR2, WNT7B]
GO:0060439	trachea morphogenesis	1.70523e-05	0.0260388	5.09259e-21	4.4e-18	[4, 5, 6, 7]	Group0465	54.5455	6	[BMP4, CTNNB1, LRP6, MAP2K1, TGFBR2, WNT7B]
GO:0060425	lung morphogenesis	8.06622e-17	1.88508e-13	5.09259e-21	4.4e-18	[4, 5, 6, 7, 8]	Group0465	46.2963	25	[BMP4, CDC42, CTNNB1, CTSH, DAG1, FGF10, FGF8, FGFR2, FOXF1, GRHL2, ID1, KRAS, MAP2K1, NODAL, RDH10, SOX11, SOX9, SRF, TGFBR2, TNF, TNNC1, VANGL2, WNT2, WNT2B, WNT7B]
GO:0060433	bronchus development	1.70523e-05	0.0260388	5.09259e-21	4.4e-18	[5, 6, 7]	Group0465	54.5455	6	[AGR2, BMP4, SOX9, SRF, TGFBR2, WNT7B]
GO:0060440	trachea formation	0.000180272	0.244088	5.09259e-21	4.4e-18	[4, 5, 6, 7, 8]	Group0465	66.6667	4	[BMP4, CTNNB1, MAP2K1, TGFBR2]
GO:0060534	trachea cartilage development	1.21057e-06	0.00206644	5.09259e-21	4.4e-18	[5, 6, 7]	Group0465	75	6	[LRP6, RARA, RARG, SOX9, SRF, WNT7B]
GO:0003207	cardiac chamber formation	2.23825e-15	5.11441e-12	1.63705e-61	1.60594e-58	[3, 4, 5, 6, 7, 8, 9]	Group0466	100	12	[HAND1, HAND2, MEF2C, MESP1, NKX2-5, NOTCH1, SMARCD3, SOX11, SOX4, TBX2, TBX20, TBX5]
GO:0003208	cardiac ventricle morphogenesis	3.68474e-53	1.02657e-49	1.63705e-61	1.60594e-58	[4, 5, 6, 7, 8, 9]	Group0466	75.6757	56	[BMPR1A, CHD7, COL11A1, DLL4, DSP, ENG, FGFR2, FOXC1, FOXC2, FOXF1, FOXH1, GATA3, GATA4, GRHL2, HAND1, HAND2, HEY1, HEY2, HEYL, HIF1A, ISL1, JAG1, LRP2, MEF2C, MESP1, MYBPC3, MYH6, MYH7, MYL2, MYL3, NKX2-5, NOTCH1, NRG1, POU4F1, PROX1, RBPJ, RXRA, SEMA3C, SFRP2, SMAD4, SMARCD3, SOX11, SOX4, TBX20, TBX5, TGFB1, TGFB2, TGFBR1, TGFBR2, TGFBR3, TNNC1, TNNI1, TNNI3, TNNT2, TPM1, ZFPM2]
GO:0003211	cardiac ventricle formation	6.24271e-13	1.36341e-09	1.63705e-61	1.60594e-58	[4, 5, 6, 7, 8, 9, 10]	Group0466	100	10	[HAND1, HAND2, MEF2C, MESP1, NKX2-5, NOTCH1, SMARCD3, SOX11, SOX4, TBX5]
GO:0060413	atrial septum morphogenesis	2.32034e-17	5.45744e-14	1.63705e-61	1.60594e-58	[4, 5, 6, 7, 8, 9, 10]	Group0466	84.2105	16	[ACVR1, BMPR2, CYR61, GATA4, GJA5, HEY2, ISL1, NKX2-5, NOTCH2, PPP3CA, SMO, SOX4, TBX20, TBX5, TGFB2, ZFPM1]
GO:0003215	cardiac right ventricle morphogenesis	1.81111e-21	4.47345e-18	1.63705e-61	1.60594e-58	[5, 6, 7, 8, 9, 10]	Group0466	94.7368	18	[BMPR1A, CHD7, FOXH1, GATA3, GATA4, HAND1, HAND2, HEY2, ISL1, JAG1, NKX2-5, NOTCH1, SEMA3C, SMARCD3, SOX4, TBX20, TGFB2, ZFPM2]
GO:0003222	ventricular trabecula myocardium morphogenesis	1.04288e-11	2.21717e-08	1.63705e-61	1.60594e-58	[5, 6, 7, 8, 9, 10, 11]	Group0466	70.5882	12	[BMPR1A, CHD7, DLL4, ENG, FOXH1, HEY2, NKX2-5, NOTCH1, NRG1, RBPJ, TGFB2, TGFBR1]
GO:0042693	muscle cell fate commitment	1.04288e-11	2.21717e-08	1.30513e-21	1.13416e-18	[4, 5]	Group0467	70.5882	12	[ACVR1, FGF10, MEF2C, MYL2, MYOD1, NKX2-5, RBPJ, TBX1, TBX2, TBX3, WNT3A, WT1]
GO:0060911	cardiac cell fate commitment	1.93966e-09	3.85605e-06	1.30513e-21	1.13416e-18	[4, 5, 6, 7, 8]	Group0467	75	9	[ACVR1, ISL1, MESP1, NKX2-5, RBPJ, SOX17, TBX3, WNT3A, WT1]
GO:0003306	Wnt signaling pathway involved in heart development	1.93966e-09	3.85605e-06	1.30513e-21	1.13416e-18	[5, 6, 7, 8]	Group0467	75	9	[BMP2, CTNNB1, MESP1, RBPJ, SOX17, VANGL2, WNT11, WNT3A, WNT5A]
GO:0060913	cardiac cell fate determination	0.000220076	0.293361	1.30513e-21	1.13416e-18	[4, 5, 6, 7, 8, 9]	Group0467	100	3	[ISL1, MESP1, SOX17]
GO:0060923	cardiac muscle cell fate commitment	1.21057e-06	0.00206644	1.30513e-21	1.13416e-18	[5, 6, 7, 8, 9]	Group0467	75	6	[ACVR1, NKX2-5, RBPJ, TBX3, WNT3A, WT1]
GO:0060920	cardiac pacemaker cell differentiation	7.98738e-07	0.00138261	1.30513e-21	1.13416e-18	[6, 7, 8, 9]	Group0467	100	5	[BVES, MAML1, MESP1, NKX2-5, TBX3]
GO:0060911	cardiac cell fate commitment	1.93966e-09	3.85605e-06	5.72164e-11	4.19396e-08	[4, 5, 6, 7, 8]	Group0468	75	9	[ACVR1, ISL1, MESP1, NKX2-5, RBPJ, SOX17, TBX3, WNT3A, WT1]
GO:0003307	regulation of Wnt signaling pathway involved in heart development	1.21057e-06	0.00206644	5.72164e-11	4.19396e-08	[4, 5, 6, 7, 8, 9]	Group0468	75	6	[BMP2, MESP1, RBPJ, SOX17, WNT11, WNT5A]
GO:0003308	negative regulation of Wnt signaling pathway involved in heart development	1.51348e-05	0.023232	5.72164e-11	4.19396e-08	[3, 4, 5, 6, 7, 8, 9, 10]	Group0468	71.4286	5	[BMP2, MESP1, SOX17, WNT11, WNT5A]
GO:0060913	cardiac cell fate determination	0.000220076	0.293361	5.72164e-11	4.19396e-08	[4, 5, 6, 7, 8, 9]	Group0468	100	3	[ISL1, MESP1, SOX17]
GO:0001711	endodermal cell fate commitment	0.00352848	1	5.72164e-11	4.19396e-08	[5, 6, 7, 8, 9, 10]	Group0468	27.7778	5	[CTNNB1, GATA6, MESP1, POU5F1, SOX17]
GO:0001714	endodermal cell fate specification	0.0191645	1	5.72164e-11	4.19396e-08	[4, 5, 6, 7, 8, 9, 10, 11]	Group0468	30	3	[MESP1, POU5F1, SOX17]
GO:0032354	response to follicle-stimulating hormone	0.0247978	1	1.59458e-09	1.10345e-06	[5, 6]	Group0469	21.0526	4	[GCLC, NOTCH1, POR, TGFBR3]
GO:0003263	cardioblast proliferation	3.2357e-05	0.0480178	1.59458e-09	1.10345e-06	[4, 5, 6, 7, 8, 9]	Group0469	50	6	[CTNNB1, HAND2, ISL1, MKS1, NOTCH1, TBX5]
GO:0003264	regulation of cardioblast proliferation	3.2357e-05	0.0480178	1.59458e-09	1.10345e-06	[5, 6, 7, 8, 9, 10]	Group0469	50	6	[CTNNB1, HAND2, ISL1, MKS1, NOTCH1, TBX5]
GO:0060977	coronary vasculature morphogenesis	3.29999e-10	6.72207e-07	1.59458e-09	1.10345e-06	[5, 6, 7, 8, 9, 10]	Group0469	64.7059	11	[HAND2, HEY2, LRP2, NOTCH1, NRP1, SETD2, TBX1, TBX5, TGFBR1, TGFBR3, VEGFA]
GO:0060979	vasculogenesis involved in coronary vascular morphogenesis	0.000840511	1	1.59458e-09	1.10345e-06	[5, 6, 7, 8, 9, 10, 11]	Group0469	75	3	[NOTCH1, TBX5, TGFBR3]
GO:0003266	regulation of secondary heart field cardioblast proliferation	8.17015e-06	0.0129333	1.59458e-09	1.10345e-06	[6, 7, 8, 9, 10, 11]	Group0469	60	6	[CTNNB1, HAND2, ISL1, MKS1, NOTCH1, TBX5]
GO:0042044	fluid transport	0.0575097	1	0.469972	1	[4]	Group0470	14.2857	5	[EDN1, HAS2, IFNAR1, ITPR1, SLC26A6]
GO:0070633	transepithelial transport	0.011238	1	0.469972	1	[4]	Group0470	18.75	6	[ABCB1, ACTG1, EDN1, ITPR1, SLC1A1, SLC26A6]
GO:0015562	efflux transmembrane transporter activity	0.0321037	1	0.469972	1	[4, 6]	Group0470	25	3	[ABCB1, GJA1, SLC26A6]
GO:0042045	epithelial fluid transport	0.0191645	1	0.469972	1	[5]	Group0470	30	3	[EDN1, ITPR1, SLC26A6]
GO:0006821	chloride transport	1	1	0.469972	1	[7]	Group0470	6.06061	8	[ABCB1, ANO2, CLDN17, CLIC6, SLC1A1, SLC26A6, SLC4A1, TRPV1]
GO:0005310	dicarboxylic acid transmembrane transporter activity	0.73314	1	0.469972	1	[6, 7, 8, 9, 10]	Group0470	7.5	3	[SLC19A1, SLC1A1, SLC26A6]
GO:0010035	response to inorganic substance	2.08313e-17	4.9037e-14	2.08313e-17	1.72483e-14	[3]	Group0471	15.36	96	[ABAT, ABL1, ACTA1, ADGRV1, AKT1, ANK3, APOB, APP, ATP2B4, BRAF, CACYBP, CALR, CASQ2, CAV1, CD36, CDH1, CDK2, CDK4, COL18A1, CST3, CYP1A1, CYP1B1, DHFR, DLC1, DMD, DNM2, DTYMK, EDN1, EGFR, ETS1, EZH2, FABP4, FBLN5, FECH, FMR1, FOXO1, FXN, FZR1, GART, GCLC, GSN, HAAO, HDAC2, HIF1A, HNRNPA1, ID2, IQGAP1, ITPR3, JUN, JUND, KDR, KLF2, KRT8, MAPT, MB, MEF2A, MEF2C, MMP9, MPO, MT2A, MTR, MYC, NCSTN, NF…
GO:0010038	response to metal ion	3.11697e-09	6.16226e-06	2.08313e-17	1.72483e-14	[4]	Group0471	13.9364	57	[ABAT, ACTA1, ADGRV1, AKT1, ANK3, APP, BRAF, CACYBP, CALR, CASQ2, CAV1, CDH1, CDK4, CYP1A1, DTYMK, EDN1, EGFR, FABP4, FECH, FXN, FZR1, GCLC, GSN, HAAO, HIF1A, ID2, IQGAP1, ITPR3, JUN, JUND, MAPT, MEF2A, MEF2C, MMP9, MT2A, NCSTN, NFYA, NQO1, PPP2CA, PPP2CB, PPP3CA, PRKN, PTEN, RANBP1, S100A13, S100A8, SCN5A, SLFN14, SNCA, SOD1, TF, THBS1, TNNC1, TNNI3, TNNT2, TTN, WNT5A]
GO:0071241	cellular response to inorganic substance	1.53815e-07	0.00027979	2.08313e-17	1.72483e-14	[4]	Group0471	15.3527	37	[ADGRV1, AKT1, ANK3, APP, BRAF, CACYBP, CALR, CDH1, CDK2, CYP1A1, DNM2, EDN1, EGFR, FABP4, FMR1, FOXO1, FZR1, GSN, ID2, IQGAP1, JUN, JUND, MEF2A, MEF2C, MMP9, MT2A, MTR, NCSTN, NFYA, NQO1, PRKN, SCN5A, SLFN14, SNCA, SOD1, TF, WNT5A]
GO:0051592	response to calcium ion	0.000699592	0.853502	2.08313e-17	1.72483e-14	[5]	Group0471	13.125	21	[ADGRV1, BRAF, CACYBP, CASQ2, CAV1, EDN1, EGFR, IQGAP1, ITPR3, JUN, JUND, MEF2A, MEF2C, NCSTN, PPP3CA, RANBP1, SCN5A, THBS1, TNNT2, TTN, WNT5A]
GO:0071248	cellular response to metal ion	1.23862e-06	0.0021106	2.08313e-17	1.72483e-14	[5]	Group0471	15.2381	32	[ADGRV1, AKT1, ANK3, APP, BRAF, CACYBP, CALR, CDH1, CYP1A1, EDN1, EGFR, FABP4, FZR1, GSN, ID2, IQGAP1, JUN, JUND, MEF2A, MEF2C, MMP9, MT2A, NCSTN, NFYA, NQO1, PRKN, SCN5A, SLFN14, SNCA, SOD1, TF, WNT5A]
GO:0071277	cellular response to calcium ion	0.0109915	1	2.08313e-17	1.72483e-14	[6]	Group0471	13.4831	12	[ADGRV1, BRAF, CACYBP, EDN1, IQGAP1, JUN, JUND, MEF2A, MEF2C, NCSTN, SCN5A, WNT5A]
GO:0043966	histone H3 acetylation	0.000958326	1	0.0053064	1	[8, 9, 10, 11, 12]	Group0472	18.0328	11	[BRCA1, GATA3, KAT6A, KAT6B, KMT2A, LEF1, MAP3K7, MYOD1, SIRT1, SMAD4, WDR5]
GO:0043970	histone H3-K9 acetylation	0.00610483	1	0.0053064	1	[8, 9, 10, 11, 12, 13]	Group0472	30.7692	4	[BRCA1, GATA3, KMT2A, SMAD4]
GO:0071440	regulation of histone H3-K14 acetylation	0.00383291	1	0.0053064	1	[8, 9, 10, 11, 12, 13, 14]	Group0472	50	3	[GATA3, KMT2A, SIRT1]
GO:2000615	regulation of histone H3-K9 acetylation	0.003105	1	0.0053064	1	[8, 9, 10, 11, 12, 13, 14]	Group0472	36.3636	4	[BRCA1, GATA3, KMT2A, SMAD4]
GO:1902036	regulation of hematopoietic stem cell differentiation	0.474182	1	0.0053064	1	[5, 6, 7, 8, 9, 10]	Group0472	7.69231	6	[ABL1, FOXC1, GATA3, KMT2A, TCF3, TCF7L1]
GO:0061647	histone H3-K9 modification	0.000963055	1	0.0053064	1	[7, 8, 9]	Group0472	19.2308	10	[BRCA1, EHMT1, GATA3, JARID2, KMT2A, LMNA, MECP2, SETD5, SIRT1, SMAD4]
GO:0036363	transforming growth factor beta activation	0.0191645	1	1.69845e-05	0.00898481	[2, 4, 7]	Group0473	30	3	[LTBP1, LTBP2, LTBP3]
GO:0071604	transforming growth factor beta production	1.69845e-05	0.0259523	1.69845e-05	0.00898481	[3, 6]	Group0473	27.5	11	[CDH3, GATA6, HIF1A, LTBP1, LTBP2, LTBP3, SMAD3, SMAD4, TGFB2, THBS1, WNT11]
GO:0032906	transforming growth factor beta2 production	2.94871e-07	0.000528114	1.69845e-05	0.00898481	[4, 7]	Group0473	70	7	[CDH3, GATA6, HIF1A, SMAD3, SMAD4, TGFB2, WNT11]
GO:0071634	regulation of transforming growth factor beta production	0.000277445	0.363731	1.69845e-05	0.00898481	[4, 5, 6, 7]	Group0473	24.3243	9	[CDH3, GATA6, HIF1A, LTBP1, SMAD3, SMAD4, TGFB2, THBS1, WNT11]
GO:0071636	positive regulation of transforming growth factor beta production	0.116713	1	1.69845e-05	0.00898481	[4, 5, 6, 7, 8]	Group0473	15	3	[SMAD3, THBS1, WNT11]
GO:0032909	regulation of transforming growth factor beta2 production	2.94871e-07	0.000528114	1.69845e-05	0.00898481	[5, 6, 7, 8]	Group0473	70	7	[CDH3, GATA6, HIF1A, SMAD3, SMAD4, TGFB2, WNT11]
GO:0071680	response to indole-3-methanol	4.55214e-06	0.00735626	1.40679e-05	0.00755444	[5]	Group0474	83.3333	5	[BRCA1, CDH1, CTNNB1, FZR1, JUP]
GO:0097306	cellular response to alcohol	5.3969e-06	0.00867822	1.40679e-05	0.00755444	[5]	Group0474	19.3878	19	[ABCA1, AHR, AKT1, BRCA1, CDH1, CDK4, CTNNB1, DAG1, FZR1, JUP, KLF2, LRP6, MAP4K1, MYC, PTCH1, PTEN, SFRP1, SMO, TNNC1]
GO:0071681	cellular response to indole-3-methanol	4.55214e-06	0.00735626	1.40679e-05	0.00755444	[5, 6]	Group0474	83.3333	5	[BRCA1, CDH1, CTNNB1, FZR1, JUP]
GO:0035635	entry of bacterium into host cell	0.000474766	0.600104	1.40679e-05	0.00755444	[6]	Group0474	33.3333	6	[CAV1, CDH1, CTNNB1, FZR1, KRT6A, SRC]
GO:0031572	G2 DNA damage checkpoint	0.488238	1	1.40679e-05	0.00755444	[5, 6, 7, 8, 9]	Group0474	8.10811	3	[BRCA1, DONSON, FZR1]
GO:0099170	postsynaptic modulation of chemical synaptic transmission	0.0167564	1	1.40679e-05	0.00755444	[5, 6, 7, 8, 9]	Group0474	23.5294	4	[CDH1, FZR1, NRGN, PPP3CA]
GO:0070528	protein kinase C signaling	2.84887e-05	0.0425906	1.39295e-06	0.000832987	[4, 5, 6]	Group0475	28.5714	10	[ADGRV1, AKAP12, ANKRD1, FLT4, HTR2B, IFNAR1, MC1R, VEGFA, WNT11, WNT5A]
GO:0090036	regulation of protein kinase C signaling	5.09001e-05	0.0739069	1.39295e-06	0.000832987	[5, 6, 7]	Group0475	38.8889	7	[ADGRV1, AKAP12, FLT4, MC1R, VEGFA, WNT11, WNT5A]
GO:0090037	positive regulation of protein kinase C signaling	1.70523e-05	0.0260388	1.39295e-06	0.000832987	[5, 6, 7, 8]	Group0475	54.5455	6	[ADGRV1, FLT4, MC1R, VEGFA, WNT11, WNT5A]
GO:0003138	primary heart field specification	0.000220076	0.293361	1.39295e-06	0.000832987	[6, 7, 8, 9, 10]	Group0475	100	3	[MEF2C, WNT11, WNT5A]
GO:0090081	regulation of heart induction by regulation of canonical Wnt signaling pathway	0.000840511	1	1.39295e-06	0.000832987	[5, 6, 7, 8, 9, 10, 11, 12, 13]	Group0475	75	3	[MESP1, WNT11, WNT5A]
GO:0090082	positive regulation of heart induction by negative regulation of canonical Wnt signaling pathway	0.000840511	1	1.39295e-06	0.000832987	[4, 5, 6, 7, 8, 9, 10, 11, 12, 13, 14]	Group0475	75	3	[MESP1, WNT11, WNT5A]
GO:0097709	connective tissue replacement	9.33595e-08	0.000172155	0.000221731	0.103992	[3]	Group0476	77.7778	7	[F2R, HIF1A, PPP3CA, ROCK1, ROCK2, TGFB1, TIMP1]
GO:0020027	hemoglobin metabolic process	0.0348119	1	0.000221731	0.103992	[4, 5]	Group0476	19.0476	4	[AHSP, EPO, HIF1A, TIMP1]
GO:0090594	inflammatory response to wounding	0.00814301	1	0.000221731	0.103992	[4, 5]	Group0476	28.5714	4	[F2R, HIF1A, TGFB1, TIMP1]
GO:0002246	wound healing involved in inflammatory response	0.000400455	0.512181	0.000221731	0.103992	[5, 6]	Group0476	57.1429	4	[F2R, HIF1A, TGFB1, TIMP1]
GO:0042541	hemoglobin biosynthetic process	0.0485652	1	0.000221731	0.103992	[5, 6]	Group0476	21.4286	3	[EPO, HIF1A, TIMP1]
GO:0002248	connective tissue replacement involved in inflammatory response wound healing	0.000180272	0.244088	0.000221731	0.103992	[4, 6, 7]	Group0476	66.6667	4	[F2R, HIF1A, TGFB1, TIMP1]
GO:0071166	ribonucleoprotein complex localization	1	1	0.675037	1	[3]	Group0477	5.97015	8	[DDX39A, DHX38, NUP153, NUP188, SETD2, SRSF2, TSC1, UPF2]
GO:0075733	intracellular transport of virus	0.417472	1	0.675037	1	[5, 6]	Group0477	8.19672	5	[FMR1, NUP153, NUP188, UBB, UBC]
GO:0006405	RNA export from nucleus	0.861873	1	0.675037	1	[5, 6, 7, 8]	Group0477	6.16438	9	[DDX39A, DHX38, HNRNPA1, NUP153, NUP188, SETD2, SRSF2, TSC1, UPF2]
GO:0071426	ribonucleoprotein complex export from nucleus	1	1	0.675037	1	[4, 5, 6, 7, 8, 9, 10]	Group0477	6.01504	8	[DDX39A, DHX38, NUP153, NUP188, SETD2, SRSF2, TSC1, UPF2]
GO:0097064	ncRNA export from nucleus	0.73314	1	0.675037	1	[6, 7, 8, 9]	Group0477	7.5	3	[NUP153, NUP188, TSC1]
GO:0016925	protein sumoylation	1	1	0.675037	1	[8, 9]	Group0477	5.88235	5	[CDKN2A, CTNNB1, NUP153, NUP188, TOPORS]
GO:0097366	response to bronchodilator	0.0297084	1	0.0316048	1	[4]	Group0478	13.1148	8	[CDK2, DNM2, DRD5, FOXO1, HDAC2, MTR, PPP3CA, SOD1]
GO:0071731	response to nitric oxide	0.0468492	1	0.0316048	1	[4, 5]	Group0478	17.3913	4	[CDK2, DNM2, FOXO1, MTR]
GO:0001975	response to amphetamine	0.288501	1	0.0316048	1	[4, 5, 6]	Group0478	10.5263	4	[DRD5, HDAC2, PPP3CA, SOD1]
GO:0014075	response to amine	0.393776	1	0.0316048	1	[5]	Group0478	8.77193	5	[DRD5, HDAC2, HNMT, PPP3CA, SOD1]
GO:1902170	cellular response to reactive nitrogen species	0.00720681	1	0.0316048	1	[5]	Group0478	23.8095	5	[CDK2, DNM2, FOXO1, MTR, STAT6]
GO:0071732	cellular response to nitric oxide	0.0205358	1	0.0316048	1	[5, 6, 7]	Group0478	22.2222	4	[CDK2, DNM2, FOXO1, MTR]
GO:0035150	regulation of tube size	1.98735e-10	4.08201e-07	1.52977e-11	1.14427e-08	[4]	Group0479	21.1538	33	[ACE, ACTA2, AGTR1, AKT1, ATP1A2, BBS2, BMPR2, CAV1, DRD5, EDN1, EGFR, F2R, FOXC1, FOXC2, GCLC, GJA1, GJA5, HTR2B, IFNAR1, MKKS, NOS1, NOS3, NPPA, NPPB, PER2, PRKG1, RHOA, ROCK1, ROCK2, SLC8A1, SOD1, SOD2, WDR35]
GO:0035296	regulation of tube diameter	1.66147e-10	3.42096e-07	1.52977e-11	1.14427e-08	[5]	Group0479	21.2903	33	[ACE, ACTA2, AGTR1, AKT1, ATP1A2, BBS2, BMPR2, CAV1, DRD5, EDN1, EGFR, F2R, FOXC1, FOXC2, GCLC, GJA1, GJA5, HTR2B, IFNAR1, MKKS, NOS1, NOS3, NPPA, NPPB, PER2, PRKG1, RHOA, ROCK1, ROCK2, SLC8A1, SOD1, SOD2, WDR35]
GO:0045776	negative regulation of blood pressure	2.64861e-06	0.00437815	1.52977e-11	1.14427e-08	[4, 6]	Group0479	25.9259	14	[ABAT, ADIPOQ, BMPR2, DRD5, GJA5, MKKS, NOS1, NOS2, NOS3, NPPA, NPPB, SOD2, TRPV1, VEGFC]
GO:0097746	regulation of blood vessel diameter	1.66147e-10	3.42096e-07	1.52977e-11	1.14427e-08	[5, 6]	Group0479	21.2903	33	[ACE, ACTA2, AGTR1, AKT1, ATP1A2, BBS2, BMPR2, CAV1, DRD5, EDN1, EGFR, F2R, FOXC1, FOXC2, GCLC, GJA1, GJA5, HTR2B, IFNAR1, MKKS, NOS1, NOS3, NPPA, NPPB, PER2, PRKG1, RHOA, ROCK1, ROCK2, SLC8A1, SOD1, SOD2, WDR35]
GO:0097755	positive regulation of blood vessel diameter	0.000528527	0.662245	1.52977e-11	1.14427e-08	[6, 7]	Group0479	18.1818	12	[BBS2, BMPR2, EGFR, GJA1, GJA5, MKKS, NOS1, NOS3, NPPA, PRKG1, SOD1, SOD2]
GO:0042311	vasodilation	0.00198869	1	1.52977e-11	1.14427e-08	[7, 8]	Group0479	20.5128	8	[BBS2, MKKS, NOS1, NOS3, NPPA, PRKG1, SOD1, SOD2]
GO:0045684	positive regulation of epidermis development	0.000757474	0.919574	1.41721e-13	1.10684e-10	[3, 4, 5, 6]	Group0480	21.4286	9	[BMP4, FOXC1, MSX2, NOTCH1, PTCH1, PTCH2, TGFB2, TNF, WNT5A]
GO:1904748	regulation of apoptotic process involved in development	0.000682691	0.834932	1.41721e-13	1.10684e-10	[3, 4, 6, 7]	Group0480	38.4615	5	[FOXC1, FOXC2, NOTCH1, PAX8, TGFB2]
GO:1905331	negative regulation of morphogenesis of an epithelium	8.08359e-08	0.000149304	1.41721e-13	1.10684e-10	[3, 4, 5, 6, 7]	Group0480	56.25	9	[BMP4, CLASP1, CLASP2, CTNNB1, GATA3, PTEN, TBX2, TNF, WNT5A]
GO:0110111	negative regulation of animal organ morphogenesis	7.95816e-10	1.60039e-06	1.41721e-13	1.10684e-10	[3, 4, 5, 6, 7, 8]	Group0480	41.6667	15	[BCOR, BMP4, BMPR2, CHAD, CTNNB1, FOXC1, FOXC2, GATA3, GREM1, NOTCH1, PAX8, TBX2, TGFB2, TNF, WNT5A]
GO:1902337	regulation of apoptotic process involved in morphogenesis	0.000682691	0.834932	1.41721e-13	1.10684e-10	[4, 5, 7, 8]	Group0480	38.4615	5	[FOXC1, FOXC2, NOTCH1, PAX8, TGFB2]
GO:0035850	epithelial cell differentiation involved in kidney development	6.76372e-11	1.41024e-07	1.41721e-13	1.10684e-10	[5, 6, 7, 8, 9]	Group0480	36.5385	19	[ACTA2, ADIPOQ, BMP4, CTNNB1, FOXC2, GATA3, GREM1, IQGAP1, JAG1, MEF2C, MMP9, NOTCH1, NOTCH2, NPHS1, NPHS2, PAX8, SALL1, SMO, WT1]
GO:0010042	response to manganese ion	0.130364	1	0.00534892	1	[5]	Group0481	14.2857	3	[APP, PRKN, SLFN14]
GO:0071287	cellular response to manganese ion	0.0399033	1	0.00534892	1	[6]	Group0481	23.0769	3	[APP, PRKN, SLFN14]
GO:0046929	negative regulation of neurotransmitter secretion	0.00143918	1	0.00534892	1	[4, 5, 6, 7, 8, 9, 10]	Group0481	33.3333	5	[BRAF, FMR1, NF1, PPP1R9A, PRKN]
GO:0150003	regulation of spontaneous synaptic transmission	0.00640724	1	0.00534892	1	[5, 6, 7, 8, 9]	Group0481	42.8571	3	[APP, PPP1R9A, PRKN]
GO:1900272	negative regulation of long-term synaptic potentiation	0.00443648	1	0.00534892	1	[2, 3, 4, 5, 6, 7, 8, 9, 10, 11, 12]	Group0481	33.3333	4	[ABL1, APP, PPP1R9A, PTN]
GO:0098814	spontaneous synaptic transmission	0.0485652	1	0.00534892	1	[7, 8]	Group0481	21.4286	3	[APP, PPP1R9A, PRKN]
GO:0016358	dendrite development	3.79398e-05	0.0558094	3.79398e-05	0.0189699	[3, 6, 7, 9, 10, 11]	Group0482	12.5448	35	[APP, ARID1B, CDC42, CELSR2, CFL1, CRKL, DSCAM, DVL1, EFNA1, EZH2, FMR1, GSK3B, HDAC2, ID1, ILK, IQGAP1, MECP2, MEF2A, MEF2C, NRP1, OPA1, PAK2, PDLIM5, PPP1R9A, PPP3CA, PRKG1, PSEN1, PTEN, PTN, RBFOX2, RERE, RHOA, SEMA3A, SRCIN1, TIAM1]
GO:1900006	positive regulation of dendrite development	0.0963075	1	3.79398e-05	0.0189699	[4, 5, 6, 7, 8, 9, 10, 11, 12, 13]	Group0482	10.9756	9	[EZH2, FMR1, ILK, IQGAP1, OPA1, PPP1R9A, PSEN1, PTN, TIAM1]
GO:0050773	regulation of dendrite development	0.00142056	1	3.79398e-05	0.0189699	[4, 7, 8, 9, 10, 11, 12]	Group0482	12.6506	21	[CFL1, CRKL, EFNA1, EZH2, FMR1, GSK3B, HDAC2, ID1, ILK, IQGAP1, MEF2C, OPA1, PDLIM5, PPP1R9A, PPP3CA, PSEN1, PTEN, PTN, RHOA, SRCIN1, TIAM1]
GO:0060998	regulation of dendritic spine development	0.00542974	1	3.79398e-05	0.0189699	[4, 5, 8, 9, 10, 11, 12, 13]	Group0482	13.9535	12	[CFL1, EFNA1, FMR1, HDAC2, MEF2C, OPA1, PDLIM5, PPP1R9A, PSEN1, PTEN, SRCIN1, TIAM1]
GO:0060999	positive regulation of dendritic spine development	0.234794	1	3.79398e-05	0.0189699	[4, 5, 6, 7, 8, 9, 10, 11, 12, 13, 14]	Group0482	9.80392	5	[FMR1, OPA1, PPP1R9A, PSEN1, TIAM1]
GO:0050775	positive regulation of dendrite morphogenesis	0.739966	1	3.79398e-05	0.0189699	[5, 6, 7, 8, 9, 10, 11, 12, 13, 14]	Group0482	7.14286	3	[ILK, OPA1, TIAM1]
GO:0071694	maintenance of protein location in extracellular region	0.00130705	1	3.28151e-05	0.0166373	[4, 5]	Group0483	44.4444	4	[DAND5, FBN1, FBN2, LTBP1]
GO:1900115	extracellular regulation of signal transduction	0.00100937	1	3.28151e-05	0.0166373	[4, 5, 6]	Group0483	35.7143	5	[DAND5, FBN1, FBN2, GREM1, LTBP1]
GO:0016015	morphogen activity	0.00130705	1	3.28151e-05	0.0166373	[4, 5, 6, 7]	Group0483	44.4444	4	[DAND5, GREM1, NODAL, WNT1]
GO:1900116	extracellular negative regulation of signal transduction	0.00100937	1	3.28151e-05	0.0166373	[4, 5, 6, 7]	Group0483	35.7143	5	[DAND5, FBN1, FBN2, GREM1, LTBP1]
GO:0035581	sequestering of extracellular ligand from receptor	0.000442047	0.560958	3.28151e-05	0.0166373	[5, 6, 7, 8]	Group0483	41.6667	5	[DAND5, FBN1, FBN2, GREM1, LTBP1]
GO:0035583	sequestering of TGFbeta in extracellular matrix	0.000840511	1	3.28151e-05	0.0166373	[5, 6, 7, 8, 9, 10, 11]	Group0483	75	3	[FBN1, FBN2, LTBP1]
GO:1900221	regulation of amyloid-beta clearance	0.000333477	0.43152	0.000181517	0.0865834	[3, 4]	Group0484	35.2941	6	[HDAC1, LRP1, MYOCD, ROCK1, SRF, TNF]
GO:1900222	negative regulation of amyloid-beta clearance	0.00979405	1	0.000181517	0.0865834	[3, 4, 5]	Group0484	37.5	3	[MYOCD, SRF, TNF]
GO:1903347	negative regulation of bicellular tight junction assembly	0.000840511	1	0.000181517	0.0865834	[5, 6, 7, 8, 9, 10]	Group0484	75	3	[ROCK1, ROCK2, TNF]
GO:2000586	regulation of platelet-derived growth factor receptor-beta signaling pathway	0.0140375	1	0.000181517	0.0865834	[5, 6, 7, 8, 9, 10]	Group0484	33.3333	3	[LRP1, MYOCD, SRC]
GO:0035507	regulation of myosin-light-chain-phosphatase activity	0.00640724	1	0.000181517	0.0865834	[7, 8, 9, 10]	Group0484	42.8571	3	[ROCK1, ROCK2, TNF]
GO:0035509	negative regulation of myosin-light-chain-phosphatase activity	0.00200659	1	0.000181517	0.0865834	[8, 9, 10, 11]	Group0484	60	3	[ROCK1, ROCK2, TNF]
GO:0060191	regulation of lipase activity	4.46956e-08	8.34467e-05	4.46956e-08	2.91415e-05	[5]	Group0485	21.4286	24	[ABL1, AGTR1, APOA1, APOC3, CYR61, EGFR, ESR1, FGF2, FGFR1, FGFR2, FLT1, HRAS, HTR2B, LRP1, NTRK2, NTRK3, PCSK5, PCSK6, PDGFRA, POR, PPP3CA, RHOA, SELE, SNCA]
GO:0010517	regulation of phospholipase activity	1.76884e-06	0.00296811	4.46956e-08	2.91415e-05	[6]	Group0485	21.6867	18	[ABL1, AGTR1, CYR61, EGFR, ESR1, FGF2, FGFR1, FGFR2, FLT1, HRAS, HTR2B, LRP1, NTRK2, NTRK3, PDGFRA, PPP3CA, SELE, SNCA]
GO:0060193	positive regulation of lipase activity	7.73907e-06	0.0122664	4.46956e-08	2.91415e-05	[6]	Group0485	20.4819	17	[AGTR1, APOA1, CYR61, EGFR, ESR1, FGF2, FGFR1, FGFR2, FLT1, HRAS, HTR2B, NTRK2, NTRK3, PDGFRA, PPP3CA, RHOA, SELE]
GO:0010518	positive regulation of phospholipase activity	1.48148e-05	0.0228444	4.46956e-08	2.91415e-05	[7]	Group0485	21.4286	15	[AGTR1, CYR61, EGFR, ESR1, FGF2, FGFR1, FGFR2, FLT1, HRAS, HTR2B, NTRK2, NTRK3, PDGFRA, PPP3CA, SELE]
GO:1900274	regulation of phospholipase C activity	3.93651e-05	0.0577487	4.46956e-08	2.91415e-05	[7]	Group0485	23.5294	12	[ABL1, EGFR, ESR1, FGF2, FGFR1, FLT1, HRAS, HTR2B, NTRK2, NTRK3, PDGFRA, SELE]
GO:0010863	positive regulation of phospholipase C activity	0.000129734	0.179552	4.46956e-08	2.91415e-05	[8]	Group0485	22.449	11	[EGFR, ESR1, FGF2, FGFR1, FLT1, HRAS, HTR2B, NTRK2, NTRK3, PDGFRA, SELE]
GO:1902894	negative regulation of pri-miRNA transcription by RNA polymerase II	0.0134444	1	2.23157e-08	1.47507e-05	[7, 8, 9, 10, 11, 12, 13]	Group0486	25	4	[BMP4, POU5F1, SOX9, SRF]
GO:0010669	epithelial structure maintenance	0.0322607	1	2.23157e-08	1.47507e-05	[4, 6]	Group0486	16.6667	5	[CROCC, MKS1, RBP4, SOX9, SRF]
GO:0048745	smooth muscle tissue development	8.83363e-07	0.00152734	2.23157e-08	1.47507e-05	[5]	Group0486	40	10	[BMP4, COL3A1, ENG, NF1, PROX1, PTCH1, SMO, SOX9, SRF, STRA6]
GO:0060433	bronchus development	1.70523e-05	0.0260388	2.23157e-08	1.47507e-05	[5, 6, 7]	Group0486	54.5455	6	[AGR2, BMP4, SOX9, SRF, TGFBR2, WNT7B]
GO:0072197	ureter morphogenesis	0.000400455	0.512181	2.23157e-08	1.47507e-05	[4, 5, 6, 7, 8]	Group0486	57.1429	4	[BMP4, GATA3, SOX8, SOX9]
GO:2000138	positive regulation of cell proliferation involved in heart morphogenesis	0.000762567	0.924231	2.23157e-08	1.47507e-05	[4, 5, 6, 7, 8, 9, 10]	Group0486	50	4	[BMP4, RBPJ, SMAD4, SOX9]
GO:1903018	regulation of glycoprotein metabolic process	0.219424	1	0.151189	1	[4, 5, 6]	Group0487	10.2041	5	[CCL21, CST3, CTNNB1, NCSTN, TCF7L2]
GO:1903020	positive regulation of glycoprotein metabolic process	0.0609078	1	0.151189	1	[4, 5, 6, 7]	Group0487	16	4	[CCL21, CTNNB1, NCSTN, TCF7L2]
GO:0010559	regulation of glycoprotein biosynthetic process	0.329003	1	0.151189	1	[5, 6, 7]	Group0487	9.30233	4	[CCL21, CTNNB1, NCSTN, TCF7L2]
GO:0010560	positive regulation of glycoprotein biosynthetic process	0.0468492	1	0.151189	1	[5, 6, 7, 8]	Group0487	17.3913	4	[CCL21, CTNNB1, NCSTN, TCF7L2]
GO:0030201	heparan sulfate proteoglycan metabolic process	0.0517611	1	0.151189	1	[6, 7]	Group0487	14.7059	5	[B3GAT3, CSGALNACT1, CTNNB1, TCF7L2, VANGL2]
GO:0015012	heparan sulfate proteoglycan biosynthetic process	0.0245587	1	0.151189	1	[7, 8]	Group0487	17.8571	5	[B3GAT3, CSGALNACT1, CTNNB1, TCF7L2, VANGL2]
GO:1903320	regulation of protein modification by small protein conjugation or removal	0.00285697	1	0.011182	1	[6, 7, 8]	Group0488	10.8871	27	[ABL1, AKT1, AMER1, ANGPT1, AXIN1, BRCA1, BTRC, CAMLG, CAV1, CDKN2A, CTNNB1, DDX3X, DYSF, FANCI, FANCM, FZR1, GCLC, HDAC3, HUWE1, PER2, PRKN, PSEN1, PTEN, SOX4, TGFBR1, TOPORS, UBB]
GO:1903321	negative regulation of protein modification by small protein conjugation or removal	0.0231587	1	0.011182	1	[6, 7, 8, 9]	Group0488	12.2222	11	[ABL1, AKT1, CAMLG, CAV1, CDKN2A, CTNNB1, DYSF, GCLC, PER2, PSEN1, SOX4]
GO:0031396	regulation of protein ubiquitination	0.000808034	0.975297	0.011182	1	[7, 8, 9, 10]	Group0488	11.9816	26	[ABL1, AKT1, AMER1, ANGPT1, AXIN1, BRCA1, BTRC, CAMLG, CAV1, CDKN2A, DDX3X, DYSF, FANCI, FANCM, FZR1, GCLC, HDAC3, HUWE1, PER2, PRKN, PSEN1, PTEN, SOX4, TGFBR1, TOPORS, UBB]
GO:0031397	negative regulation of protein ubiquitination	0.0287239	1	0.011182	1	[7, 8, 9, 10, 11]	Group0488	12.5	10	[ABL1, AKT1, CAMLG, CAV1, CDKN2A, DYSF, GCLC, PER2, PSEN1, SOX4]
GO:0032434	regulation of proteasomal ubiquitin-dependent protein catabolic process	0.202926	1	0.011182	1	[7, 8, 9, 10, 11]	Group0488	8.75912	12	[AKT1, CAMLG, CAV1, CSNK1A1, CSNK1D, CSNK1E, DVL1, FZR1, GCLC, GSK3B, PRKN, PSEN1]
GO:0051444	negative regulation of ubiquitin-protein transferase activity	0.103639	1	0.011182	1	[6, 8, 9, 10, 11, 12]	Group0488	15.7895	3	[ABL1, CDKN2A, PSEN1]
GO:0010749	regulation of nitric oxide mediated signal transduction	0.00207458	1	1.92126e-09	1.32567e-06	[5, 6, 7, 8]	Group0489	40	4	[ATP2B4, EGFR, THBS1, VEGFA]
GO:2001026	regulation of endothelial cell chemotaxis	5.94349e-06	0.00952147	1.92126e-09	1.32567e-06	[4, 5, 6, 7, 8, 9]	Group0489	37.5	9	[FGF1, FGF18, FGF2, FGFR1, KDR, NOTCH1, NRG1, THBS1, VEGFA]
GO:0002043	blood vessel endothelial cell proliferation involved in sprouting angiogenesis	0.000402004	0.513761	1.92126e-09	1.32567e-06	[5, 6, 7, 8, 9, 10, 11, 12]	Group0489	29.1667	7	[ACVRL1, AGTR1, BMP4, DLL4, FGF2, THBS1, VEGFA]
GO:1903670	regulation of sprouting angiogenesis	3.58496e-07	0.000637764	1.92126e-09	1.32567e-06	[5, 6, 7, 8, 9, 10, 11, 12]	Group0489	24	18	[ABL1, ADAMTS9, AGTR1, AKT3, DLL1, DLL4, FGF1, FGF2, FOXC2, GLUL, KDR, KLF2, MEOX2, NOTCH1, NRP1, RHOA, THBS1, VEGFA]
GO:0090049	regulation of cell migration involved in sprouting angiogenesis	2.56842e-06	0.00424817	1.92126e-09	1.32567e-06	[6, 7, 8, 9, 10, 11, 12, 13]	Group0489	30	12	[ABL1, AKT3, DLL4, FGF2, FOXC2, KDR, MEOX2, NOTCH1, NRP1, RHOA, THBS1, VEGFA]
GO:1903587	regulation of blood vessel endothelial cell proliferation involved in sprouting angiogenesis	0.00268023	1	1.92126e-09	1.32567e-06	[6, 7, 8, 9, 10, 11, 12, 13]	Group0489	29.4118	5	[AGTR1, DLL4, FGF2, THBS1, VEGFA]
GO:0016491	oxidoreductase activity	0.000192243	0.25799	2.16571e-07	0.000136007	[3]	Group0490	9.10088	83	[ABL1, AGMO, AGTR1, AIFM3, AKT1, ALDH1A2, ATP2B4, BMP2, CAV1, CAV3, CBR1, CBS, CDH3, COX6B1, CRYM, CRYZL1, CYCS, CYP1A1, CYP1B1, CYP26A1, CYP2J2, DHFR, DLC1, DMGDH, DNM2, DRD5, EDN1, EGFR, ESR1, FXN, GLRX, GLRX3, GPX4, GSTP1, HAAO, HBE1, HIF1A, HSD17B7, HSDL2, HTR2B, JMJD6, KDM5A, KDM6A, KRAS, LRP5, MPO, MTHFD1, MTHFR, MTRR, ND1, NDUFB10, NDUFB9, NDUFS7, NFKB1, NOS1, NOS2, NOS3, NOX5, NPRL3, NQO1…
GO:0017144	drug metabolic process	3.85865e-07	0.000684139	2.16571e-07	0.000136007	[3]	Group0490	11.145	73	[ABAT, ADA2, AHCYL2, AKT1, ALDH1A2, ATP2B4, ATP5PO, BHMT, BHMT2, BMP2, CAV1, CBR1, CBS, CD36, COMT, CTH, CTNS, CTSH, CYP1A1, CYP1B1, CYP2J2, DAND5, DHFR, DLC1, DNM2, EDN1, EGFR, FOLR1, FPGS, FTCD, GAMT, GART, HAAO, HBE1, HLCS, KLF2, KYNU, LRP5, MPO, MTHFD1, MTHFR, MTR, MTRR, MYC, NFKB1, NOS1, NOS2, NOS3, NQO1, OVGP1, POR, PRKN, RAC1, ROCK2, SDHA, SDHB, SLC19A1, SMAD3, SNCA, SOD1, SP1, SQOR, TAZ, …
GO:0072593	reactive oxygen species metabolic process	3.07906e-12	6.62307e-09	2.16571e-07	0.000136007	[3]	Group0490	17.3203	53	[AGTR1, AKT1, ATP2B4, ATP5IF1, BRCA1, CAV1, CD36, CTNS, CYP1A1, CYP1B1, CYR61, DHFR, DLC1, DNM2, DRD5, EDN1, EGFR, FBLN5, FOXM1, FOXO1, GSTP1, HBE1, HIF1A, KLF2, LRP5, MAPT, MPO, NOS1, NOS2, NOS3, NOX5, NQO1, POR, PPP3CA, PRKN, RAC1, RHOA, RIPK3, RNF41, ROCK2, SESN1, SH3PXD2B, SMAD3, SNCA, SOD1, SOD2, TGFB1, TGFBR2, THBS1, TNF, TP53, TRPV1, WDR35]
GO:0051341	regulation of oxidoreductase activity	1.67035e-08	3.19038e-05	2.16571e-07	0.000136007	[3, 4]	Group0490	21.1382	26	[ABL1, AGTR1, AKT1, ATP2B4, CAV1, CAV3, CDH3, DHFR, DLC1, DNM2, DRD5, EDN1, EGFR, FXN, HIF1A, HTR2B, KRAS, NFKB1, NOS3, NPRL3, POR, PRKN, RIPK3, SLC4A1, SNCA, TNF]
GO:0004497	monooxygenase activity	1.90001e-05	0.0288231	2.16571e-07	0.000136007	[4]	Group0490	14.8571	26	[AGMO, AKT1, ATP2B4, CAV1, CAV3, CDH3, CYP1A1, CYP1B1, CYP26A1, CYP2J2, DHFR, DNM2, EGFR, ESR1, HIF1A, HTR2B, KRAS, MTRR, NFKB1, NOS1, NOS2, NOS3, NPRL3, POR, SNCA, TNF]
GO:0016705	oxidoreductase activity, acting on paired donors, with incorporation or reduction of molecular oxygen	0.000314069	0.407662	2.16571e-07	0.000136007	[4]	Group0490	12.1339	29	[AGMO, AKT1, ATP2B4, CAV1, CAV3, CDH3, CYP1A1, CYP1B1, CYP26A1, CYP2J2, DHFR, DNM2, EDN1, EGFR, ESR1, HIF1A, HTR2B, JMJD6, KRAS, MTRR, NFKB1, NOS1, NOS2, NOS3, NPRL3, PLOD2, POR, PTGS1, TNF]
GO:0061756	leukocyte adhesion to vascular endothelial cell	0.00580643	1	0.00144472	0.576442	[5]	Group0491	17.3913	8	[ADD2, CCL21, CXCL12, ETS1, RHOA, ROCK1, SELE, TNF]
GO:0071800	podosome assembly	0.00577353	1	0.00144472	0.576442	[6]	Group0491	25	5	[GSN, RHOA, SH3PXD2B, SRC, TNF]
GO:0071801	regulation of podosome assembly	0.0134444	1	0.00144472	0.576442	[5, 6, 7]	Group0491	25	4	[GSN, RHOA, SRC, TNF]
GO:0071803	positive regulation of podosome assembly	0.0321037	1	0.00144472	0.576442	[5, 6, 7, 8]	Group0491	25	3	[RHOA, SRC, TNF]
GO:1904994	regulation of leukocyte adhesion to vascular endothelial cell	0.00687103	1	0.00144472	0.576442	[6, 7]	Group0491	20.6897	6	[CCL21, CXCL12, ETS1, RHOA, SELE, TNF]
GO:1904996	positive regulation of leukocyte adhesion to vascular endothelial cell	0.0405767	1	0.00144472	0.576442	[6, 7, 8]	Group0491	18.1818	4	[ETS1, RHOA, SELE, TNF]
GO:0098926	postsynaptic signal transduction	0.303164	1	0.100877	1	[3, 4, 5]	Group0492	10	4	[CRKL, GRK2, NRG1, WNT3A]
GO:1905144	response to acetylcholine	0.135852	1	0.100877	1	[4, 5]	Group0492	12.1212	4	[ATP2B4, CRKL, GRK2, ROCK2]
GO:0045744	negative regulation of G protein-coupled receptor signaling pathway	0.404897	1	0.100877	1	[4, 5, 6, 7]	Group0492	8.47458	5	[ATP2B4, DNM2, GRK2, HTR2B, SNCA]
GO:1904406	negative regulation of nitric oxide metabolic process	0.0105808	1	0.100877	1	[4, 5, 6, 7]	Group0492	26.6667	4	[ATP2B4, CAV1, ROCK2, WDR35]
GO:1905145	cellular response to acetylcholine	0.135852	1	0.100877	1	[5, 6]	Group0492	12.1212	4	[ATP2B4, CRKL, GRK2, ROCK2]
GO:0045019	negative regulation of nitric oxide biosynthetic process	0.0105808	1	0.100877	1	[5, 6, 7, 8]	Group0492	26.6667	4	[ATP2B4, CAV1, ROCK2, WDR35]
GO:0045992	negative regulation of embryonic development	1.66332e-08	3.17861e-05	4.60606e-15	3.68024e-12	[3, 4, 5, 6]	Group0493	44.4444	12	[BMP4, CTNNB1, FZD7, GATA3, LFNG, MESP1, SFRP2, SNAI1, SUFU, TBX2, TRAF3IP1, WNT5A]
GO:1905331	negative regulation of morphogenesis of an epithelium	8.08359e-08	0.000149304	4.60606e-15	3.68024e-12	[3, 4, 5, 6, 7]	Group0493	56.25	9	[BMP4, CLASP1, CLASP2, CTNNB1, GATA3, PTEN, TBX2, TNF, WNT5A]
GO:0110111	negative regulation of animal organ morphogenesis	7.95816e-10	1.60039e-06	4.60606e-15	3.68024e-12	[3, 4, 5, 6, 7, 8]	Group0493	41.6667	15	[BCOR, BMP4, BMPR2, CHAD, CTNNB1, FOXC1, FOXC2, GATA3, GREM1, NOTCH1, PAX8, TBX2, TGFB2, TNF, WNT5A]
GO:0035313	wound healing, spreading of epidermal cells	0.00268023	1	4.60606e-15	3.68024e-12	[5, 6, 7, 9, 10]	Group0493	29.4118	5	[ACVRL1, CLASP1, CLASP2, MSX2, PTEN]
GO:1903689	regulation of wound healing, spreading of epidermal cells	0.00383291	1	4.60606e-15	3.68024e-12	[5, 6, 7, 8, 10, 11]	Group0493	50	3	[CLASP1, CLASP2, PTEN]
GO:1903690	negative regulation of wound healing, spreading of epidermal cells	0.000840511	1	4.60606e-15	3.68024e-12	[4, 5, 6, 7, 8, 9, 10, 11, 12]	Group0493	75	3	[CLASP1, CLASP2, PTEN]
GO:0051176	positive regulation of sulfur metabolic process	0.00200659	1	4.33433e-06	0.00245756	[4, 5, 6]	Group0494	60	3	[COMT, DAND5, SP1]
GO:0101023	vascular endothelial cell proliferation	7.42943e-05	0.105721	4.33433e-06	0.00245756	[5]	Group0494	32	8	[AKT3, DAND5, FGF2, FGFR1, FLT1, IGF2, MEF2C, SP1]
GO:1904849	positive regulation of cell chemotaxis to fibroblast growth factor	0.00200659	1	4.33433e-06	0.00245756	[4, 5, 6, 7, 8, 9]	Group0494	60	3	[FGF18, FGF2, FGFR1]
GO:1905562	regulation of vascular endothelial cell proliferation	7.42943e-05	0.105721	4.33433e-06	0.00245756	[6, 7]	Group0494	32	8	[AKT3, DAND5, FGF2, FGFR1, FLT1, IGF2, MEF2C, SP1]
GO:1905564	positive regulation of vascular endothelial cell proliferation	0.000893145	1	4.33433e-06	0.00245756	[6, 7, 8]	Group0494	30	6	[AKT3, DAND5, FGF2, FGFR1, IGF2, SP1]
GO:2000546	positive regulation of endothelial cell chemotaxis to fibroblast growth factor	0.00200659	1	4.33433e-06	0.00245756	[5, 6, 7, 8, 9, 10, 11]	Group0494	60	3	[FGF18, FGF2, FGFR1]
GO:0016645	oxidoreductase activity, acting on the CH-NH group of donors	0.00573717	1	6.3763e-05	0.0313714	[4]	Group0495	21.4286	6	[CRYM, DHFR, DMGDH, MTHFD1, MTHFR, PRODH]
GO:0016646	oxidoreductase activity, acting on the CH-NH group of donors, NAD or NADP as acceptor	0.0247978	1	6.3763e-05	0.0313714	[5]	Group0495	21.0526	4	[CRYM, DHFR, MTHFD1, MTHFR]
GO:0042219	cellular modified amino acid catabolic process	0.458343	1	6.3763e-05	0.0313714	[5]	Group0495	8.82353	3	[BHMT, DMGDH, PRODH]
GO:0046655	folic acid metabolic process	0.000111423	0.155546	6.3763e-05	0.0313714	[4, 5, 6, 7]	Group0495	35	7	[DHFR, FOLR1, FPGS, MTHFD1, MTHFR, MTRR, SLC19A1]
GO:0046653	tetrahydrofolate metabolic process	0.000658628	0.807479	6.3763e-05	0.0313714	[5, 6, 7]	Group0495	31.5789	6	[DHFR, FTCD, GART, MTHFD1, MTHFR, TYMS]
GO:0046654	tetrahydrofolate biosynthetic process	0.00640724	1	6.3763e-05	0.0313714	[6, 7, 8]	Group0495	42.8571	3	[DHFR, GART, MTHFD1]
GO:1902894	negative regulation of pri-miRNA transcription by RNA polymerase II	0.0134444	1	3.71391e-10	2.64059e-07	[7, 8, 9, 10, 11, 12, 13]	Group0496	25	4	[BMP4, POU5F1, SOX9, SRF]
GO:0061323	cell proliferation involved in heart morphogenesis	1.79106e-10	3.68063e-07	3.71391e-10	2.64059e-07	[3, 5, 6, 7, 8]	Group0496	60	12	[BMP4, BMPR2, CTNNB1, HAND2, ISL1, MKS1, NOTCH1, PITX2, RBPJ, SMAD4, SOX9, TBX5]
GO:0048733	sebaceous gland development	0.00979405	1	3.71391e-10	2.64059e-07	[5, 6, 7]	Group0496	37.5	3	[RBPJ, SMAD4, WNT10A]
GO:0072197	ureter morphogenesis	0.000400455	0.512181	3.71391e-10	2.64059e-07	[4, 5, 6, 7, 8]	Group0496	57.1429	4	[BMP4, GATA3, SOX8, SOX9]
GO:2000136	regulation of cell proliferation involved in heart morphogenesis	1.80077e-09	3.58353e-06	3.71391e-10	2.64059e-07	[4, 5, 6, 7, 8, 9]	Group0496	57.8947	11	[BMP4, BMPR2, CTNNB1, HAND2, ISL1, MKS1, NOTCH1, RBPJ, SMAD4, SOX9, TBX5]
GO:2000138	positive regulation of cell proliferation involved in heart morphogenesis	0.000762567	0.924231	3.71391e-10	2.64059e-07	[4, 5, 6, 7, 8, 9, 10]	Group0496	50	4	[BMP4, RBPJ, SMAD4, SOX9]
GO:0043900	regulation of multi-organism process	0.0963075	1	6.96751e-07	0.000424321	[2, 3]	Group0497	10.9756	9	[CALR, FMR1, GJA1, HDAC2, NODAL, NOX5, OVGP1, TIMP1, VEGFA]
GO:2000241	regulation of reproductive process	9.63232e-07	0.00165772	6.96751e-07	0.000424321	[2, 3]	Group0497	16.2921	29	[BMP4, CALR, CITED2, CTNNB1, ESR1, FZR1, GJA1, HDAC2, LFNG, MSX1, MSX2, NODAL, NOTCH1, NOX5, OVGP1, PRDM7, RXRA, SEMA3A, SFRP1, SNAI1, SOX9, SRC, SRY, TIMP1, VEGFA, WNT4, WNT5A, WT1, ZFPM2]
GO:2000242	negative regulation of reproductive process	0.00186936	1	6.96751e-07	0.000424321	[2, 3, 4]	Group0497	16.6667	11	[BMP4, CALR, GJA1, NODAL, OVGP1, SNAI1, TIMP1, WNT4, WNT5A, WT1, ZFPM2]
GO:2000243	positive regulation of reproductive process	4.2849e-05	0.0626023	6.96751e-07	0.000424321	[2, 3, 4]	Group0497	18.8235	16	[CITED2, CTNNB1, HDAC2, LFNG, MSX1, MSX2, PRDM7, SEMA3A, SOX9, SRC, SRY, VEGFA, WNT4, WNT5A, WT1, ZFPM2]
GO:0051445	regulation of meiotic cell cycle	0.0205591	1	6.96751e-07	0.000424321	[3, 4, 5]	Group0497	14.0351	8	[CALR, FZR1, LFNG, MSX1, MSX2, PRDM7, WNT4, WNT5A]
GO:1905939	regulation of gonad development	1.13502e-05	0.0177517	6.96751e-07	0.000424321	[3, 4, 5, 6, 7, 8]	Group0497	40	8	[CITED2, SEMA3A, SOX9, SRC, SRY, WNT4, WT1, ZFPM2]
GO:1904019	epithelial cell apoptotic process	0.000350939	0.452361	0.000350939	0.161432	[5]	Group0498	15.3153	17	[ABL1, ANGPT1, BMPR2, BRAF, CDH5, COL18A1, GATA3, GSN, KDR, KRT18, KRT8, TCF7L2, TEK, TGFBR2, THBS1, TNF, ZFP36L1]
GO:0072577	endothelial cell apoptotic process	0.000527443	0.661413	0.000350939	0.161432	[6]	Group0498	19.2982	11	[ABL1, ANGPT1, BMPR2, BRAF, CDH5, COL18A1, GATA3, KDR, TEK, THBS1, TNF]
GO:1904035	regulation of epithelial cell apoptotic process	0.00233789	1	0.000350939	0.161432	[6, 7]	Group0498	14.7727	13	[ABL1, ANGPT1, BRAF, CDH5, COL18A1, GATA3, GSN, KDR, TCF7L2, TEK, THBS1, TNF, ZFP36L1]
GO:1904036	negative regulation of epithelial cell apoptotic process	0.00966282	1	0.000350939	0.161432	[6, 7, 8]	Group0498	16	8	[ABL1, ANGPT1, BRAF, CDH5, GATA3, KDR, TCF7L2, TEK]
GO:2000351	regulation of endothelial cell apoptotic process	0.000821646	0.990083	0.000350939	0.161432	[7, 8]	Group0498	19.6078	10	[ABL1, ANGPT1, BRAF, CDH5, COL18A1, GATA3, KDR, TEK, THBS1, TNF]
GO:2000352	negative regulation of endothelial cell apoptotic process	0.00210808	1	0.000350939	0.161432	[7, 8, 9]	Group0498	22.5806	7	[ABL1, ANGPT1, BRAF, CDH5, GATA3, KDR, TEK]
GO:1900221	regulation of amyloid-beta clearance	0.000333477	0.43152	9.77785e-05	0.0473248	[3, 4]	Group0499	35.2941	6	[HDAC1, LRP1, MYOCD, ROCK1, SRF, TNF]
GO:0045056	transcytosis	0.0468492	1	9.77785e-05	0.0473248	[3, 5]	Group0499	17.3913	4	[LRP1, LRP2, SRC, VPS35]
GO:0010640	regulation of platelet-derived growth factor receptor signaling pathway	0.0181511	1	9.77785e-05	0.0473248	[4, 5, 6, 7, 8, 9]	Group0499	19.2308	5	[ADIPOQ, LRP1, MYOCD, SNCA, SRC]
GO:0010642	negative regulation of platelet-derived growth factor receptor signaling pathway	0.00814301	1	9.77785e-05	0.0473248	[4, 5, 6, 7, 8, 9, 10]	Group0499	28.5714	4	[ADIPOQ, LRP1, MYOCD, SNCA]
GO:2000586	regulation of platelet-derived growth factor receptor-beta signaling pathway	0.0140375	1	9.77785e-05	0.0473248	[5, 6, 7, 8, 9, 10]	Group0499	33.3333	3	[LRP1, MYOCD, SRC]
GO:0035791	platelet-derived growth factor receptor-beta signaling pathway	0.00143918	1	9.77785e-05	0.0473248	[7, 8, 9]	Group0499	33.3333	5	[ABL1, LRP1, MYOCD, PDGFA, SRC]
GO:2001020	regulation of response to DNA damage stimulus	0.00853379	1	1.42073e-05	0.00760088	[4, 5, 6]	Group0500	10.4603	25	[ABL1, ANKRD1, ATR, AXIN2, BRCA1, CD44, CXCL12, EGFR, FGF10, FMR1, FOXM1, HNRNPK, MAPT, MGMT, MSX1, MYC, S100A8, S100A9, SETD2, SFRP2, SIRT1, SNAI1, TP53, TRIM32, TWIST1]
GO:2001022	positive regulation of response to DNA damage stimulus	0.109357	1	1.42073e-05	0.00760088	[3, 4, 5, 6, 7]	Group0500	9.73451	11	[ANKRD1, ATR, BRCA1, EGFR, FGF10, FMR1, FOXM1, MGMT, MSX1, MYC, SIRT1]
GO:0051054	positive regulation of DNA metabolic process	0.000629212	0.772672	1.42073e-05	0.00760088	[4, 5, 6, 7, 8]	Group0500	12.3223	26	[AKT1, ATR, BRCA1, CDK2, CTNNB1, EGFR, FGF10, FGF2, FGFR4, FOXM1, GREM1, GRHL2, HNRNPA1, MECP2, MGMT, MYC, NEK2, PRDM7, PTPRC, SIRT1, SOS1, SRC, STAT6, TGFB1, USP9X, WT1]
GO:0006282	regulation of DNA repair	0.715805	1	1.42073e-05	0.00760088	[5, 6, 7, 8]	Group0500	6.66667	9	[AXIN2, BRCA1, EGFR, FGF10, FOXM1, MGMT, SETD2, SIRT1, TWIST1]
GO:0043517	positive regulation of DNA damage response, signal transduction by p53 class mediator	0.103639	1	1.42073e-05	0.00760088	[4, 5, 6, 7, 8, 9]	Group0500	15.7895	3	[ANKRD1, ATR, MSX1]
GO:0045739	positive regulation of DNA repair	0.452999	1	1.42073e-05	0.00760088	[4, 5, 6, 7, 8, 9]	Group0500	8.21918	6	[BRCA1, EGFR, FGF10, FOXM1, MGMT, SIRT1]
GO:0006974	cellular response to DNA damage stimulus	0.00665477	1	5.11331e-06	0.00287368	[4]	Group0501	8.20569	75	[ABL1, AKT1, ANKRD1, APC, ATR, AXIN2, BCCIP, BRCA1, CD44, CDC45, CDK2, CETN1, CHAF1B, CNOT1, CNOT2, COPS5, CSNK1E, CXCL12, DDB2, DONSON, DSCAM, E2F4, EGFR, EP300, FANCI, FANCL, FANCM, FEN1, FGF10, FMR1, FOXM1, FOXO1, FOXP1, FZR1, HMGB2, HNRNPK, HUWE1, IGHMBP2, MAPT, MC1R, MCM7, MGMT, MNDA, MSX1, MYC, NFATC2, NIPBL, NONO, PDS5A, PDS5B, PLAGL1, POLA1, PSEN1, PTPN11, PYCARD, RFC1, S100A8, S100A9, SE…
GO:0006259	DNA metabolic process	0.00411463	1	5.11331e-06	0.00287368	[4, 5, 6]	Group0501	8.2505	83	[ABL1, ACVRL1, ADIPOQ, AKT1, ANKRD1, ATR, AXIN2, BCCIP, BMPR2, BRCA1, CBS, CDC45, CDK2, CDKN2A, CETN1, CHAF1B, COPS5, CSNK1E, CTNNB1, DDB2, DONSON, EGFR, EHMT1, EP300, EZH2, FANCI, FANCL, FANCM, FEN1, FGF10, FGF2, FGFR4, FOXM1, FZR1, GATA3, GDF1, GJA1, GREM1, GRHL2, HIST1H1C, HMGB2, HNRNPA1, HUWE1, IGHMBP2, KMT2A, LEF1, MC1R, MCM7, MECP2, MGMT, MOV10L1, MTRR, MYC, NEK2, NIPBL, NONO, PDS5A, PDS5B,…
GO:0006260	DNA replication	0.0138546	1	5.11331e-06	0.00287368	[5, 6]	Group0501	9.63455	29	[ACVRL1, ATR, BRCA1, CACYBP, CDC42, CDC45, CDK2, CHAF1B, CST3, DONSON, EGFR, FANCM, FEN1, FGFR1, GLI1, GLI2, HRAS, ID3, IGHMBP2, JUN, MCM7, PDS5A, POLA1, PPP2CA, RAC1, RFC1, SLC19A1, SRPK2, TP53]
GO:0006281	DNA repair	0.38041	1	5.11331e-06	0.00287368	[5, 6, 7]	Group0501	6.90236	41	[ABL1, ATR, AXIN2, BCCIP, BRCA1, CDC45, CDK2, CETN1, CHAF1B, COPS5, CSNK1E, DDB2, EGFR, EP300, FANCI, FANCL, FANCM, FEN1, FGF10, FOXM1, FZR1, HMGB2, HUWE1, IGHMBP2, MC1R, MCM7, MGMT, NIPBL, NONO, PDS5A, PDS5B, POLA1, RFC1, SETD2, SIRT1, SLC19A1, TP53, TWIST1, UBB, UBC, XPC]
GO:0006289	nucleotide-excision repair	0.183191	1	5.11331e-06	0.00287368	[6, 7, 8]	Group0501	8.87097	11	[CETN1, COPS5, DDB2, EP300, RFC1, SIRT1, SLC19A1, TP53, UBB, UBC, XPC]
GO:0006302	double-strand break repair	0.25437	1	5.11331e-06	0.00287368	[6, 7, 8]	Group0501	4.31655	12	[BRCA1, CDC45, FANCM, FEN1, FOXM1, MCM7, MGMT, NIPBL, POLA1, SETD2, TP53, TWIST1]
GO:0006790	sulfur compound metabolic process	0.284249	1	0.00934108	1	[3]	Group0502	7.34177	29	[AHCYL2, ANGPT1, BHMT, BHMT2, CBS, COMT, CSGALNACT1, CTH, CTNS, DAND5, FXN, GCLC, GLRX3, GPX4, GSTM3, GSTP1, HLCS, KYNU, MTHFD1, MTHFR, MTR, MTRR, PAX8, PDHA1, SLC35B2, SOD1, SP1, SQOR, VCAN]
GO:0051186	cofactor metabolic process	0.0117992	1	0.00934108	1	[3]	Group0502	8.84774	43	[AHCYL2, AKT1, ATP5IF1, BHMT2, CRYZL1, CTNS, CYP1A1, DHFR, DLC1, EGFR, FECH, FOLR1, FPGS, FTCD, FXN, GART, GCLC, GLRX3, GPX4, GSTM3, GSTP1, HAAO, HBE1, HLCS, HMBS, HNF1A, KYNU, LRP5, MPO, MTHFD1, MTHFR, MTR, MTRR, NNMT, NOS3, PANK2, PDHA1, RAC1, SLC19A1, SNCA, SOD1, TCN2, TYMS]
GO:0006575	cellular modified amino acid metabolic process	0.000143845	0.198218	0.00934108	1	[3, 4]	Group0502	13.2353	27	[BHMT, BHMT2, CRYM, CTNS, DHFR, DMGDH, FOLR1, FPGS, FTCD, GAMT, GART, GATA3, GCLC, GPX4, GSTM3, GSTP1, MTHFD1, MTHFR, MTRR, PANK2, PAX8, PLOD2, POR, PRODH, SLC19A1, SOD1, TYMS]
GO:0044272	sulfur compound biosynthetic process	0.103649	1	0.00934108	1	[4]	Group0502	8.78049	18	[ANGPT1, BHMT, BHMT2, CBS, CSGALNACT1, CTH, DAND5, GCLC, GSTM3, GSTP1, MTHFD1, MTHFR, MTR, MTRR, PDHA1, SLC35B2, SP1, VCAN]
GO:0000096	sulfur amino acid metabolic process	0.000344883	0.444899	0.00934108	1	[4, 5, 7]	Group0502	21.7391	10	[BHMT, BHMT2, CBS, COMT, CTH, GCLC, MTHFD1, MTHFR, MTR, MTRR]
GO:0000097	sulfur amino acid biosynthetic process	4.39595e-06	0.00711705	0.00934108	1	[5, 6, 7, 8]	Group0502	44.4444	8	[BHMT, BHMT2, CBS, CTH, MTHFD1, MTHFR, MTR, MTRR]
GO:0007200	phospholipase C-activating G protein-coupled receptor signaling pathway	1	1	0.459725	1	[4, 5, 6]	Group0503	5.78512	7	[AGTR1, DRD5, EDN1, ESR1, F2R, HTR2B, NPRL3]
GO:0007205	protein kinase C-activating G protein-coupled receptor signaling pathway	0.0366164	1	0.459725	1	[4, 5, 6]	Group0503	16.129	5	[CCK, EDN1, F2R, HTR2B, LRP1]
GO:0001990	regulation of systemic arterial blood pressure by hormone	0.000344883	0.444899	0.459725	1	[4, 6, 8]	Group0503	21.7391	10	[ACE, AGTR1, CORIN, DRD5, EDN1, F2R, GJA5, NOS3, PCSK5, RHOA]
GO:0003044	regulation of systemic arterial blood pressure mediated by a chemical signal	0.000125391	0.173792	0.459725	1	[5, 7]	Group0503	21.0526	12	[ACE, AGTR1, CORIN, DRD5, EDN1, F2R, GJA5, NOS3, PCSK5, RHOA, SOD2, TPM1]
GO:0008528	G protein-coupled peptide receptor activity	0.605961	1	0.459725	1	[5, 6, 7]	Group0503	4.63576	7	[AGTR1, CALCRL, F2R, MC1R, MCHR1, NPRL3, TSHR]
GO:0051482	positive regulation of cytosolic calcium ion concentration involved in phospholipase C-activating G protein-coupled signaling pathway	0.498824	1	0.459725	1	[5, 6, 7, 10, 12]	Group0503	7.89474	3	[AGTR1, EDN1, F2R]
GO:0050877	nervous system process	0.000178323	0.241984	0.000178323	0.0852382	[3]	Group0504	8.26033	132	[ABAT, ABL1, ADARB1, ADGRV1, AKT1, ANK3, APP, ATP1A2, ATP2B4, ATXN1, BBS1, BBS2, BRAF, CACNA1D, CCDC39, CCK, CD36, CDC14A, CDH23, CDH3, CHD7, CLDN5, COL11A1, COL18A1, COMT, CRYM, CTNS, CXCL12, CYP1B1, DAG1, DGCR2, DLL4, DNAH11, DRD5, DVL1, EDN1, EGFR, EP300, EPAS1, EYS, F2R, FEN1, FGF12, FGFR1, FMR1, FOXM1, FXN, FZD2, GJB2, GJC1, GRIK1, GSK3B, HIF1A, HOXA1, HTT, IFNAR1, IRX5, ITPR3, JAM3, JUN, KC…
GO:0007600	sensory perception	1	1	0.000178323	0.0852382	[4]	Group0504	5.99429	63	[ADGRV1, ATP2B4, BBS1, BBS2, CACNA1D, CCK, CD36, CDC14A, CDH23, CDH3, CHD7, COL11A1, COL18A1, COMT, CRYM, CXCL12, CYP1B1, DLL4, EDN1, EPAS1, EYS, F2R, FGFR1, FXN, FZD2, GJB2, GJC1, HOXA1, IRX5, ITPR3, LEF1, LRP2, MC1R, MECP2, MGLL, MKKS, MYO15A, MYO15B, MYO3B, NDUFB9, NIPBL, OPA1, OR7E24, PAX3, PAX6, PDE6B, PKD2L1, POU4F1, POU4F2, PPEF2, RBP4, RDH10, RP1, RPGR, SFRP5, SMR3A, SOD1, STRC, TBX1, TIM…
GO:0050953	sensory perception of light stimulus	0.00644634	1	0.000178323	0.0852382	[5]	Group0504	10.5263	26	[ADGRV1, BBS1, BBS2, CDH23, CDH3, COL11A1, COL18A1, CYP1B1, DLL4, EPAS1, EYS, GJC1, IRX5, MKKS, MYO3B, OPA1, PAX6, PDE6B, PPEF2, RBP4, RDH10, RP1, RPGR, SFRP5, TIMP3, USH2A]
GO:0050954	sensory perception of mechanical stimulus	6.40122e-05	0.0919215	0.000178323	0.0852382	[5]	Group0504	13.9785	26	[ADGRV1, ATP2B4, CACNA1D, CDC14A, CDH23, CHD7, COL11A1, CRYM, CXCL12, FGFR1, GJB2, HOXA1, LRP2, MKKS, MYO15A, MYO15B, MYO3B, NDUFB9, NIPBL, PAX3, POU4F2, SOD1, STRC, TBX1, TRPV1, USH2A]
GO:0007601	visual perception	0.00432438	1	0.000178323	0.0852382	[6]	Group0504	10.6557	26	[ADGRV1, BBS1, BBS2, CDH23, CDH3, COL11A1, COL18A1, CYP1B1, DLL4, EPAS1, EYS, GJC1, IRX5, MKKS, MYO3B, OPA1, PAX6, PDE6B, PPEF2, RBP4, RDH10, RP1, RPGR, SFRP5, TIMP3, USH2A]
GO:0007605	sensory perception of sound	8.81198e-05	0.124337	0.000178323	0.0852382	[6]	Group0504	14.5455	24	[ADGRV1, ATP2B4, CACNA1D, CDC14A, CDH23, CHD7, COL11A1, CRYM, FGFR1, GJB2, HOXA1, LRP2, MKKS, MYO15A, MYO15B, MYO3B, NDUFB9, NIPBL, PAX3, POU4F2, SOD1, STRC, TBX1, USH2A]
GO:0006952	defense response	0.133923	1	5.67287e-07	0.000347179	[3]	Group0505	6.85155	126	[ACTG1, ACVR1, ADAR, ADARB1, ADIPOQ, AGTR1, AKT1, APOA1, APP, ATP1A2, BMP2, BTRC, CALCRL, CAMLG, CCK, CCL21, CD36, CD44, CDC42, CDH5, CREBBP, CST3, CXCL12, DDX3X, DLC1, EDN1, EGFR, EP300, EPO, EPRS, ESR1, ETS1, F11R, F2R, FABP4, FLNA, FN1, FOXF1, FOXP1, GATA3, GJA1, GPX4, GSN, GSTP1, HIF1A, HMGB2, HRAS, HSPG2, HTRA1, IFNAR1, IFNGR2, IGHG4, IL27, ISL1, JAM3, JUN, KRAS, KRT6A, KYNU, LRP1, LYZ, MAP3…
GO:0034097	response to cytokine	3.59236e-14	8.03971e-11	5.67287e-07	0.000347179	[4]	Group0505	11.4444	145	[ACTG1, ADAR, ADIPOQ, AIP, AKAP12, AKT1, ALDH1A2, ANGPT1, ANKRD1, APOA1, APOB, APP, BBS2, BRCA1, BTRC, CA1, CACYBP, CANX, CAV1, CCL21, CD36, CD44, CD80, CDC42, CDK4, CFL1, CNN2, COL3A1, CRKL, CTH, CXCL12, EDN1, EPO, EPRS, ETS1, FABP4, FGF2, FN1, FOXC1, FOXF1, FOXH1, FOXO1, GATA3, GCLC, GSK3B, GSN, GSTP1, HAS2, HAX1, HIF1A, HNMT, IFNAR1, IFNGR2, IGHG4, IL27, ILK, IRS1, JARID2, JUN, JUND, KAT6B, KC…
GO:0098542	defense response to other organism	0.422339	1	5.67287e-07	0.000347179	[3, 4, 5]	Group0505	5.47064	68	[ACTG1, ADAR, ADARB1, APP, BTRC, CCL21, CD36, CD44, CDC42, CREBBP, DDX3X, DLC1, EDN1, EP300, EPRS, FLNA, FOXP1, GATA3, GSN, HMGB2, HRAS, HTRA1, IFNAR1, IFNGR2, IGHG4, IL27, KRAS, KRT6A, KYNU, LYZ, MAP3K7, MASP1, MATR3, MID1, MNDA, MPO, MT2A, MUC16, MYC, NFKB1, NONO, NOS2, NOTCH2, NRG1, PAK2, PPBP, PRDM1, PTPN11, PTPRC, PYCARD, RAF1, RBPJ, S100A8, S100A9, SETD2, SLC26A6, SNCA, SRC, SRPK2, TAB1, TA…
GO:0045087	innate immune response	0.278415	1	5.67287e-07	0.000347179	[3, 4, 5, 6]	Group0505	5.20118	53	[ACTG1, ADAR, ADARB1, APP, BTRC, CCL21, CD44, CDC42, CREBBP, DDX3X, EDN1, EP300, EPRS, GATA3, GSN, HMGB2, HRAS, IFNAR1, IFNGR2, IGHG4, IL27, KRAS, KYNU, MAP3K7, MASP1, MATR3, MID1, MNDA, MT2A, MUC16, MYC, NFKB1, NONO, NOS2, PAK2, PRDM1, PTPN11, PYCARD, RAF1, S100A8, S100A9, SETD2, SLC26A6, SNCA, SRC, SRPK2, TAB1, TAB2, TDGF1, TGFB1, TP53, TRIM32, WNT5A]
GO:0019221	cytokine-mediated signaling pathway	0.000180577	0.244321	5.67287e-07	0.000347179	[4, 5, 6]	Group0505	9.25481	77	[ADAR, ADIPOQ, AIP, AKT1, ANGPT1, APOA1, BBS2, BTRC, CA1, CANX, CAV1, CCL21, CD36, CD44, CD80, CDC42, CFL1, CNN2, CRKL, CXCL12, EDN1, EPO, FGF2, FN1, FOXC1, FOXO1, GATA3, GSTP1, HIF1A, IFNAR1, IFNGR2, IGHG4, IL27, ILK, IRS1, KRAS, KRT18, KRT8, LAMA5, MAP3K7, MID1, MKKS, MMP2, MMP9, MT2A, MYC, NFKB1, NOS2, PAK2, POU2F1, PPBP, PRKN, PTPN11, PTPRC, PYCARD, S100A8, S100A9, SIRT1, SMAD4, SMARCA4, SOD1…
GO:0071345	cellular response to cytokine stimulus	1.58537e-10	3.26903e-07	5.67287e-07	0.000347179	[5]	Group0505	10.7234	126	[ACTG1, ADAR, ADIPOQ, AIP, AKAP12, AKT1, ANGPT1, ANKRD1, APOA1, APOB, BBS2, BRCA1, BTRC, CA1, CACYBP, CANX, CAV1, CCL21, CD36, CD44, CD80, CDC42, CDK4, CFL1, CNN2, CRKL, CTH, CXCL12, EDN1, EPO, EPRS, FABP4, FGF2, FN1, FOXC1, FOXF1, FOXH1, FOXO1, GATA3, GSK3B, GSN, GSTP1, HAS2, HAX1, HIF1A, IFNAR1, IFNGR2, IGHG4, IL27, ILK, IRS1, JARID2, KAT6B, KCNJ11, KLF2, KRAS, KRT18, KRT8, LAMA5, LEF1, MAP3K7,…
GO:0019098	reproductive behavior	0.0517611	1	0.0245253	1	[2, 3, 4]	Group0506	14.7059	5	[APP, DRD5, HDAC2, IFNAR1, PTEN]
GO:0097366	response to bronchodilator	0.0297084	1	0.0245253	1	[4]	Group0506	13.1148	8	[CDK2, DNM2, DRD5, FOXO1, HDAC2, MTR, PPP3CA, SOD1]
GO:0007617	mating behavior	0.0181511	1	0.0245253	1	[3, 4, 5, 6]	Group0506	19.2308	5	[APP, DRD5, HDAC2, IFNAR1, PTEN]
GO:0001975	response to amphetamine	0.288501	1	0.0245253	1	[4, 5, 6]	Group0506	10.5263	4	[DRD5, HDAC2, PPP3CA, SOD1]
GO:0014075	response to amine	0.393776	1	0.0245253	1	[5]	Group0506	8.77193	5	[DRD5, HDAC2, HNMT, PPP3CA, SOD1]
GO:2000171	negative regulation of dendrite development	0.0245587	1	0.0245253	1	[4, 5, 6, 7, 8, 9, 10, 11, 12, 13]	Group0506	17.8571	5	[EFNA1, HDAC2, ID1, PPP3CA, PTEN]
GO:0031640	killing of cells of other organism	1	1	0.23652	1	[3]	Group0507	5.71429	4	[KRT6A, LYZ, NOS2, NRG1]
GO:0031341	regulation of cell killing	0.833906	1	0.23652	1	[3, 4]	Group0507	5	5	[KRT6A, NOS2, PTPRC, RIPK3, STAP1]
GO:0019730	antimicrobial humoral response	0.477344	1	0.23652	1	[3, 4, 5]	Group0507	4.28571	6	[KRT6A, LYZ, NRG1, PPBP, S100A8, S100A9]
GO:0061844	antimicrobial humoral immune response mediated by antimicrobial peptide	1	1	0.23652	1	[4, 5, 6]	Group0507	5.06329	4	[KRT6A, NRG1, PPBP, S100A9]
GO:0050829	defense response to Gram-negative bacterium	0.661639	1	0.23652	1	[5, 6, 7]	Group0507	4.30108	4	[HMGB2, LYZ, NOS2, PYCARD]
GO:0050830	defense response to Gram-positive bacterium	0.686276	1	0.23652	1	[5, 6, 7]	Group0507	4.62963	5	[CD36, HMGB2, KRT6A, LYZ, TNF]
GO:0001776	leukocyte homeostasis	0.0181558	1	0.000676917	0.296489	[2, 5]	Group0508	12.1212	12	[ABL1, AKT1, HIF1A, JAM3, MEF2C, MERTK, MTHFD1, RIPK3, S100A8, S100A9, SOS1, TGFB1]
GO:0002260	lymphocyte homeostasis	0.0360058	1	0.000676917	0.296489	[3, 6]	Group0508	13.0435	9	[ABL1, AKT1, HIF1A, MEF2C, RIPK3, S100A8, S100A9, SOS1, TGFB1]
GO:0071887	leukocyte apoptotic process	7.25109e-05	0.103546	0.000676917	0.296489	[5]	Group0508	16.2393	19	[AKT1, BMP4, CCL21, CDKN2A, CRKL, CXCL12, EFNA1, FOXP1, GLI3, HIF1A, MEF2C, MERTK, PTEN, RIPK3, S100A8, S100A9, SIRT1, TP53, WNT5A]
GO:0001782	B cell homeostasis	0.00961079	1	0.000676917	0.296489	[4, 7]	Group0508	19.3548	6	[ABL1, HIF1A, MEF2C, S100A8, S100A9, SOS1]
GO:0031663	lipopolysaccharide-mediated signaling pathway	0.192549	1	0.000676917	0.296489	[4, 5, 6, 7, 9]	Group0508	10.2941	7	[AKT1, CD36, NOS3, S100A8, S100A9, TGFB1, TNF]
GO:2000106	regulation of leukocyte apoptotic process	0.000115352	0.160685	0.000676917	0.296489	[6, 7]	Group0508	17.3913	16	[BMP4, CCL21, CDKN2A, CXCL12, EFNA1, FOXP1, HIF1A, MEF2C, MERTK, PTEN, RIPK3, S100A8, S100A9, SIRT1, TP53, WNT5A]
GO:0031668	cellular response to extracellular stimulus	0.00167252	1	0.00206735	0.797996	[3, 4]	Group0509	10.7639	31	[BMPR2, CBS, COMT, FOLR1, FOXO1, GABARAPL1, GLUL, GSTP1, HNRNPA1, JUN, MAX, MYOCD, MYOD1, NPRL3, OPA1, POSTN, PTN, PTPRC, SESN1, SFRP1, SFRP2, SIRT1, SOD1, SRF, TNNC1, TP53, TRPV1, TSC1, USF2, WNT2B, WNT4]
GO:0031669	cellular response to nutrient levels	0.0111292	1	0.00206735	0.797996	[4, 5]	Group0509	10.1562	26	[BMPR2, COMT, FOLR1, FOXO1, GABARAPL1, GLUL, HNRNPA1, JUN, MAX, MYOD1, NPRL3, OPA1, POSTN, PTN, SESN1, SFRP1, SIRT1, SOD1, SRF, TNNC1, TP53, TRPV1, TSC1, USF2, WNT2B, WNT4]
GO:0031670	cellular response to nutrient	0.0287239	1	0.00206735	0.797996	[4, 5, 6]	Group0509	12.5	10	[FOLR1, OPA1, POSTN, PTN, SFRP1, SOD1, SRF, TNNC1, TRPV1, USF2]
GO:0033280	response to vitamin D	0.303164	1	0.00206735	0.797996	[4, 5, 7]	Group0509	10	4	[PTN, SFRP1, TGFB1, TNNC1]
GO:0071295	cellular response to vitamin	0.0517611	1	0.00206735	0.797996	[5, 6, 7]	Group0509	14.7059	5	[FOLR1, POSTN, PTN, SFRP1, TNNC1]
GO:0071305	cellular response to vitamin D	0.174275	1	0.00206735	0.797996	[5, 6, 7, 8]	Group0509	12.5	3	[PTN, SFRP1, TNNC1]
GO:0061099	negative regulation of protein tyrosine kinase activity	0.114544	1	1.56811e-05	0.00831099	[8, 9, 10, 11, 12]	Group0510	12.9032	4	[CAV1, PSEN1, PTPRC, SRCIN1]
GO:0060761	negative regulation of response to cytokine stimulus	0.118724	1	1.56811e-05	0.00831099	[3, 4, 5, 6]	Group0510	10.6061	7	[ADAR, ADIPOQ, APOA1, CAV1, GSTP1, PTPRC, STAP1]
GO:0031579	membrane raft organization	0.0686818	1	1.56811e-05	0.00831099	[5]	Group0510	15.3846	4	[CAV1, CAV3, GSN, PTPRC]
GO:0001960	negative regulation of cytokine-mediated signaling pathway	0.100053	1	1.56811e-05	0.00831099	[4, 5, 6, 7, 8]	Group0510	11.2903	7	[ADAR, ADIPOQ, APOA1, CAV1, GSTP1, PTPRC, STAP1]
GO:0031952	regulation of protein autophosphorylation	3.52001e-09	6.94498e-06	1.56811e-05	0.00831099	[7, 8, 9]	Group0510	33.3333	17	[ACE, ADIPOQ, CAV1, DDX3X, ENG, GREM1, IQGAP1, JUN, PDGFA, PPP2R5A, PPP2R5C, PPP2R5D, PPP2R5E, PTPRC, SRC, VEGFA, VEGFC]
GO:0031953	negative regulation of protein autophosphorylation	0.00143918	1	1.56811e-05	0.00831099	[7, 8, 9, 10]	Group0510	33.3333	5	[ADIPOQ, CAV1, ENG, JUN, PTPRC]
GO:0031929	TOR signaling	0.177664	1	0.076008	1	[4, 5, 6]	Group0511	9.01639	11	[AKT1, GATA3, HDAC3, HIF1A, NPRL3, PKHD1, RICTOR, SESN1, SIRT1, TSC1, TTI1]
GO:0010508	positive regulation of autophagy	0.043966	1	0.076008	1	[4, 5, 6, 7]	Group0511	10.3704	14	[ATP5IF1, FOXO1, GSK3B, HIF1A, HTT, HUWE1, KDR, MAP3K7, PRKN, ROCK1, SESN1, SIRT1, SMURF1, TSC1]
GO:0016241	regulation of macroautophagy	0.0398788	1	0.076008	1	[5, 6, 7]	Group0511	9.89011	18	[AKT1, ATP6V1D, CAPNS1, HIF1A, HTT, HUWE1, KDR, MAP3K7, NPRL3, NRBP2, PRKN, RNF41, SESN1, SIRT1, SMURF1, TP53, TSC1, VPS35]
GO:0032006	regulation of TOR signaling	0.208508	1	0.076008	1	[5, 6, 7]	Group0511	8.91089	9	[HDAC3, HIF1A, NPRL3, PKHD1, RICTOR, SESN1, SIRT1, TSC1, TTI1]
GO:0016239	positive regulation of macroautophagy	0.00906874	1	0.076008	1	[5, 6, 7, 8]	Group0511	14.2857	10	[HIF1A, HTT, HUWE1, KDR, MAP3K7, PRKN, SESN1, SIRT1, SMURF1, TSC1]
GO:0032007	negative regulation of TOR signaling	0.193899	1	0.076008	1	[5, 6, 7, 8]	Group0511	11.1111	5	[HIF1A, NPRL3, SESN1, SIRT1, TSC1]
GO:0002062	chondrocyte differentiation	7.79689e-16	1.79952e-12	1.48279e-19	1.26482e-16	[4, 5, 6, 7]	Group0512	28.4615	37	[ACVRL1, AXIN2, BMP2, BMP4, BMPR1A, BMPR2, COL11A1, COL6A1, COL6A2, CTNNB1, FGF18, FGFR1, GLI2, GLI3, GREM1, LTBP2, LTBP3, MEF2C, MEF2D, MSX2, POR, PTPN11, RARB, RARG, SFRP2, SHOX2, SMAD3, SOX5, SOX6, SOX9, TGFB1, TGFBR1, TGFBR2, WNT2B, WNT5B, WNT9A, ZBTB16]
GO:0061035	regulation of cartilage development	3.40965e-19	8.19338e-16	1.48279e-19	1.26482e-16	[4, 5, 6, 7]	Group0512	41.0256	32	[ACVRL1, AXIN2, BMP1, BMP2, BMP4, BMPR2, CTNNB1, CYR61, FGF18, FRZB, GLI2, GLI3, GREM1, LTBP2, LTBP3, POR, PPP3CA, PTPN11, RARA, RARB, RARG, SHOX2, SMAD3, SOX5, SOX6, SOX9, TGFB1, TGFBR1, WNT11, WNT5A, WNT9A, ZBTB16]
GO:0061037	negative regulation of cartilage development	5.72164e-11	1.19353e-07	1.48279e-19	1.26482e-16	[3, 4, 5, 6, 7, 8]	Group0512	48.3871	15	[BMP4, CTNNB1, FRZB, GLI2, GREM1, LTBP2, LTBP3, PTPN11, RARA, RARB, RARG, SOX9, TGFBR1, WNT11, WNT9A]
GO:0032330	regulation of chondrocyte differentiation	2.38967e-13	5.25967e-10	1.48279e-19	1.26482e-16	[4, 5, 6, 7, 8]	Group0512	40	22	[ACVRL1, AXIN2, BMP4, CTNNB1, FGF18, GLI2, GLI3, GREM1, LTBP2, LTBP3, POR, PTPN11, RARB, RARG, SHOX2, SMAD3, SOX5, SOX6, SOX9, TGFBR1, WNT9A, ZBTB16]
GO:0030502	negative regulation of bone mineralization	0.00118702	1	1.48279e-19	1.26482e-16	[4, 5, 6, 7, 8, 9]	Group0512	28.5714	6	[BCOR, GREM1, HIF1A, LTBP2, LTBP3, SOX9]
GO:0032331	negative regulation of chondrocyte differentiation	5.57139e-09	1.08865e-05	1.48279e-19	1.26482e-16	[4, 5, 6, 7, 8, 9]	Group0512	48	12	[BMP4, CTNNB1, GLI2, GREM1, LTBP2, LTBP3, PTPN11, RARB, RARG, SOX9, TGFBR1, WNT9A]
GO:0033555	multicellular organismal response to stress	0.00405699	1	0.0105762	1	[2, 3]	Group0513	14.4578	12	[ATP1A2, CCK, COMT, GJA1, GJA4, MECP2, MEF2C, NOS1, PPP3CA, PTEN, THBS1, TRPV1]
GO:0002209	behavioral defense response	0.0522722	1	0.0105762	1	[2, 4]	Group0513	13.3333	6	[ATP1A2, CCK, EP300, GJA1, MECP2, MEF2C]
GO:0042596	fear response	0.199566	1	0.0105762	1	[3, 4]	Group0513	10.8696	5	[ATP1A2, CCK, GJA1, MECP2, MEF2C]
GO:0048265	response to pain	0.114544	1	0.0105762	1	[3, 4]	Group0513	12.9032	4	[COMT, GJA4, THBS1, TRPV1]
GO:0001662	behavioral fear response	0.188751	1	0.0105762	1	[3, 4, 5]	Group0513	11.3636	5	[ATP1A2, CCK, GJA1, MECP2, MEF2C]
GO:0060079	excitatory postsynaptic potential	0.0405287	1	0.0105762	1	[5, 6, 7, 8, 9]	Group0513	11.0092	12	[AKT1, APP, DVL1, FOXM1, GSK3B, MECP2, MEF2C, P2RX6, PPP1R9A, PPP3CA, PTEN, TRPV1]
GO:0016445	somatic diversification of immunoglobulins	0.807304	1	0.108428	1	[3, 4, 6, 7]	Group0514	6.57895	5	[PTPRC, STAT6, TCF3, TCF7L1, TGFB1]
GO:0060218	hematopoietic stem cell differentiation	0.0258532	1	0.108428	1	[5, 6, 7, 8, 9]	Group0514	11.9565	11	[ABL1, ACE, DSCAM, FOXC1, GATA3, KMT2A, SFRP1, SRF, TCF3, TCF7L1, TP53]
GO:0016447	somatic recombination of immunoglobulin gene segments	0.431309	1	0.108428	1	[4, 5, 7, 8, 9, 10]	Group0514	7.93651	5	[PTPRC, STAT6, TCF3, TCF7L1, TGFB1]
GO:0033151	V(D)J recombination	0.0167564	1	0.108428	1	[4, 5, 7, 8, 9, 10]	Group0514	23.5294	4	[HMGB2, LEF1, TCF3, TCF7L1]
GO:0002326	B cell lineage commitment	0.00640724	1	0.108428	1	[4, 5, 6, 7, 8, 9, 10, 11]	Group0514	42.8571	3	[TCF3, TCF7L1, TP53]
GO:1902036	regulation of hematopoietic stem cell differentiation	0.474182	1	0.108428	1	[5, 6, 7, 8, 9, 10]	Group0514	7.69231	6	[ABL1, FOXC1, GATA3, KMT2A, TCF3, TCF7L1]
GO:0001816	cytokine production	1.17133e-08	2.25833e-05	0.00480547	1	[2, 5]	Group0515	10.9954	95	[ABCA1, ABL1, ADIPOQ, AKAP12, ANGPT1, APOA1, APP, ARFGEF2, BRCA1, CCBE1, CD36, CD80, CDH3, CREBBP, CTNNB1, CYP1B1, DDX3X, DLL1, DTX4, DYSF, EP300, F11R, F2R, FABP4, FGFR1, FLT4, FN1, FOXP1, GATA3, GATA4, GATA6, GSTP1, HDAC2, HIF1A, HMGB2, HRAS, HTR2B, IL27, IQGAP1, ISL1, KLF2, LEF1, LRP1, LRRFIP1, LTBP1, LTBP2, LTBP3, MAP3K7, MC1R, MERTK, MNDA, NFATC1, NFATC2, NFKB1, NODAL, NOS2, NOTCH1, NOTCH2, …
GO:0050776	regulation of immune response	0.743427	1	0.00480547	1	[3, 4]	Group0515	5.75342	63	[ABL1, ACTG1, ADAR, ANGPT1, APOA1, BRAF, BTRC, CD36, CD80, CDC42, COL3A1, CREBBP, CRKL, CTSH, EP300, FOXF1, FOXP1, GATA3, HMGB2, HRAS, IFNGR2, IGHG4, IL27, JUN, KRAS, MAP3K7, MASP1, MATR3, MEF2C, MNDA, MUC16, NFATC1, NFATC2, NFKB1, NONO, NPPA, NRG1, PAK2, PPP3CA, PSEN1, PTPN11, PTPRC, PYCARD, RAC1, RAF1, RARA, RIPK3, S100A8, S100A9, SIRT1, SMAD3, SOS1, SRC, STAP1, STAT6, TAB1, TAB2, TGFB1, TGFB2,…
GO:0001817	regulation of cytokine production	2.3857e-06	0.00395788	0.00480547	1	[3, 4, 5, 6]	Group0515	10.3185	81	[ABL1, ADIPOQ, AKAP12, ANGPT1, APOA1, APP, ARFGEF2, BRCA1, CCBE1, CD36, CD80, CDH3, CREBBP, CTNNB1, CYP1B1, DDX3X, DLL1, DTX4, EP300, F11R, F2R, FGFR1, FLT4, FN1, FOXP1, GATA3, GATA4, GATA6, GSTP1, HDAC2, HIF1A, HMGB2, HRAS, HTR2B, IL27, IQGAP1, ISL1, KLF2, LEF1, LRP1, LRRFIP1, LTBP1, MAP3K7, MC1R, MERTK, MNDA, NFKB1, NODAL, NOS2, PIBF1, POLA1, POSTN, PSEN1, PTPN11, PTPRC, PYCARD, RAC1, RARA, RIP…
GO:0001818	negative regulation of cytokine production	0.00392739	1	0.00480547	1	[3, 4, 5, 6, 7]	Group0515	10.3448	30	[ADIPOQ, ANGPT1, APOA1, CDH3, DLL1, FGFR1, FN1, GATA3, GATA6, GSTP1, KLF2, LEF1, MC1R, MERTK, NFKB1, PIBF1, PTPRC, PYCARD, RAC1, RARA, SOS1, TGFB1, TGFB2, TGFB3, THBS1, TNF, TRAF3IP1, TWIST1, WNT11, ZFPM1]
GO:0001819	positive regulation of cytokine production	9.79947e-06	0.015395	0.00480547	1	[3, 4, 5, 6, 7]	Group0515	11.1332	56	[ABL1, ADIPOQ, AKAP12, APP, ARFGEF2, BRCA1, CCBE1, CD36, CD80, CREBBP, CTNNB1, CYP1B1, DDX3X, EP300, F2R, FLT4, GATA3, GATA4, HDAC2, HIF1A, HMGB2, HRAS, HTR2B, IL27, ISL1, LRP1, LRRFIP1, MAP3K7, MNDA, NFKB1, NODAL, PIBF1, POSTN, PSEN1, PTPN11, PTPRC, PYCARD, RARA, ROCK2, S100A8, S100A9, SETD2, SMAD3, SOD1, SOS1, SRC, STAT6, TGFB1, THBS1, TNF, TRIM32, TWIST1, WNT11, WNT3A, WNT5A, ZFPM1]
GO:0050663	cytokine secretion	0.0140431	1	0.00480547	1	[3, 4, 5, 6, 7, 8, 9]	Group0515	9.89011	27	[ABCA1, ABL1, AKAP12, ANGPT1, APOA1, CD36, DYSF, F2R, FN1, FOXP1, GATA3, HTR2B, LRP1, NOS2, NOTCH1, NOTCH2, NOX5, POSTN, PYCARD, RBPJ, S100A13, S100A8, S100A9, SRC, TNF, TWIST1, WNT5A]
GO:0043114	regulation of vascular permeability	0.000495807	0.625212	0.00121295	0.499737	[3, 5]	Group0516	20.8333	10	[AKAP12, ANGPT1, CDH5, CLDN5, NPPB, PDE2A, SRC, TEK, TGFB1, VEGFA]
GO:0043116	negative regulation of vascular permeability	0.00268023	1	0.00121295	0.499737	[4, 6]	Group0516	29.4118	5	[AKAP12, ANGPT1, CLDN5, PDE2A, VEGFA]
GO:0043117	positive regulation of vascular permeability	0.0134444	1	0.00121295	0.499737	[4, 6]	Group0516	25	4	[ANGPT1, PDE2A, TGFB1, VEGFA]
GO:0090312	positive regulation of protein deacetylation	0.0609078	1	0.00121295	0.499737	[6, 7, 8, 9, 10]	Group0516	16	4	[NIPBL, TGFB1, TP53, VEGFA]
GO:0031063	regulation of histone deacetylation	0.0413161	1	0.00121295	0.499737	[7, 8, 9, 10]	Group0516	15.625	5	[KDM5A, NIPBL, TGFB1, TP53, VEGFA]
GO:0031065	positive regulation of histone deacetylation	0.0295538	1	0.00121295	0.499737	[7, 8, 9, 10, 11]	Group0516	20	4	[NIPBL, TGFB1, TP53, VEGFA]
GO:0002504	antigen processing and presentation of peptide or polysaccharide antigen via MHC class II	0.686146	1	0.894744	1	[3]	Group0517	4.6729	5	[CANX, CAPZB, DNM2, PYCARD, THBS1]
GO:0002577	regulation of antigen processing and presentation	0.159194	1	0.894744	1	[3, 4]	Group0517	13.0435	3	[CCL21, PYCARD, THBS1]
GO:0031638	zymogen activation	0.573934	1	0.894744	1	[6, 7]	Group0517	7.27273	4	[CTSH, PERP, PYCARD, THBS1]
GO:2000403	positive regulation of lymphocyte migration	0.0283297	1	0.894744	1	[4, 5, 6, 7, 8, 9]	Group0517	15.3846	6	[APP, CCL21, CXCL12, PYCARD, RHOA, WNT5A]
GO:0071622	regulation of granulocyte chemotaxis	0.156916	1	0.894744	1	[5, 6, 7, 8, 9]	Group0517	10.5263	6	[CCL21, DYSF, EDN1, JAM3, RAC1, THBS1]
GO:2000406	positive regulation of T cell migration	0.011238	1	0.894744	1	[5, 6, 7, 8, 9, 10]	Group0517	18.75	6	[APP, CCL21, CXCL12, PYCARD, RHOA, WNT5A]
GO:0003016	respiratory system process	0.000175629	0.23868	0.0106253	1	[3]	Group0518	25.7143	9	[ATP1A2, CCBE1, FLT4, KDM6A, MECP2, PBX3, PHOX2B, TNNC1, TNNI3]
GO:0042596	fear response	0.199566	1	0.0106253	1	[3, 4]	Group0518	10.8696	5	[ATP1A2, CCK, GJA1, MECP2, MEF2C]
GO:0043576	regulation of respiratory gaseous exchange	0.0686818	1	0.0106253	1	[3, 4]	Group0518	15.3846	4	[ATP1A2, MECP2, PBX3, PHOX2B]
GO:0001662	behavioral fear response	0.188751	1	0.0106253	1	[3, 4, 5]	Group0518	11.3636	5	[ATP1A2, CCK, GJA1, MECP2, MEF2C]
GO:0044065	regulation of respiratory system process	0.0167564	1	0.0106253	1	[4, 5]	Group0518	23.5294	4	[ATP1A2, MECP2, PBX3, PHOX2B]
GO:0002087	regulation of respiratory gaseous exchange by nervous system process	0.00814301	1	0.0106253	1	[4, 5, 6]	Group0518	28.5714	4	[ATP1A2, MECP2, PBX3, PHOX2B]
GO:0034381	plasma lipoprotein particle clearance	0.169737	1	0.178274	1	[2, 3, 4]	Group0519	10.1695	6	[ADIPOQ, APOA1, APOB, APOC3, CD36, HNRNPK]
GO:0044241	lipid digestion	0.14454	1	0.178274	1	[3]	Group0519	13.6364	3	[APOA1, ARX, CD36]
GO:0050892	intestinal absorption	0.311307	1	0.178274	1	[4]	Group0519	9.7561	4	[APOA1, CD36, F11R, SLC26A6]
GO:0035376	sterol import	0.00443648	1	0.178274	1	[6, 7]	Group0519	33.3333	4	[APOA1, APOC3, CD36, LRP1]
GO:0070508	cholesterol import	0.00443648	1	0.178274	1	[7, 8]	Group0519	33.3333	4	[APOA1, APOC3, CD36, LRP1]
GO:0050702	interleukin-1 beta secretion	0.17663	1	0.178274	1	[5, 6, 7, 8, 9, 10, 11]	Group0519	10	6	[ABCA1, APOA1, CD36, FOXP1, PYCARD, WNT5A]
GO:0016667	oxidoreductase activity, acting on a sulfur group of donors	0.17663	1	0.0159332	1	[4]	Group0520	10	6	[GLRX, GLRX3, PDIA2, PDIA4, SH3BGRL3, SQOR]
GO:0045454	cell redox homeostasis	0.00152219	1	0.0159332	1	[3, 4, 5]	Group0520	15.4762	13	[ERP44, GCLC, GLRX, GLRX3, MPO, NME8, NOS1, NOS2, NOS3, NQO1, PDIA2, PDIA4, SH3BGRL3]
GO:0009055	electron transfer activity	0.189512	1	0.0159332	1	[4, 5]	Group0520	8.73016	11	[COX6B1, CYCS, DMGDH, GLRX, GLRX3, HAAO, POR, SDHA, SDHB, SDHC, SH3BGRL3]
GO:0015036	disulfide oxidoreductase activity	0.0914578	1	0.0159332	1	[5]	Group0520	12.5	5	[GLRX, GLRX3, PDIA2, PDIA4, SH3BGRL3]
GO:0016653	oxidoreductase activity, acting on NAD(P)H, heme protein as acceptor	0.000333477	0.43152	0.0159332	1	[5]	Group0520	35.2941	6	[MTRR, NOS1, NOS2, NOS3, NQO1, POR]
GO:0015035	protein disulfide oxidoreductase activity	0.14454	1	0.0159332	1	[6]	Group0520	13.6364	3	[GLRX, GLRX3, SH3BGRL3]
GO:0015037	peptide disulfide oxidoreductase activity	0.0485652	1	0.0159332	1	[6]	Group0520	21.4286	3	[GLRX, PDIA2, PDIA4]
GO:0046683	response to organophosphorus	0.00266532	1	0.00771028	1	[4]	Group0521	12.6667	19	[ADIPOQ, AHR, APP, BRAF, HCN2, JUN, JUND, KCNJ11, P2RX6, PDE2A, PTEN, SLC26A6, SLC8A1, SOD1, TEK, TRPV1, TYMS, WT1, ZFP36L1]
GO:0014074	response to purine-containing compound	0.00477268	1	0.00771028	1	[5]	Group0521	11.9048	20	[ADIPOQ, AHR, APP, BRAF, CASQ2, HCN2, HDAC2, JUN, JUND, KCNJ11, P2RX6, PDE2A, PTEN, SLC26A6, SLC8A1, SOD1, TEK, TRPV1, WT1, ZFP36L1]
GO:0033198	response to ATP	0.0196948	1	0.00771028	1	[4, 5, 6]	Group0521	16.6667	6	[KCNJ11, P2RX6, PTEN, SLC8A1, SOD1, TRPV1]
GO:0044557	relaxation of smooth muscle	0.0191645	1	0.00771028	1	[5]	Group0521	30	3	[PRKG1, SLC8A1, SOD1]
GO:0051591	response to cAMP	0.0144437	1	0.00771028	1	[4, 5, 6]	Group0521	12.037	13	[ADIPOQ, AHR, APP, BRAF, HCN2, JUN, JUND, PDE2A, SLC26A6, SLC8A1, TEK, WT1, ZFP36L1]
GO:0071312	cellular response to alkaloid	0.488238	1	0.00771028	1	[5, 6]	Group0521	8.10811	3	[CASQ2, SLC8A1, TRPV1]
GO:0071320	cellular response to cAMP	0.00762518	1	0.00771028	1	[5, 6, 7]	Group0521	15.5172	9	[ADIPOQ, AHR, APP, HCN2, PDE2A, SLC26A6, SLC8A1, WT1, ZFP36L1]
GO:0007618	mating	0.0623467	1	0.0763894	1	[3, 4, 5]	Group0522	12.766	6	[ABAT, APP, DRD5, HDAC2, IFNAR1, PTEN]
GO:0072347	response to anesthetic	0.155032	1	0.0763894	1	[4]	Group0522	9.87654	8	[ABAT, DNM2, DRD5, EFTUD2, HDAC2, HNMT, PPP2R2A, TIAM1]
GO:0097366	response to bronchodilator	0.0297084	1	0.0763894	1	[4]	Group0522	13.1148	8	[CDK2, DNM2, DRD5, FOXO1, HDAC2, MTR, PPP3CA, SOD1]
GO:0001975	response to amphetamine	0.288501	1	0.0763894	1	[4, 5, 6]	Group0522	10.5263	4	[DRD5, HDAC2, PPP3CA, SOD1]
GO:0014075	response to amine	0.393776	1	0.0763894	1	[5]	Group0522	8.77193	5	[DRD5, HDAC2, HNMT, PPP3CA, SOD1]
GO:0042220	response to cocaine	0.0428897	1	0.0763894	1	[4, 5, 6]	Group0522	12.963	7	[ABAT, DNM2, DRD5, EFTUD2, HDAC2, HNMT, TIAM1]
GO:0043279	response to alkaloid	0.170932	1	0.0763894	1	[5]	Group0522	9.2437	11	[ABAT, CASQ2, DNM2, DRD5, EFTUD2, HDAC2, HNMT, PPP2R2A, SLC8A1, TIAM1, TRPV1]
GO:0060174	limb bud formation	7.68387e-07	0.00133315	8.88624e-17	7.27783e-14	[3, 4, 5, 6, 7]	Group0523	63.6364	7	[FGF10, FGFR2, SEMA3C, SOX11, SOX4, SOX9, WNT3]
GO:0032808	lacrimal gland development	3.19064e-07	0.000570167	8.88624e-17	7.27783e-14	[5, 6, 7]	Group0523	85.7143	6	[FGF10, FGFR2, FOXC1, PAX6, SOX10, SOX9]
GO:0042472	inner ear morphogenesis	1.86086e-12	4.02319e-09	8.88624e-17	7.27783e-14	[4, 5, 6, 7, 8, 9]	Group0523	27.027	30	[CEP290, CHD7, COL11A1, DVL1, DVL2, FGF10, FGF8, FGFR1, FGFR2, FRZB, FZD2, FZD6, GATA3, GLI2, HOXA1, MYO15A, MYO3B, PAX8, PROX1, SOD1, SOX9, STRC, TBX1, TCAP, TSHR, VANGL2, WDPCP, WNT1, WNT3A, WNT5A]
GO:0048793	pronephros development	0.0140375	1	8.88624e-17	7.27783e-14	[5, 6, 7, 8]	Group0523	33.3333	3	[AHI1, CEP290, PAX8]
GO:0071599	otic vesicle development	3.57392e-09	7.04419e-06	8.88624e-17	7.27783e-14	[4, 5, 6, 7, 8, 9]	Group0523	62.5	10	[AHI1, CEP290, FGF10, FGF8, FGFR2, GATA3, PAX8, PROX1, SOX9, TCAP]
GO:0071600	otic vesicle morphogenesis	2.94871e-07	0.000528114	8.88624e-17	7.27783e-14	[5, 6, 7, 8, 9, 10]	Group0523	70	7	[CEP290, FGF10, FGF8, FGFR2, PROX1, SOX9, TCAP]
GO:0030916	otic vesicle formation	2.18963e-08	4.16468e-05	8.88624e-17	7.27783e-14	[5, 6, 7, 8, 9, 10, 11]	Group0523	87.5	7	[CEP290, FGF10, FGF8, FGFR2, PROX1, SOX9, TCAP]
GO:0003257	positive regulation of transcription from RNA polymerase II promoter involved in myocardial precursor cell differentiation	1.32641e-05	0.0205328	4.63945e-17	3.81827e-14	[7, 8, 9, 10, 11, 12, 13, 14]	Group0524	100	4	[GREM1, MYOCD, SRF, TBXT]
GO:0009948	anterior/posterior axis specification	1.29196e-08	2.48443e-05	4.63945e-17	3.81827e-14	[4, 5, 6, 7]	Group0524	30.9091	17	[BMP4, CTNNB1, HEY2, KDM6A, LRP6, MESP1, MESP2, NODAL, PCSK6, SMAD4, SRF, TBX3, TBXT, TDGF1, WNT3, WNT5A, WT1]
GO:0090009	primitive streak formation	0.000155756	0.212919	4.63945e-17	3.81827e-14	[3, 4, 5, 6, 7, 8]	Group0524	50	5	[LRP6, NODAL, SRF, TBXT, WNT5A]
GO:0001702	gastrulation with mouth forming second	1.66332e-08	3.17861e-05	4.63945e-17	3.81827e-14	[5, 6, 7]	Group0524	44.4444	12	[ACVR1, ACVR2B, CRB2, CTNNB1, LRP5, LRP6, MEGF8, NODAL, SMAD4, SRF, TBXT, WNT5A]
GO:0042074	cell migration involved in gastrulation	1.62542e-07	0.000295339	4.63945e-17	3.81827e-14	[5, 6, 7]	Group0524	52.9412	9	[CRB2, FGF8, LRP5, MEGF8, NODAL, SOX17, TBXT, WNT11, WNT5A]
GO:0003308	negative regulation of Wnt signaling pathway involved in heart development	1.51348e-05	0.023232	4.63945e-17	3.81827e-14	[3, 4, 5, 6, 7, 8, 9, 10]	Group0524	71.4286	5	[BMP2, MESP1, SOX17, WNT11, WNT5A]
GO:0048570	notochord morphogenesis	6.99739e-09	1.36309e-05	4.63945e-17	3.81827e-14	[5, 6, 7, 8]	Group0524	80	8	[CRB2, EFNA1, GLI1, GLI2, KDM6A, TBXT, WNT11, WNT5A]
GO:0034109	homotypic cell-cell adhesion	0.0244569	1	0.000102389	0.049454	[4]	Group0525	12.0879	11	[ABAT, ACTG1, ANK3, DSP, F11R, FLNA, ILK, JUP, PDGFRA, PRKG1, WNT3A]
GO:1902414	protein localization to cell junction	0.0134926	1	0.000102389	0.049454	[4]	Group0525	11.7188	15	[ACTG1, CDH5, CHAF1B, DAG1, DSP, DVL1, F11R, FLNA, HRAS, JAM3, MAPT, NPHS1, PAK2, VPS35, WNT5A]
GO:0035418	protein localization to synapse	0.517208	1	0.000102389	0.049454	[5]	Group0525	7.36842	7	[DAG1, DVL1, HRAS, MAPT, NPHS1, VPS35, WNT5A]
GO:0150105	protein localization to cell-cell junction	0.000402004	0.513761	0.000102389	0.049454	[5]	Group0525	29.1667	7	[ACTG1, CDH5, CHAF1B, DSP, F11R, FLNA, PAK2]
GO:1902473	regulation of protein localization to synapse	0.0282437	1	0.000102389	0.049454	[4, 5, 6]	Group0525	17.2414	5	[DAG1, DVL1, HRAS, MAPT, WNT5A]
GO:1902396	protein localization to bicellular tight junction	0.000180272	0.244088	0.000102389	0.049454	[6]	Group0525	66.6667	4	[ACTG1, CDH5, F11R, FLNA]
GO:0120192	tight junction assembly	1.27338e-05	0.0197883	0.000102389	0.049454	[7]	Group0525	19.7674	17	[ACTG1, APC, CDH5, CHAF1B, CLDN17, CLDN5, F11R, GJA1, GRHL2, NPHP4, PAK2, ROCK1, ROCK2, SNAI1, SRF, TNF, WNT11]
GO:0048592	eye morphogenesis	2.13944e-18	5.09186e-15	6.33119e-23	5.58411e-20	[5, 6, 7, 8]	Group0526	27.6074	45	[AHI1, ARID1A, BMP4, CEP290, CITED2, CTNNB1, DLL1, DSCAM, FBN1, FBN2, GLI3, HIF1A, IFT172, IRX5, JAG1, LRP5, LRP6, NF1, NIPBL, NOTCH2, NTRK2, PAX6, PITX2, PRDM1, PROX1, PTN, RARB, RARG, RBP4, RP1, SOX1, SOX11, SOX8, SOX9, STRA6, TBX2, TENM3, TFAP2B, TOPORS, TWIST1, VEGFA, WNT2, WNT2B, WNT5A, WNT9A]
GO:0031076	embryonic camera-type eye development	7.06371e-13	1.5406e-09	6.33119e-23	5.58411e-20	[5, 6, 7, 8, 9]	Group0526	45.2381	19	[ALDH1A2, ARID1A, CITED2, FGF10, IFT140, IFT172, LRP6, PAX6, PROX1, RARA, RARG, RDH10, SOX11, STRA6, TBX2, TRAF3IP1, TWIST1, WDR19, WNT5A]
GO:0048048	embryonic eye morphogenesis	4.57216e-09	8.96601e-06	6.33119e-23	5.58411e-20	[5, 6, 7, 8, 9]	Group0526	37.5	15	[ARID1A, CITED2, FBN1, FBN2, IFT172, LRP6, PAX6, PROX1, RARB, RARG, SOX11, STRA6, TBX2, TWIST1, WNT5A]
GO:0060900	embryonic camera-type eye formation	3.2357e-05	0.0480178	6.33119e-23	5.58411e-20	[3, 4, 5, 7, 8, 9, 10, 11]	Group0526	50	6	[ARID1A, PROX1, SOX11, STRA6, TWIST1, WNT5A]
GO:0048593	camera-type eye morphogenesis	1.18412e-16	2.76254e-13	6.33119e-23	5.58411e-20	[6, 7, 8, 9]	Group0526	29.2308	38	[AHI1, ARID1A, BMP4, CITED2, CTNNB1, DLL1, DSCAM, GLI3, HIF1A, IFT172, IRX5, JAG1, LRP5, LRP6, NF1, NOTCH2, NTRK2, PAX6, PITX2, PROX1, PTN, RBP4, RP1, SOX1, SOX11, SOX8, SOX9, STRA6, TBX2, TENM3, TFAP2B, TOPORS, TWIST1, VEGFA, WNT2, WNT2B, WNT5A, WNT9A]
GO:0002072	optic cup morphogenesis involved in camera-type eye development	0.00979405	1	6.33119e-23	5.58411e-20	[4, 5, 6, 7, 8, 9, 10, 11, 12]	Group0526	37.5	3	[ARID1A, SOX11, WNT5A]
GO:0048596	embryonic camera-type eye morphogenesis	1.02861e-06	0.00176509	6.33119e-23	5.58411e-20	[6, 7, 8, 9, 10]	Group0526	35.4839	11	[ARID1A, CITED2, IFT172, LRP6, PAX6, PROX1, SOX11, STRA6, TBX2, TWIST1, WNT5A]
GO:1904888	cranial skeletal system development	4.7174e-20	1.14444e-16	7.24601e-34	6.77502e-31	[3]	Group0527	44.9275	31	[BMP4, CRKL, CTNNB1, FGF8, FGFR2, FOXC2, GLI3, GRHL2, HOXA1, IFT140, IRX5, MEF2C, MEGF8, MSX2, MTHFD1, NIPBL, NODAL, PDGFRA, RAB23, RDH10, SETD2, SH3PXD2B, SMAD3, TBX1, TGFB1, TGFB2, TGFB3, TGFBR1, TGFBR2, TWIST1, WDR19]
GO:0048705	skeletal system morphogenesis	4.84722e-31	1.27094e-27	7.24601e-34	6.77502e-31	[4, 5, 6, 7]	Group0527	29.0196	74	[ACVR2B, ANKRD11, AXIN2, BMP1, BMP4, BMPR2, CHAD, CITED2, COL11A1, COL6A1, COL6A2, CSGALNACT1, CTNNB1, FBN2, FGF18, FGF8, FGFR1, FGFR2, FOXC1, FOXC2, GLI3, GREM1, GRHL2, HAS2, HOXA1, HOXB1, HOXC4, HOXC9, IFT140, IRX5, LRP5, LRP6, LTBP2, LTBP3, MEF2C, MEF2D, MEGF8, MMP13, MMP2, MSX1, MSX2, MTHFD1, NIPBL, NODAL, PDGFRA, PKD1, POR, PSEN1, RAB23, RARA, RARB, RARG, RDH10, SETD2, SFRP1, SFRP2, SH3PXD2B…
GO:0048706	embryonic skeletal system development	1.08986e-17	2.57861e-14	7.24601e-34	6.77502e-31	[5, 6, 7]	Group0527	29.6296	40	[BMP4, COL11A1, CTNNB1, FGF8, FGFR2, FOXC2, GLI3, GRHL2, HOXA1, HOXB1, HOXC4, HOXC9, HSD17B7, IFT140, IRX5, MEF2C, MEGF8, MKS1, MTHFD1, NIPBL, NODAL, PBX1, PCSK5, PDGFRA, RBP4, RDH10, SETD2, SHOX2, SMAD3, SOX11, TBX1, TBXT, TGFB3, TGFBR1, TGFBR2, TWIST1, WDR19, WNT11, WNT5A, WNT9A]
GO:0097094	craniofacial suture morphogenesis	4.39595e-06	0.00711705	7.24601e-34	6.77502e-31	[3, 4, 5, 6, 7, 8, 9]	Group0527	44.4444	8	[BMP4, GLI3, MEGF8, MSX2, RAB23, TGFB1, TGFB3, TWIST1]
GO:0048704	embryonic skeletal system morphogenesis	1.23761e-15	2.84649e-12	7.24601e-34	6.77502e-31	[5, 6, 7, 8]	Group0527	32.3232	32	[BMP4, COL11A1, CTNNB1, FGF8, FGFR2, FOXC2, GLI3, GRHL2, HOXA1, HOXB1, HOXC4, HOXC9, IFT140, IRX5, MEF2C, MEGF8, MTHFD1, NIPBL, NODAL, PDGFRA, RDH10, SETD2, SHOX2, SMAD3, SOX11, TBX1, TGFB3, TGFBR1, TGFBR2, TWIST1, WDR19, WNT9A]
GO:0048701	embryonic cranial skeleton morphogenesis	5.36302e-16	1.24047e-12	7.24601e-34	6.77502e-31	[4, 6, 7, 8, 9]	Group0527	47.9167	23	[BMP4, FGF8, FGFR2, FOXC2, GLI3, GRHL2, HOXA1, IFT140, IRX5, MEF2C, MTHFD1, NIPBL, NODAL, PDGFRA, RDH10, SETD2, SMAD3, TBX1, TGFB3, TGFBR1, TGFBR2, TWIST1, WDR19]
GO:0048703	embryonic viscerocranium morphogenesis	1.70523e-05	0.0260388	7.24601e-34	6.77502e-31	[4, 5, 6, 7, 8, 9, 10]	Group0527	54.5455	6	[FOXC2, MEF2C, MTHFD1, NIPBL, RDH10, TBX1]
GO:0060736	prostate gland growth	0.0167564	1	2.35871e-11	1.75252e-08	[3, 4, 5, 6, 7, 8]	Group0528	23.5294	4	[ESR1, FGFR2, PTEN, SOX9]
GO:0060428	lung epithelium development	1.97191e-09	3.91621e-06	2.35871e-11	1.75252e-08	[5, 6, 7, 8]	Group0528	39.4737	15	[AGR2, BMP4, CDC42, FGF10, FGFR2, GATA6, GRHL2, KLF2, MAP2K1, PKD1, RBPJ, SOX9, STRA6, WNT2, WNT7B]
GO:0060502	epithelial cell proliferation involved in lung morphogenesis	8.17015e-06	0.0129333	2.35871e-11	1.75252e-08	[4, 5, 6, 7, 8, 9]	Group0528	60	6	[BMP4, CDC42, FGFR2, MAP2K1, SOX9, WNT2]
GO:0060737	prostate gland morphogenetic growth	0.000840511	1	2.35871e-11	1.75252e-08	[4, 5, 6, 7, 8, 9]	Group0528	75	3	[ESR1, FGFR2, SOX9]
GO:0061046	regulation of branching involved in lung morphogenesis	4.80567e-08	8.96258e-05	2.35871e-11	1.75252e-08	[4, 5, 6, 7, 8, 9, 10]	Group0528	100	6	[BMP4, CTNNB1, SOX9, TNF, WNT2, WNT2B]
GO:0060501	positive regulation of epithelial cell proliferation involved in lung morphogenesis	0.00383291	1	2.35871e-11	1.75252e-08	[4, 5, 6, 7, 8, 9, 10, 11]	Group0528	50	3	[CDC42, FGFR2, WNT2]
GO:2000794	regulation of epithelial cell proliferation involved in lung morphogenesis	0.000762567	0.924231	2.35871e-11	1.75252e-08	[5, 6, 7, 8, 9, 10]	Group0528	50	4	[CDC42, FGFR2, SOX9, WNT2]
GO:0044085	cellular component biogenesis	8.31865e-31	2.18032e-27	6.04074e-31	5.59372e-28	[3]	Group0529	10.6377	357	[ABCA1, ABL1, ACE, ACTA1, ACTC1, ACTG1, ACVRL1, ADAR, ADD2, AHI1, ALDH1A2, ALDOB, ALMS1, ALPK3, AMER1, ANGPT1, ANK3, ANKRD1, APC, APOA1, APOB, APOC3, APP, ARID1B, ARMC4, ARVCF, ATP6V1D, ATR, ATXN2, AUTS2, AVIL, AXIN1, AXIN2, BBS1, BBS2, BCCIP, BCL9, BMP1, BRAF, BRCA1, CALR, CAPZB, CASQ2, CAV1, CAV3, CCDC114, CCDC151, CCDC39, CCDC40, CCDC65, CCK, CCL21, CCNO, CD36, CDC14A, CDC42, CDC45, CDH1, CDH2…
GO:0022607	cellular component assembly	9.97283e-35	2.66175e-31	6.04074e-31	5.59372e-28	[4]	Group0529	11.2039	349	[ABCA1, ABL1, ACE, ACTA1, ACTC1, ACTG1, ACVRL1, ADAR, ADD2, AHI1, ALDH1A2, ALDOB, ALMS1, ALPK3, AMER1, ANGPT1, ANK3, ANKRD1, APC, APOA1, APOB, APOC3, APP, ARID1B, ARMC4, ARVCF, ATP6V1D, ATR, ATXN2, AUTS2, AVIL, AXIN1, AXIN2, BBS1, BBS2, BCCIP, BCL9, BMP1, BRAF, BRCA1, CALR, CAPZB, CASQ2, CAV1, CAV3, CCDC114, CCDC151, CCDC39, CCDC40, CCDC65, CCK, CCL21, CCNO, CD36, CDC14A, CDC42, CDC45, CDH1, CDH2…
GO:0043933	protein-containing complex subunit organization	1.88113e-12	4.06513e-09	6.04074e-31	5.59372e-28	[4]	Group0529	9.78102	201	[ABCA1, ABL1, ADAR, ADD2, AGTR1, ALDH1A2, ALDOB, AMER1, ANGPT1, APC, APC2, APOA1, APOB, APOC3, ARID1A, ARMC4, ATR, AVIL, AXIN1, AXIN2, BCL9, BMP1, CALR, CAPZB, CASQ2, CAV1, CAV3, CCDC114, CCDC151, CCDC39, CCDC40, CCDC65, CCK, CCL21, CD36, CDC42, CDC45, CDH5, CDK5RAP2, CENPJ, CEP192, CFL1, CFL2, CHAF1B, CHD5, CLASP1, CLASP2, CREBBP, CSNK1A1, CSNK1D, CTH, CTNNB1, CXCL12, DARS, DDB2, DDX3X, DMD, DNA…
GO:0043254	regulation of protein-containing complex assembly	6.15993e-05	0.0887031	6.04074e-31	5.59372e-28	[4, 5, 6]	Group0529	10.7216	52	[ABCA1, ABL1, ADD2, ATR, AVIL, CAPZB, CAV3, CCK, CCL21, CD36, CDC42, CDH5, CDK5RAP2, CHAF1B, CLASP1, DDB2, DDX3X, ELN, EP300, ESR1, GSK3B, GSN, HAX1, ISL1, JAM3, MAPT, MECP2, MKKS, NIN, NPHS1, NRG1, PPP1R9A, PTPN11, PYCARD, RAC1, RAF1, RASA1, RHOA, RICTOR, SMAD6, SNCA, SOST, SPTBN5, SRC, TBX20, TGFB1, TNF, TP53, TRAF3IP1, VEGFA, VPS35, WASHC5]
GO:0065003	protein-containing complex assembly	2.47312e-12	5.337e-09	6.04074e-31	5.59372e-28	[5]	Group0529	10.1022	178	[ABCA1, ABL1, ADAR, ADD2, ALDH1A2, ALDOB, AMER1, ANGPT1, APC, APOA1, APOB, APOC3, ARMC4, ATR, AVIL, AXIN1, AXIN2, BCL9, BMP1, CALR, CAPZB, CASQ2, CAV3, CCDC114, CCDC151, CCDC39, CCDC40, CCDC65, CCK, CCL21, CD36, CDC42, CDC45, CDH5, CDK5RAP2, CENPJ, CEP192, CHAF1B, CLASP1, CLASP2, CREBBP, CSNK1A1, CSNK1D, CTH, CTNNB1, CXCL12, DARS, DDB2, DDX3X, DMD, DNAAF1, DNAAF2, DNAH1, DNAH5, DNAH7, DNAH8, DNAI…
GO:0034622	cellular protein-containing complex assembly	2.73442e-08	5.17079e-05	6.04074e-31	5.59372e-28	[6]	Group0529	10.131	116	[ABL1, ADAR, ADD2, ALDOB, ANGPT1, ARMC4, ATR, AVIL, AXIN1, CALR, CAPZB, CASQ2, CAV3, CCDC114, CCDC151, CCDC39, CCDC40, CCDC65, CCL21, CD36, CDC45, CDH5, CDK5RAP2, CENPJ, CEP192, CHAF1B, CLASP1, CLASP2, CSNK1D, DDB2, DDX3X, DMD, DNAAF1, DNAAF2, DNAH1, DNAH5, DNAH7, DNAH8, DNAI1, DNAI2, DRC1, ELN, EPS15, ESR1, GPX4, GREM1, GSN, HAX1, HEY2, HIRA, HIST1H1C, HMGB2, HOPX, KAT6A, KAT6B, MAPT, MCM7, MECP…
GO:0051258	protein polymerization	0.000438671	0.55755	6.04074e-31	5.59372e-28	[7]	Group0529	11.1821	35	[ABL1, ADD2, AVIL, CAPZB, CASQ2, CAV3, CCL21, CDH5, CDK5RAP2, CENPJ, CEP192, CLASP1, CLASP2, CSNK1D, ELN, GPX4, GSN, HAX1, MAPT, MECP2, MKKS, NIN, NPHS1, PPP1R9A, PRKN, PYCARD, RAC1, RASA1, RHOA, RICTOR, SNCA, SPTBN5, TUBGCP4, TUBGCP6, WASHC5]
GO:0051701	interaction with host	0.116496	1	0.0138187	1	[3]	Group0530	8.59729	19	[CAV1, CD80, CDH1, CTNNB1, DAG1, EGFR, EPS15, F11R, FZR1, GRK2, GSN, KRT6A, MYC, NTRK3, NUP153, PPID, RXRA, SRC, TRIM32]
GO:0019058	viral life cycle	0.111034	1	0.0138187	1	[4]	Group0530	8.06916	28	[ADAR, ADARB1, CAV1, CD80, CDC42, DAG1, DDX3X, EGFR, EPS15, F11R, FMR1, GRK2, GSN, NOTCH1, NUP153, NUP188, PCSK5, PI4KA, PPID, PRKN, PROX1, ROCK2, SPCS1, SRPK2, TNF, TRIM32, UBB, UBC]
GO:0052126	movement in host environment	0.109663	1	0.0138187	1	[4]	Group0530	9.03955	16	[CAV1, CD80, CDH1, CTNNB1, DAG1, EGFR, EPS15, F11R, FZR1, GRK2, GSN, KRT6A, NUP153, PPID, SRC, TRIM32]
GO:0044409	entry into host	0.116069	1	0.0138187	1	[5]	Group0530	9.39597	14	[CAV1, CD80, CDH1, CTNNB1, DAG1, EGFR, EPS15, F11R, FZR1, GRK2, GSN, KRT6A, NUP153, SRC]
GO:0046718	viral entry into host cell	0.712986	1	0.0138187	1	[5, 6]	Group0530	6.76692	9	[CAV1, CD80, DAG1, EGFR, EPS15, F11R, GRK2, GSN, NUP153]
GO:0035635	entry of bacterium into host cell	0.000474766	0.600104	0.0138187	1	[6]	Group0530	33.3333	6	[CAV1, CDH1, CTNNB1, FZR1, KRT6A, SRC]
GO:0001618	virus receptor activity	1	1	0.0138187	1	[6, 7]	Group0530	5.19481	4	[CD80, DAG1, EGFR, F11R]
GO:0045445	myoblast differentiation	2.11765e-14	4.75413e-11	5.84699e-15	4.6659e-12	[4]	Group0531	32.5843	29	[BMP4, CMTM5, DLL1, DTYMK, EPAS1, GREM1, ID3, ILK, ISL1, JAG1, MAML1, MEF2C, MYOCD, MYOD1, NOTCH1, NRG1, RBPJ, SMYD1, SOX15, SOX8, SOX9, SRF, TBX2, TBX3, TBXT, TCF7L2, TGFB1, TNF, ZFP36L1]
GO:0045661	regulation of myoblast differentiation	1.18791e-07	0.000217626	5.84699e-15	4.6659e-12	[4, 5]	Group0531	28.5714	16	[BMP4, CMTM5, DLL1, ID3, ILK, MEF2C, MYOCD, MYOD1, NOTCH1, SMYD1, SOX8, SOX9, TBX3, TGFB1, TNF, ZFP36L1]
GO:0045662	negative regulation of myoblast differentiation	3.00184e-06	0.00494103	5.84699e-15	4.6659e-12	[4, 5, 6]	Group0531	35.7143	10	[BMP4, CMTM5, DLL1, ID3, NOTCH1, SOX8, SOX9, TBX3, TGFB1, TNF]
GO:0072197	ureter morphogenesis	0.000400455	0.512181	5.84699e-15	4.6659e-12	[4, 5, 6, 7, 8]	Group0531	57.1429	4	[BMP4, GATA3, SOX8, SOX9]
GO:0046532	regulation of photoreceptor cell differentiation	0.00979405	1	5.84699e-15	4.6659e-12	[6, 7, 8, 9, 10]	Group0531	37.5	3	[NOTCH1, SOX8, SOX9]
GO:0046533	negative regulation of photoreceptor cell differentiation	0.00979405	1	5.84699e-15	4.6659e-12	[6, 7, 8, 9, 10, 11]	Group0531	37.5	3	[NOTCH1, SOX8, SOX9]
GO:0090189	regulation of branching involved in ureteric bud morphogenesis	8.78981e-06	0.0138527	5.84699e-15	4.6659e-12	[4, 5, 6, 7, 8, 9, 10, 11, 12, 13, 14, 15]	Group0531	36	9	[BMP4, GREM1, PAX8, SMO, SOX8, SOX9, TGFB1, VEGFA, WNT2B]
GO:0034248	regulation of cellular amide metabolic process	0.103811	1	0.937773	1	[4, 5]	Group0532	7.83133	39	[AKT1, APP, ATXN2, CALR, CDK4, CNOT1, CNOT2, COPS5, CYR61, DAND5, DDX3X, DHFR, EFNA1, ELOA, EPRS, FMR1, MATR3, MYC, NOTCH4, NTRK2, PER2, PLD1, PPP3CA, RARA, RCC1L, RHOA, ROCK1, ROCK2, RXRA, SOX4, SP1, THBS1, TNF, TOB1, TP53, TSC1, TYMS, ZFP36L1, ZFP36L2]
GO:0034250	positive regulation of cellular amide metabolic process	0.0246211	1	0.937773	1	[4, 5, 6]	Group0532	10.2857	18	[APP, CDK4, CYR61, DAND5, DDX3X, EFNA1, FMR1, MYC, PLD1, PPP3CA, RCC1L, RHOA, ROCK2, RXRA, SOX4, SP1, THBS1, TNF]
GO:0006412	translation	0.870398	1	0.937773	1	[5, 6, 7]	Group0532	5.8309	40	[AARSD1, AKT1, APP, ATXN2, CALR, CDK4, CNOT1, CNOT2, COPS5, DARS, DDX3X, DHFR, EFNA1, EGFR, ELOA, EPRS, FMR1, IGHMBP2, MATR3, MRPS6, MYC, NOTCH4, PER2, PLD1, RARA, RCC1L, RHOA, ROCK1, ROCK2, RPL10A, RPL37A, RXRA, SOX4, THBS1, TNF, TOB1, TSC1, TYMS, ZFP36L1, ZFP36L2]
GO:0006417	regulation of translation	0.150381	1	0.937773	1	[5, 6, 7, 8]	Group0532	7.69231	33	[AKT1, APP, ATXN2, CALR, CDK4, CNOT1, CNOT2, COPS5, DDX3X, DHFR, EFNA1, ELOA, EPRS, FMR1, MATR3, MYC, NOTCH4, PER2, PLD1, RARA, RCC1L, RHOA, ROCK1, ROCK2, RXRA, SOX4, THBS1, TNF, TOB1, TSC1, TYMS, ZFP36L1, ZFP36L2]
GO:0006446	regulation of translational initiation	1	1	0.937773	1	[4, 6, 7, 8, 9]	Group0532	4.93827	4	[DDX3X, FMR1, RXRA, TNF]
GO:0045727	positive regulation of translation	0.369625	1	0.937773	1	[5, 6, 7, 8, 9]	Group0532	7.85714	11	[CDK4, DDX3X, FMR1, MYC, PLD1, RCC1L, RHOA, RXRA, SOX4, THBS1, TNF]
GO:0045948	positive regulation of translational initiation	0.432426	1	0.937773	1	[4, 5, 6, 7, 8, 9, 10]	Group0532	9.67742	3	[DDX3X, RXRA, TNF]
GO:0032352	positive regulation of hormone metabolic process	5.09001e-05	0.0739069	7.77878e-11	5.67851e-08	[3, 4, 5, 6]	Group0533	38.8889	7	[GATA3, HIF1A, PAX8, POR, RDH10, TNF, WNT4]
GO:0045834	positive regulation of lipid metabolic process	5.16278e-06	0.00831207	7.77878e-11	5.67851e-08	[3, 4, 5, 6]	Group0533	15.9509	26	[ADIPOQ, AGTR1, AKT1, APOA1, CCL21, CDC42, CYR61, FABP3, FGF1, FGF2, FLT1, HTR2B, IFNAR1, IRS1, PDGFRA, POR, PPP3CA, RDH10, SRC, TAZ, TEK, TGFB1, TNF, TWIST1, VAV2, WNT4]
GO:0046890	regulation of lipid biosynthetic process	4.6314e-07	0.000816978	7.77878e-11	5.67851e-08	[4, 5, 6]	Group0533	15.6398	33	[ADIPOQ, AKT1, APOA1, APOB, APOC3, AVIL, BMP2, BRCA1, CDK4, CYR61, DAND5, FABP3, FGF1, FGF19, FGFR4, HTR2B, IFNAR1, NFKB1, NFYA, NFYB, NFYC, PDGFA, PIBF1, POR, PPP3CA, PROX1, RDH10, SIRT1, SNAI1, SOD1, SP1, TNF, WNT4]
GO:0045940	positive regulation of steroid metabolic process	0.0130504	1	7.77878e-11	5.67851e-08	[4, 5, 6, 7]	Group0533	18.1818	6	[AGTR1, APOA1, FGF1, POR, TNF, WNT4]
GO:0046889	positive regulation of lipid biosynthetic process	0.0114173	1	7.77878e-11	5.67851e-08	[4, 5, 6, 7]	Group0533	13.3333	12	[AKT1, APOA1, CYR61, FABP3, FGF1, HTR2B, IFNAR1, POR, PPP3CA, RDH10, TNF, WNT4]
GO:1902932	positive regulation of alcohol biosynthetic process	0.0282437	1	7.77878e-11	5.67851e-08	[4, 5, 6, 7]	Group0533	17.2414	5	[FGF1, POR, SNCA, TNF, WNT4]
GO:0010893	positive regulation of steroid biosynthetic process	0.0348119	1	7.77878e-11	5.67851e-08	[5, 6, 7, 8]	Group0533	19.0476	4	[FGF1, POR, TNF, WNT4]
GO:0014812	muscle cell migration	5.50812e-07	0.000968328	2.24546e-07	0.000140566	[4, 5]	Group0534	21.5054	20	[ACE, ADAMTS1, ADIPOQ, BMPR1A, GSTP1, HAS2, ILK, IQGAP1, LRP1, MEF2C, MYC, MYOCD, NRP1, PDGFA, POSTN, PRKG1, ROCK1, SMO, SRC, TPM1]
GO:0014909	smooth muscle cell migration	3.58496e-07	0.000637764	2.24546e-07	0.000140566	[5, 6]	Group0534	24	18	[ACE, ADAMTS1, ADIPOQ, BMPR1A, GSTP1, HAS2, ILK, IQGAP1, LRP1, MEF2C, MYC, MYOCD, NRP1, PDGFA, POSTN, PRKG1, SRC, TPM1]
GO:0014910	regulation of smooth muscle cell migration	5.56491e-08	0.000103619	2.24546e-07	0.000140566	[5, 6, 7]	Group0534	26.8657	18	[ACE, ADAMTS1, ADIPOQ, BMPR1A, GSTP1, HAS2, ILK, IQGAP1, LRP1, MEF2C, MYC, MYOCD, NRP1, PDGFA, POSTN, PRKG1, SRC, TPM1]
GO:0010640	regulation of platelet-derived growth factor receptor signaling pathway	0.0181511	1	2.24546e-07	0.000140566	[4, 5, 6, 7, 8, 9]	Group0534	19.2308	5	[ADIPOQ, LRP1, MYOCD, SNCA, SRC]
GO:0010642	negative regulation of platelet-derived growth factor receptor signaling pathway	0.00814301	1	2.24546e-07	0.000140566	[4, 5, 6, 7, 8, 9, 10]	Group0534	28.5714	4	[ADIPOQ, LRP1, MYOCD, SNCA]
GO:0048008	platelet-derived growth factor receptor signaling pathway	5.78467e-05	0.0834728	2.24546e-07	0.000140566	[6, 7, 8]	Group0534	21.3115	13	[ABL1, ADIPOQ, IQGAP1, LRP1, MYOCD, NRP1, PDGFA, PDGFRA, PTEN, PTPN11, SNCA, SRC, VEGFA]
GO:0035791	platelet-derived growth factor receptor-beta signaling pathway	0.00143918	1	2.24546e-07	0.000140566	[7, 8, 9]	Group0534	33.3333	5	[ABL1, LRP1, MYOCD, PDGFA, SRC]
GO:0048368	lateral mesoderm development	3.29999e-10	6.72207e-07	6.22681e-13	4.77597e-10	[5, 6, 7]	Group0535	64.7059	11	[BMPR1A, CITED2, DAND5, FGFR1, FOXF1, FOXH1, MESP1, NODAL, SMO, TBX20, TEAD2]
GO:0048369	lateral mesoderm morphogenesis	1.32641e-05	0.0205328	6.22681e-13	4.77597e-10	[5, 6, 7, 8]	Group0535	100	4	[BMPR1A, FGFR1, FOXF1, TBX20]
GO:1905902	regulation of mesoderm formation	3.19064e-07	0.000570167	6.22681e-13	4.77597e-10	[4, 5, 6, 7, 8, 9]	Group0535	85.7143	6	[BMPR1A, FGFR1, GJA1, MESP1, SFRP2, WNT3A]
GO:0048370	lateral mesoderm formation	1.32641e-05	0.0205328	6.22681e-13	4.77597e-10	[5, 6, 7, 8, 9]	Group0535	100	4	[BMPR1A, FGFR1, FOXF1, TBX20]
GO:1905770	regulation of mesodermal cell differentiation	3.19064e-07	0.000570167	6.22681e-13	4.77597e-10	[4, 5, 6, 7, 8, 9, 10]	Group0535	85.7143	6	[BMPR1A, FGFR1, GJA1, MESP1, SFRP2, WNT3A]
GO:0048371	lateral mesodermal cell differentiation	0.000220076	0.293361	6.22681e-13	4.77597e-10	[5, 6, 7, 8, 9, 10]	Group0535	100	3	[BMPR1A, FGFR1, FOXF1]
GO:0042661	regulation of mesodermal cell fate specification	4.55214e-06	0.00735626	6.22681e-13	4.77597e-10	[5, 6, 7, 8, 9, 10, 11, 12]	Group0535	83.3333	5	[BMPR1A, FGFR1, MESP1, SFRP2, WNT3A]
GO:0048483	autonomic nervous system development	1.01749e-08	1.96783e-05	9.45487e-09	6.37258e-06	[4, 5, 6]	Group0536	33.3333	16	[ADARB1, CTNNB1, FN1, GATA3, HAND2, HOXB1, NF1, NRP1, PHOX2B, SEMA3A, SOX10, SOX11, SOX4, SOX8, TBX1, TFAP2B]
GO:0061548	ganglion development	0.00455343	1	9.45487e-09	6.37258e-06	[4, 5, 6]	Group0536	26.3158	5	[CTNNB1, NRP1, PHOX2B, POU4F2, SEMA3A]
GO:0048485	sympathetic nervous system development	5.60338e-07	0.000982833	9.45487e-09	6.37258e-06	[4, 5, 6, 7]	Group0536	41.6667	10	[CTNNB1, GATA3, HAND2, NF1, NRP1, PHOX2B, SEMA3A, SOX11, SOX4, TFAP2B]
GO:0061549	sympathetic ganglion development	0.00443648	1	9.45487e-09	6.37258e-06	[5, 6, 7, 8]	Group0536	33.3333	4	[CTNNB1, NRP1, PHOX2B, SEMA3A]
GO:0061550	cranial ganglion development	0.00979405	1	9.45487e-09	6.37258e-06	[5, 6, 7, 8]	Group0536	37.5	3	[CTNNB1, NRP1, SEMA3A]
GO:0003357	noradrenergic neuron differentiation	0.000400455	0.512181	9.45487e-09	6.37258e-06	[5, 7, 8, 9]	Group0536	57.1429	4	[HAND2, PHOX2B, SOX11, SOX4]
GO:1901166	neural crest cell migration involved in autonomic nervous system development	0.000762567	0.924231	9.45487e-09	6.37258e-06	[5, 6, 7, 8, 9, 10, 11]	Group0536	50	4	[FN1, NRP1, PHOX2B, SEMA3A]
GO:0044340	canonical Wnt signaling pathway involved in regulation of cell proliferation	4.80567e-08	8.96258e-05	1.70803e-06	0.00100944	[3, 4, 5, 6, 7, 8, 9]	Group0537	100	6	[CTNNB1, DVL2, LRP6, SFRP1, WNT3, WNT3A]
GO:0099174	regulation of presynapse organization	0.0130504	1	1.70803e-06	0.00100944	[5, 6, 7]	Group0537	18.1818	6	[APP, FZD1, NTRK3, SNCA, VPS35, WNT3A]
GO:1905606	regulation of presynapse assembly	0.011238	1	1.70803e-06	0.00100944	[6, 7, 8]	Group0537	18.75	6	[APP, FZD1, NTRK3, SNCA, VPS35, WNT3A]
GO:0048668	collateral sprouting	0.000495069	0.624777	1.70803e-06	0.00100944	[4, 5, 6, 7, 8, 9, 10, 11, 12, 13]	Group0537	25	8	[ABL1, APP, DVL1, LRP1, NIN, WNT3, WNT3A, ZEB2]
GO:0048670	regulation of collateral sprouting	0.174275	1	1.70803e-06	0.00100944	[4, 5, 6, 7, 8, 9, 10, 11, 12, 13, 14]	Group0537	12.5	3	[LRP1, WNT3, WNT3A]
GO:0048669	collateral sprouting in absence of injury	0.00200659	1	1.70803e-06	0.00100944	[5, 6, 7, 8, 9, 10, 11, 12, 13, 14]	Group0537	60	3	[APP, WNT3, WNT3A]
GO:0048672	positive regulation of collateral sprouting	0.0399033	1	1.70803e-06	0.00100944	[4, 5, 6, 7, 8, 9, 10, 11, 12, 13, 14, 15]	Group0537	23.0769	3	[LRP1, WNT3, WNT3A]
GO:0044087	regulation of cellular component biogenesis	1.19545e-17	2.82725e-14	2.95952e-25	2.66949e-22	[3, 4]	Group0538	12.9434	135	[ABCA1, ABL1, ACE, ACTG1, ACVRL1, ADD2, ALMS1, ALPK3, APC, APOA1, APP, ATR, ATXN2, AUTS2, AVIL, BRAF, BRCA1, CAPZB, CAV1, CAV3, CCDC151, CCK, CCL21, CD36, CDC42, CDH5, CDK5RAP2, CENPJ, CEP135, CHAF1B, CLASP1, CLASP2, CLDN5, CNOT1, CNOT2, CROCC, CYR61, DAG1, DDB2, DDX3X, DLC1, DNM2, EDN1, ELN, EP300, ESR1, F11R, FLNA, FMR1, FZD1, GJA1, GREM1, GSK3B, GSN, HAS2, HAX1, HRAS, HTT, ID1, IFT140, IQGAP1,…
GO:0051128	regulation of cellular component organization	1.11028e-25	2.83122e-22	2.95952e-25	2.66949e-22	[3, 4]	Group0538	11.0153	281	[ABCA1, ABL1, ACE, ACTG1, ACVRL1, ADD2, ADNP2, AGTR1, AHI1, AKT1, ALMS1, ALPK3, ANGPT1, ANKRD1, APC, APC2, APOA1, APOC3, APP, ARHGEF11, ATP5IF1, ATR, ATXN2, AUTS2, AVIL, AXIN2, BCOR, BMP4, BMPR2, BRAF, BRCA1, CALR, CAPZB, CAV1, CAV3, CCDC151, CCK, CCL21, CD36, CD44, CDC14A, CDC42, CDC45, CDH2, CDH5, CDK13, CDK5RAP2, CDKN2A, CENPJ, CEP135, CFL1, CFL2, CHAF1B, CLASP1, CLASP2, CLDN5, CNOT1, CNOT2, C…
GO:0051129	negative regulation of cellular component organization	2.74233e-12	5.90973e-09	2.95952e-25	2.66949e-22	[3, 4, 5]	Group0538	12.6126	98	[ACE, ACVRL1, ADD2, AKT1, ALPK3, APC, APC2, APOA1, APOC3, ATXN2, AVIL, BCOR, BMP4, BRCA1, CAPZB, CAV1, CAV3, CCL21, CDC42, CDH5, CDK5RAP2, CLASP1, CLASP2, CST3, DDX3X, DLC1, DNM2, EFNA1, EP300, F11R, FXN, GCLC, GSK3B, GSN, HDAC2, HIST1H1C, HNRNPA1, HUWE1, ID1, IFNAR1, ISL1, JAM3, JARID2, KATNB1, KDM5A, KREMEN1, LMNA, LRP1, MAPT, MCM7, MID1, MKKS, NEK2, NOTCH1, NRG1, NRP1, OPA1, PAK2, PPP1R9A, PPP…
GO:0033043	regulation of organelle organization	9.10605e-21	2.23371e-17	2.95952e-25	2.66949e-22	[4, 5]	Group0538	12.464	173	[ABL1, ACTG1, ADD2, AKT1, ALMS1, ALPK3, APC, APC2, APOA1, ATP5IF1, ATR, ATXN2, AUTS2, AVIL, AXIN2, BCOR, BMP4, BRAF, BRCA1, CALR, CAPZB, CAV3, CCDC151, CCL21, CDC14A, CDC42, CDC45, CDH2, CDH5, CDK13, CDK5RAP2, CENPJ, CEP135, CFL1, CFL2, CLASP1, CLASP2, CNOT1, CNOT2, CROCC, CSNK2A2, CTNNB1, CXCL12, DLC1, DNM2, EDN1, ELN, EP300, F11R, FEN1, FGF8, FLNA, FMR1, FXN, FZR1, GATA3, GCLC, GSK3B, GSN, HAX1…
GO:0010639	negative regulation of organelle organization	1.6336e-05	0.0250103	2.95952e-25	2.66949e-22	[4, 5, 6]	Group0538	11.3636	50	[ADD2, AKT1, ALPK3, APC, APC2, AVIL, BCOR, BMP4, BRCA1, CAPZB, CAV3, CDH5, CDK5RAP2, CLASP1, CLASP2, DLC1, DNM2, F11R, FXN, GCLC, GSN, HIST1H1C, HNRNPA1, HUWE1, IFNAR1, JARID2, KATNB1, KDM5A, LMNA, MAPT, MCM7, MID1, MKKS, NEK2, OPA1, PAK2, PPP1R9A, PRKN, RNF41, SIRT1, SLC25A5, SMAD4, SNCA, SOS1, SPTBN5, SRC, TP53, TWIST1, WDR5, ZW10]
GO:0043254	regulation of protein-containing complex assembly	6.15993e-05	0.0887031	2.95952e-25	2.66949e-22	[4, 5, 6]	Group0538	10.7216	52	[ABCA1, ABL1, ADD2, ATR, AVIL, CAPZB, CAV3, CCK, CCL21, CD36, CDC42, CDH5, CDK5RAP2, CHAF1B, CLASP1, DDB2, DDX3X, ELN, EP300, ESR1, GSK3B, GSN, HAX1, ISL1, JAM3, MAPT, MECP2, MKKS, NIN, NPHS1, NRG1, PPP1R9A, PTPN11, PYCARD, RAC1, RAF1, RASA1, RHOA, RICTOR, SMAD6, SNCA, SOST, SPTBN5, SRC, TBX20, TGFB1, TNF, TP53, TRAF3IP1, VEGFA, VPS35, WASHC5]
GO:0051493	regulation of cytoskeleton organization	4.8154e-16	1.11525e-12	2.95952e-25	2.66949e-22	[5, 6]	Group0538	15.2397	89	[ABL1, ACTG1, ADD2, ALMS1, APC, APC2, APOA1, AVIL, BRAF, BRCA1, CAPZB, CAV3, CCL21, CDC42, CDH5, CDK5RAP2, CENPJ, CFL1, CFL2, CLASP1, CLASP2, CTNNB1, CXCL12, DLC1, EDN1, ELN, F11R, FLNA, GSK3B, GSN, HAX1, HRAS, ID1, ILK, IQGAP1, JAM3, KATNB1, LRP1, MAPT, MECP2, MEF2C, MID1, MKKS, NEK2, NEXN, NIN, NOTCH2, NPHS1, NRG1, NRP1, NTRK3, PAK2, PDGFA, PDGFRA, PKD1, PKHD1, PLK4, PPP1R9A, PRKN, PROX1, PYCAR…
GO:0006259	DNA metabolic process	0.00411463	1	0.000208201	0.0982709	[4, 5, 6]	Group0539	8.2505	83	[ABL1, ACVRL1, ADIPOQ, AKT1, ANKRD1, ATR, AXIN2, BCCIP, BMPR2, BRCA1, CBS, CDC45, CDK2, CDKN2A, CETN1, CHAF1B, COPS5, CSNK1E, CTNNB1, DDB2, DONSON, EGFR, EHMT1, EP300, EZH2, FANCI, FANCL, FANCM, FEN1, FGF10, FGF2, FGFR4, FOXM1, FZR1, GATA3, GDF1, GJA1, GREM1, GRHL2, HIST1H1C, HMGB2, HNRNPA1, HUWE1, IGHMBP2, KMT2A, LEF1, MC1R, MCM7, MECP2, MGMT, MOV10L1, MTRR, MYC, NEK2, NIPBL, NONO, PDS5A, PDS5B,…
GO:0006325	chromatin organization	1.72129e-05	0.0262669	0.000208201	0.0982709	[4, 6]	Group0539	9.71897	83	[ARID1A, ARID1B, AUTS2, BCOR, BRCA1, CDC45, CDK2, CDKN2A, CHAF1B, CHD5, CHD7, CREBBP, CTNNB1, DDB2, DPF3, DSCAM, EHMT1, EP300, ESR1, EZH2, FMR1, GATA3, GPX4, HDAC1, HDAC2, HDAC3, HIRA, HIST1H1C, HLCS, HMGB2, HNF1A, HUWE1, IGF2, ISL1, JARID2, JMJD6, KANSL1, KAT6A, KAT6B, KDM5A, KDM6A, KMT2A, KMT2C, KMT2D, LEF1, LMNA, MAP3K7, MCM7, MECP2, MTHFR, MYC, MYOCD, MYOD1, NIPBL, NOS1, NSD1, PBRM1, PER2, PH…
GO:0051276	chromosome organization	0.000182359	0.246185	0.000208201	0.0982709	[5]	Group0539	8.53008	112	[ABL1, APC, ARID1A, ARID1B, ATR, AUTS2, AXIN2, BCOR, BRCA1, CDC45, CDK2, CDK5RAP2, CDKN2A, CHAF1B, CHD5, CHD7, COPS5, CREBBP, CTNNB1, DDB2, DDX3X, DPF3, DSCAM, EHMT1, EP300, ESR1, EZH2, FANCM, FEN1, FMR1, GATA3, GPX4, HDAC1, HDAC2, HDAC3, HIRA, HIST1H1C, HLCS, HMGB2, HNF1A, HNRNPA1, HUWE1, IGF2, IGHMBP2, ISL1, JARID2, JMJD6, KANSL1, KAT6A, KAT6B, KATNB1, KDM5A, KDM6A, KMT2A, KMT2C, KMT2D, LEF1, L…
GO:0033044	regulation of chromosome organization	0.000185058	0.249088	0.000208201	0.0982709	[5, 6]	Group0539	10.9948	42	[APC, ATR, AUTS2, AXIN2, BCOR, BRCA1, CDC45, CDK5RAP2, CTNNB1, FEN1, FMR1, GATA3, HIRA, HIST1H1C, HNRNPA1, IGF2, ISL1, JARID2, KDM5A, KMT2A, LMNA, MAPT, MCM7, MECP2, MTHFR, MYC, MYOCD, NEK2, NIPBL, NOS1, NSD1, SETD5, SIRT1, SMAD4, SNCA, SRC, TGFB1, TP53, TWIST1, VEGFA, WDR5, ZW10]
GO:0016569	covalent chromatin modification	1.56118e-06	0.00263527	0.000208201	0.0982709	[5, 7]	Group0539	11.6371	59	[AUTS2, BCOR, BRCA1, CDK2, CHD5, CREBBP, CTNNB1, DDB2, DPF3, EHMT1, EP300, EZH2, FMR1, GATA3, HDAC1, HDAC2, HDAC3, HIST1H1C, HLCS, HNF1A, HUWE1, IGF2, ISL1, JARID2, JMJD6, KANSL1, KAT6A, KAT6B, KDM5A, KDM6A, KMT2A, KMT2C, KMT2D, LEF1, LMNA, MAP3K7, MECP2, MTHFR, MYOCD, MYOD1, NIPBL, NOS1, NSD1, PER2, PHC1, PRDM7, RLF, SETD2, SETD5, SIRT1, SMAD4, SMYD1, SNCA, TBL1Y, TGFB1, TP53, TWIST1, VEGFA, WDR…
GO:0016570	histone modification	3.08316e-07	0.000551577	0.000208201	0.0982709	[6, 7, 8]	Group0539	12.1649	59	[AUTS2, BCOR, BRCA1, CDK2, CHD5, CREBBP, CTNNB1, DDB2, DPF3, EHMT1, EP300, EZH2, FMR1, GATA3, HDAC1, HDAC2, HDAC3, HIST1H1C, HLCS, HNF1A, HUWE1, IGF2, ISL1, JARID2, JMJD6, KANSL1, KAT6A, KAT6B, KDM5A, KDM6A, KMT2A, KMT2C, KMT2D, LEF1, LMNA, MAP3K7, MECP2, MTHFR, MYOCD, MYOD1, NIPBL, NOS1, NSD1, PER2, PHC1, PRDM7, RLF, SETD2, SETD5, SIRT1, SMAD4, SMYD1, SNCA, TBL1Y, TGFB1, TP53, TWIST1, VEGFA, WDR…
[truncated: 11,851 more rows]

## Sheet: Pathway
Table S3 Functional enrichment results of 1124 CHD-related genes					Table S3 Functional enrichment results of 1124 CHD-related genes
Pathway ID	Pathway	Pathway P value	Pathway P value corrected with bonferroni step down	Group P value	Group P value corrected with bonferroni step down	Pathway groups	% Associated genes	Nr. genes	Associated genes found
[truncated: 3,101 more rows]
